# Supplementary material for: Translational regulation contributes to the elevated CO2 response in two Solanum species
Source: Plant J. 2020 Jan 16;102(2):383–97. doi: 10.1111/tpj.14632 (PMC7216843; doi:10.1111/tpj.14632)
Supplement: Supplementary file 2 — Table S1. anova tables from root area and diameter analyses [file TPJ-102-383-s002.xlsx]

## Sheet: shoot_biomass_CO2Xspecies
	Df	Sum Sq	Mean Sq	F value	Pr(>F)
CO2	1	1.82	1.82	45.8	1.2e-09
species	1	18.2	18.2	457	1.9e-37
CO2:species	1	0.144	0.144	3.61	0.0605
Residuals	92	3.66	0.0398	NA	NA

## Sheet: root_biomass_CO2Xspecies
	Df	Sum Sq	Mean Sq	F value	Pr(>F)
CO2	1	0.0345	0.0345	4.5	0.0365
species	1	3.34	3.34	435	1.2e-36
CO2:species	1	0.000862	0.000862	0.113	0.738
Residuals	92	0.705	0.00766	NA	NA

## Sheet: Photosynthesis_CO2Xspecies_
	Sum Sq	Mean Sq	NumDF	DenDF	F.value	Pr(>F)
CO2	45.75	45.75	1	90	24.51	3.427e-06
species	0.1252	0.1252	1	90	0.06708	0.7962
CO2:species	0.4719	0.4719	1	90	0.2529	0.6163

## Sheet: StomatalConductance_CO2Xspecies
	Sum Sq	Mean Sq	NumDF	DenDF	F.value	Pr(>F)
CO2	0.3639	0.3639	1	90	23.98	4.257e-06
species	0.08456	0.08456	1	90	5.572	0.02041
CO2:species	0.0001157	0.0001157	1	90	0.007626	0.9306
