# Supplementary material for: Translational regulation contributes to the elevated CO2 response in two Solanum species
Source: Plant J. 2020 Jan 16;102(2):383–97. doi: 10.1111/tpj.14632 (PMC7216843; doi:10.1111/tpj.14632)
Supplement: Supplementary file 3 — Table S2. anova tables from shoot or root biomass, photosynthesis, and stomatal conductance analyses [file TPJ-102-383-s003.xlsx]

## Sheet: RootArea_CO2XSpeciesXDay
	Df	Sum Sq	Mean Sq	F value	Pr(>F)
Species	1	233700	233700	105	4.46e-12
CO2	1	1530	1530	0.6874	0.4127
Day	2	82520	41260	18.54	3.23e-06
Species:CO2	1	320.3	320.3	0.1439	0.7067
Species:Day	2	2848	1424	0.6399	0.5334
CO2:Day	2	2009	1004	0.4513	0.6404
Species:CO2:Day	2	671.3	335.6	0.1508	0.8606
Residuals	35	77890	2225	NA	NA

## Sheet: RootDiameter_CO2XSpeciesXDay
	Df	Sum Sq	Mean Sq	F value	Pr(>F)
Species	1	232000	232000	130.6	2.317e-13
CO2	1	1087	1087	0.6119	0.4393
Day	2	68140	34070	19.18	2.38e-06
Species:CO2	1	814.2	814.2	0.4582	0.5029
Species:Day	2	9883	4941	2.781	0.07569
CO2:Day	2	3030	1515	0.8527	0.4349
Species:CO2:Day	2	1561	780.4	0.4393	0.648
Residuals	35	62190	1777	NA	NA

## Sheet: mxylemArea_CO2XSpeciesXDay
	Df	Sum Sq	Mean Sq	F value	Pr(>F)
Species	1	51.36	51.36	5.265	0.02787
CO2	1	110.7	110.7	11.35	0.001847
Day	2	66.32	33.16	3.399	0.04477
Species:CO2	1	0.6329	0.6329	0.06488	0.8004
Species:Day	2	34.72	17.36	1.78	0.1836
CO2:Day	2	130.2	65.08	6.671	0.003512
Species:CO2:Day	2	70.28	35.14	3.602	0.0378
Residuals	35	341.4	9.756	NA	NA

## Sheet: mxylemDiameter_CO2XSpeciesXDay
	Df	Sum Sq	Mean Sq	F value	Pr(>F)
Species	1	0.1377	0.1377	0.02429	0.8771
CO2	1	47.09	47.09	8.305	0.006713
Day	2	14.96	7.482	1.32	0.2802
Species:CO2	1	18.41	18.41	3.247	0.08017
Species:Day	2	1.916	0.9578	0.1689	0.8453
CO2:Day	2	16.04	8.018	1.414	0.2567
Species:CO2:Day	2	18.26	9.131	1.61	0.2143
Residuals	35	198.5	5.67	NA	NA

## Sheet: matureXylem_avgArea_Primaryroot
	Df	Sum Sq	Mean Sq	F value	Pr(>F)
CO2	1	5820	5820	0.0149	0.903
Species	1	25600000	25600000	65.5	2.98e-10
CO2:Species	1	426000	426000	1.09	0.302
Residuals	44	17200000	390000	NA	NA

## Sheet: matureXylem_avgArea_2ndryRoot
	Df	Sum Sq	Mean Sq	F value	Pr(>F)
CO2	1	174000	174000	0.697	0.408
Species	1	694000	694000	2.79	0.102
CO2:Species	1	17300	17300	0.0696	0.793
Residuals	42	10500000	249000	NA	NA

## Sheet: matureXylem_vesselNumber
	Df	Sum Sq	Mean Sq	F value	Pr(>F)
CO2	1	31	31	0.508	0.478
Species	1	11400	11400	188	2.5e-23
tissue	1	19600	19600	322	8.12e-31
CO2:Species	1	74.9	74.9	1.23	0.271
CO2:tissue	1	33.8	33.8	0.553	0.459
Species:tissue	1	7510	7510	123	2.86e-18
CO2:Species:tissue	1	134	134	2.2	0.142
Residuals	86	5250	61	NA	NA

## Sheet: ratio_WR-mXtylem_Area
	Df	Sum Sq	Mean Sq	F value	Pr(>F)
Species	1	592.3	592.3	60.37	3.989e-09
CO2	1	28.84	28.84	2.94	0.09526
Day	2	128.9	64.43	6.567	0.003787
Species:CO2	1	10.2	10.2	1.04	0.3149
Species:Day	2	33.46	16.73	1.705	0.1965
CO2:Day	2	14.58	7.289	0.7429	0.4831
Species:CO2:Day	2	7.992	3.996	0.4073	0.6686
Residuals	35	343.4	9.811	NA	NA

## Sheet: ratio_WR-mXtylem_diameter
	Df	Sum Sq	Mean Sq	F value	Pr(>F)
Species	1	683.7	683.7	60.09	4.203e-09
CO2	1	26.43	26.43	2.323	0.1365
Day	2	159.5	79.73	7.007	0.002757
Species:CO2	1	21.28	21.28	1.87	0.1802
Species:Day	2	50.42	25.21	2.216	0.1241
CO2:Day	2	6.744	3.372	0.2964	0.7454
Species:CO2:Day	2	11.65	5.825	0.512	0.6037
Residuals	35	398.2	11.38	NA	NA
