# Supplementary material for: Translational regulation contributes to the elevated CO2 response in two Solanum species
Source: Plant J. 2020 Jan 16;102(2):383–97. doi: 10.1111/tpj.14632 (PMC7216843; doi:10.1111/tpj.14632)
Supplement: Supplementary file 4 — Table S3. Log2 transformed data and results of the metabolomic analysis [file TPJ-102-383-s004.xlsx]

## Sheet: log2_metab_concentration
Group	rep	day	CO2	species	tissue	xylulose NIST	xylose	xylonolactone NIST	xylonic acid	vanillic acid	valine	uridine	urea	uracil	UDP-N-acetylglucosamine	tyrosine	tyramine	tryptophan	trisaccharide	trehalose	trans-4-hydroxy-L-proline	tocopherol alpha-	threonine	threonic acid	tagatose	sulfuric acid	sucrose	succinic acid	stigmasterol	stearic acid	squalene	spermidine	shikimic acid	serine	sebacic acid, di(2-octyl) ester NIST	saccharic acid	ribulose-5-phosphate	ribose	ribonic acid	ribitol	raffinose	quinic acid	pyruvic acid	pyrophosphate	putrescine	pseudo uridine	propane-1,3-diol NIST	proline	phytol
R2 D06 amb M82 root_001	2	6	amb	M82	root	10.7682	13.7658	9.20701	9.81858	7.13955	14.541	10.1935	10.585	7.79442	8.95129	13.9234	13.4264	11.8317	6.04439	8.24317	7.11894	9.0607	13.8227	13.1373	6.74147	9.21432	17.0903	13.4319	9.24793	17.0486	8.77149	12.8897	14.8314	14.6327	8.88264	14.0348	7.90689	15.0159	10.8773	9.82018	9.73809	15.2603	11.6161	14.4196	14.4458	9.10591	8.64746	12.4276	7.01123
R2 D06 amb M82 shoot_002	2	6	amb	M82	shoot	7.69349	13.3052	6.50779	6.91886	5.39232	14.4239	8.57365	9.67419	10.4625	7.63663	12.7922	14.276	13.8646	7.47573	8.29002	8.12412	10.151	13.9009	13.594	6.90689	13.176	18.2477	11.8711	7.54689	17.4654	7.90689	11.9204	14.688	15.9099	9.67419	13.6952	6.98869	11.0861	8.22882	10.341	7.97728	15.5936	8.94544	12.5857	14.0072	10.6733	9.45738	10.5999	12.5854
R2 D06 amb penn root_003	2	6	amb	penn	root	10.218	12.8357	8.12412	8.32193	8.81378	13.4167	11.6096	12.2857	8.93958	8.21432	11.3625	14.0608	9.8857	8.15482	9.19229	9.38154	8.41785	12.0488	12.4315	7.56224	11.8941	11.178	13.926	10.0251	18.5712	10.043	12.7166	14.8329	14.5254	11.4533	12.4702	7.56224	13.8858	10.3387	9.45533	8.02237	13.5423	12.2164	11.9571	13.1015	9.03342	11.1306	11.3729	7.84549
R2 D06 amb penn shoot_004	2	6	amb	penn	shoot	8.67596	14.1666	7.43463	7.40088	5.88264	14.0756	8.0607	10.2372	7.83289	7.23841	11.9672	14.2016	11.3168	8.49586	9.05799	7.20945	10.8588	13.8472	14.4272	7.15987	7.31288	17.6847	13.2829	8.86109	16.945	7.47573	12.1043	15.8979	15.3649	8.8857	13.8104	6.24793	10.9226	8.99435	12.9516	5.80736	16.0749	11.9392	12.4489	13.8987	8.36632	9.16491	11.5382	12.0851
R2 D06 ele M82 root_005	2	6	ele	M82	root	10.4868	13.2362	9.2503	8.75154	7.13955	13.7531	10.3476	10.1228	8.31288	8.09276	13.6965	13.0205	11.4115	6.40939	8.77479	7.66534	8.62205	13.0095	12.7948	6.45943	9.46148	17.9018	13.3147	8.95129	17.0786	8.75154	11.4645	14.4878	14.3833	9.18487	12.6218	7.61471	14.8859	10.7985	9.15735	9.61839	14.7003	10.9766	13.9375	13.568	8.22882	8.57365	11.7703	6.58496
R2 D06 ele M82 shoot_006	2	6	ele	M82	shoot	8.27146	14.0768	6.88264	7.59246	5.88264	14.689	9.52552	9.82972	8.39232	8.35755	13.1698	14.1155	13.963	7.80736	9.49785	7.63663	10.4757	14.1736	13.4888	9.19476	10.716	18.4367	12.7975	7.96578	16.9415	8.24317	12.0802	15.9127	15.8687	9.69174	12.8765	7.12928	11.0265	9.15482	9.46761	6.16993	16.0553	8.89785	13.3469	14.2691	9.32418	9.26444	12.6726	12.3404
R2 D06 ele penn root_007	2	6	ele	penn	root	10.3421	13.4848	8.11374	8.01123	8.44708	14.6668	11.2216	12.1671	9.21917	8.14466	11.7507	14.5389	10.0647	6.74147	8.72451	9.50383	7.47573	12.4694	12.7729	6.61471	11.3939	11.8313	14.1172	9.18735	18.2472	9.49385	13.1167	14.4288	14.8723	10.3805	12.1849	6.90689	14.3811	10.3387	9.47167	8.19476	13.986	12.703	12.0286	13.868	9.06339	10.8376	12.3149	7.67948
R2 D06 ele penn shoot_008	2	6	ele	penn	shoot	8.24317	14.1437	7.05528	7.40088	4.75489	14.5071	8.22882	9.40301	7.09803	7.26679	11.4878	14.0173	10.255	7.31288	7.43463	6.75489	10.8361	13.791	14.8759	6.72792	7.96	17.5917	13.2812	8.76155	16.4776	7.57743	10.0307	16.0796	14.7251	8.78136	13.9134	5.85798	9.42206	8.72451	12.2929	6.55459	16.3669	11.5722	12.1787	13.3934	7.70736	8.64746	11.7549	12.1677
R2 D09 amb M82 root_009	2	9	amb	M82	root	9.62205	13.205	8.92481	9.32418	5.42626	13.1453	8.04439	8.90388	7.3837	8.41363	14.4578	15.2538	10.1331	5.78136	8.55842	7.49185	9.67948	13.0205	13.3986	7.04439	9.82177	17.577	12.8148	9.00843	16.4427	6.45943	6.85798	14.968	14.7281	9.13699	15.395	9.66888	13.9691	9.2621	10.1724	6.30378	15.7071	11.4793	13.9795	13.5613	8.45121	9.29232	10.5575	6.20945
R2 D09 amb M82 shoot_010	2	9	amb	M82	shoot	7.33985	13.9023	7.59246	8	5.24793	13.5318	7.04439	9.67419	8.64746	7.80736	11.3669	12.9306	11.1706	7.59246	10.7347	8.85175	10.5784	13.6176	14.133	7.99435	9.7039	17.7687	12.5326	8.61102	16.616	7.25739	9.82018	15.0748	15.0106	9.80252	13.5749	7.39232	10.1874	7.5157	10.6284	7.02237	15.9729	8.85798	11.6078	13.535	7.27612	10.2228	11.4798	12.7616
R2 D09 amb penn root_011	2	9	amb	penn	root	9.96723	12.2674	7.56224	7.97728	8.16491	12.8872	11.021	10.6366	7.40088	6.80736	10.1599	12.9642	7.40088	6.35755	8.30378	7.46761	8.01681	11.2515	12.714	6.18982	9.13443	15.2137	12.9602	9.49385	17.3168	8.41363	6.44294	14.3034	13.5694	9.66888	15.3307	6.39232	13.2537	9.61287	11.6604	8.33985	14.8611	11.0056	12.572	12.4788	8.67596	9.06609	8.22882	6.96578
R2 D09 amb penn shoot_012	2	9	amb	penn	shoot	7.72792	13.2744	7.24793	7.89482	4.75489	14.9809	7.2854	8.96	7.65105	6.53916	11.8078	13.0604	10.0196	7.04439	9.40088	7.62936	10.8065	14.4714	13.1572	7.72792	7.29462	17.1481	14.9906	8.69697	15.7233	7.65105	10.8588	15.476	15.6942	8.81698	14.4095	6.53916	9.54496	7.97728	13.3231	5.35755	15.7882	12.3052	11.1904	13.2315	7.11894	9.40088	11.8337	12.7444
R2 D09 ele M82 root_013	2	9	ele	M82	root	9.21917	13.2594	9.8392	9.02514	6.30378	14.5773	8.08746	9.50581	6.98869	8.49185	14.0778	15.0822	10.2095	5.16993	8.08746	7.6865	10.2586	12.5056	12.8738	6.74147	10.9476	18.4087	12.6398	9.62936	16.9081	7.35755	7.77479	14.7743	14.1475	9.81218	14.9095	9.24793	13.8108	9.58496	9.71081	7.99435	15.3299	11.6578	14.4885	13.1131	8.48382	10.584	11.7553	6.90689
R2 D09 ele M82 shoot_014	2	9	ele	M82	shoot	8.49985	14.7452	7.32193	8.06609	6.32193	13.5581	7.39232	9.51964	7.21917	8.94544	12.0509	14.1799	11.2703	7.85798	10.2252	8.29921	11.2732	13.5887	13.1687	8.76155	8.12412	18.3995	13.0358	9.65284	16.9928	8.63299	11.5622	15.5708	15.4439	10.0674	12.9268	7.41785	11.3707	7.96	10.6055	7.42626	16.4271	10.3399	10.3923	13.7856	7.84549	10.3421	13.61	12.8865
R2 D09 ele penn root_015	2	9	ele	penn	root	9.71596	12.2831	7.67242	7.59991	7.6865	12.9944	10.5651	9.72451	7.36632	7.3837	10.7313	13.0145	7.93074	6.16993	8.25267	8.66534	6.98869	11.0954	12.8564	5.93074	10.7262	15.0332	12.4823	8.33539	17.3438	8.21917	10.8727	14.2884	13.7196	10.352	14.2878	6.96578	13.1943	9.5411	10.5157	8.04985	13.9939	11.2615	12.2889	12.5838	8.62205	9.98014	10.2773	7.05528
R2 D09 ele penn shoot_016	2	9	ele	penn	shoot	7.96	13.2418	6.91886	7.01123	6.39232	15.3801	7.27612	9.27845	6.78136	7.29462	12.0025	12.4538	10.2784	6.6865	8.42206	8.04985	11.7657	15.2046	13.4444	7.45121	6.96578	17.9004	14.9357	9.20945	16.4955	7.8009	11.8463	15.5473	15.7293	10.6321	13.7149	6.53916	9.37504	8.32193	12.4278	6.88264	15.5239	10.255	11.0967	14.0497	7.64386	10.7108	12.3449	14.3908
R2 D12 amb M82 root_017	2	12	amb	M82	root	10.1137	13.4875	10.1911	9.90539	6.22882	15.9329	9.61471	9.83763	10.3487	9.88722	14.5438	15.1422	12.4067	7.53138	8.85798	9.10591	11.851	13.8481	12.0098	7.85798	12.357	18.8322	13.0114	11.3907	17.5253	8.54303	9.45738	15.8265	15.2126	10.5362	15.5973	10.9643	14.8418	10.6636	11.2668	8.36632	15.0799	12.5663	15.03	14.8122	10.2432	10.7515	14.2207	7.47573
R2 D12 amb M82 shoot_018	2	12	amb	M82	shoot	8.66888	13.8881	7.3837	7.82018	5.75489	14.2809	8.30378	9.73471	6.50779	7.40088	12.3247	13.6416	12.103	6.65821	9.5157	7.66534	10.5206	14.0353	14.617	8.78463	11.043	18.7736	12.9676	8.37504	16.7551	7.23841	10.7707	15.0019	15.6809	9.61102	13.738	7.91289	11.1215	8.18487	11.3004	7.76818	15.9751	9.48382	12.1466	14.4605	9.20945	10.3587	13.3686	13.3604
R2 D12 amb penn root_019	2	12	amb	penn	root	10.2691	12.8062	8.35755	8.53138	8.40939	14.2598	11.411	10.4273	7.7211	7.98869	11.9672	12.427	9.34651	5.97728	8.24317	7.44294	8.683	12.5994	12.7956	8.66534	7.42626	16.0112	12.9487	10.1254	16.2724	8.54303	9.5812	14.2875	14.5933	9.13955	17.7353	6.87036	14.018	9.62936	12.1383	6.61471	15.9553	11.6631	12.7471	12.9119	9.31515	9.59432	10.6591	6.88264
R2 D12 amb penn shoot_020	2	12	amb	penn	shoot	7.71425	12.9944	6.97728	8.04439	5.39232	14.3019	7.12928	6.47573	6.55459	6.79442	12.1855	12.9967	10.4367	5.70044	8.94252	7.80736	10.4157	14.9359	14.1527	7.37504	8.30834	17.7809	15.3341	8.46761	15.9909	6.39232	10.6715	15.2384	15.9037	9.50977	14.3639	6.40939	9.26444	8.04439	12.9052	6.55459	15.9195	8.62571	11.4528	13.6034	6.52356	9.13699	12.2998	13.5299
R2 D12 ele M82 root_021	2	12	ele	M82	root	10.1033	13.5005	8.64025	10.0835	5.80736	15.2673	8.61102	10.5187	8.03892	8.98584	14.1961	14.2416	11.6817	6.55459	8.77479	8.26679	9.98442	13.0947	12.585	6.85798	9.14211	18.3206	12.8729	9.92926	16.5813	7.88874	8.87344	15.1755	14.3926	9.67948	14.3061	10.1599	14.6961	10.014	10.3837	7.85175	15.3947	11.9233	14.6172	13.6855	9.84078	9.43879	13.2041	6.08746
R2 D12 ele M82 shoot_022	2	12	ele	M82	shoot	8.81378	14.2335	7.01123	8	6.45943	14.499	8.25267	9.01123	8.43463	6.94252	13.2853	13.6995	12.6755	7.46761	11.2485	8.49586	10.3465	13.624	14.4091	8.94544	7.85798	18.7081	12.9329	7.52356	16.4163	6.82018	10.8376	14.6971	14.9936	10.014	11.9546	7.44294	10.6211	8.8009	10.8803	7.39232	15.8178	8.77149	11.3826	13.4217	9.46761	9.72281	12.2479	13.7566
R2 D12 ele penn root_023	2	12	ele	penn	root	9.26444	12.5795	7.58496	8.56986	7.21917	14.5571	9.11374	10.2527	11.8106	7.64386	11.7155	12.9889	8.47573	5.90689	8.2854	7.09803	8.93074	12.0244	13.0185	5.85798	6.18982	17.2723	12.9947	10.2738	16.5638	8.5812	8.62205	14.1385	14.0388	9.0607	16.6273	7.14975	13.2327	9.62388	11.3658	6.72792	15.2609	11.1743	13.1566	12.5587	8.683	9.3837	12.6059	6.02237
R2 D12 ele penn shoot_024	2	12	ele	penn	shoot	7.94837	13.0974	7.3837	7.48382	6.56986	14.431	7.49985	9.44501	9.39446	6.87036	11.3821	13.239	9.44294	6	9.00282	8.49985	10.7448	14.2417	13.2202	8.85798	7.74147	18.3117	15.0201	9.4818	17.0017	7.39232	10.7262	15.4014	15.3206	10.268	12.8156	6.85798	10.3117	8.05528	12.3421	6.53916	16.1611	10.9901	10.9694	12.6553	6.89482	10.7499	10.5343	13.4029
R3 D06 amb M82 root_025	3	6	amb	M82	root	10.1637	13.9192	9.53333	9.67419	5.55459	15.0258	8.30834	10.3859	8.74819	9.20457	13.9961	14.4021	11.8868	5.72792	9.33092	6.52356	9.98014	14.7593	12.5248	8.3966	8.33985	17.4251	12.643	9.63118	15.9973	7.26679	11.9099	14.4988	15.3108	9.20701	12.9767	8.09803	14.7901	10.6733	9.49586	8.33539	15.5875	12.1796	15.353	14.2818	8.7039	9.60548	11.4853	5.32193
R3 D06 amb M82 shoot_026	3	6	amb	M82	shoot	10.5265	13.8661	9.19967	7.72792	6.71425	16.5	8.67948	9.27612	7.15987	8.51175	14.9898	14.719	15.176	7.90087	9.57365	7.13955	10.4828	14.762	9.94252	9.21432	11.8182	17.6004	11.4548	8.683	16.9761	7.64386	11.8719	15.049	15.9348	9.44915	11.6362	7.03342	12.6687	9.8009	8.01123	7.5157	14.6101	9.67243	12.5847	14.4645	8.48784	9.56415	13.8954	10.9958
R3 D06 amb penn root_027	3	6	amb	penn	root	9.224	11.2591	7.93664	8.64025	8.8857	14.4424	9.91139	13.2857	10.8329	9.71081	12.0865	14.2406	9.44087	8.93664	9.33092	10.7781	8.93664	12.4073	12.0088	8.93664	10.3376	16.101	12.809	9.06609	20.6463	11.0961	12.9181	13.3134	14.1416	13.185	10.4357	8.64025	11.1222	10.9866	8.59991	8.31741	13.6491	13.8844	14.3603	13.0977	9.15482	13.3681	11.1364	9.45327
R3 D06 amb penn shoot_028	3	6	amb	penn	shoot	8.32193	15.4259	7.42626	7.67242	5.20945	13.3367	7.76818	8.40514	9.24079	7.56986	11.7271	14.3468	11.4914	8.53916	6.88264	7.72792	10.6821	13.7839	12.3875	8.56224	11.3998	18.1986	12.5519	9.59805	16.931	8.33539	10.8986	15.3532	15.1413	9.72962	13.4945	6.93074	10.8865	9.50581	12.057	10.9181	15.6963	11.1662	12.2219	13.4817	8.18487	9.78627	8.87036	11.3348
R3 D06 ele M82 root_029	3	6	ele	M82	root	9.59432	13.1635	8.95129	8.62936	5.97728	13.8625	9.28771	10.1059	8.25739	8.72451	12.6246	13.3669	10.3902	5.93074	8.76487	7.76818	8.77149	14.2192	11.6978	7.12928	9.43879	18.4553	11.9061	9.37938	16.5574	7.64386	11.3542	13.6503	14.4559	9.99152	11.8715	7.94837	14.3128	10.3707	8.53138	8.25739	14.0851	12.0688	15.033	14.2324	8.59991	10.3826	10.3185	6.80736
R3 D06 ele M82 shoot_030	3	6	ele	M82	shoot	10.8242	14.676	6.45943	7.8392	5.83289	15.3292	7.88264	8.41785	8.9629	9.00563	14.5994	15.0847	15.3174	7.46761	8.23362	7.30378	9.73471	14.7373	11.0888	7.7879	6.62936	17.722	11.6384	8.45943	16.9773	7.05528	11.7453	15.1202	16.09	9.05528	11.6325	6.26679	13.0121	9.11114	8.30834	6.04439	14.6098	8.86109	12.9988	14.8326	8.52356	8.5157	11.5589	10.6275
R3 D06 ele penn root_031	3	6	ele	penn	root	8.79766	11.6622	8.73471	8.35315	7.94252	14.5902	9.54689	10.4959	10.2009	8.65105	12.7266	14.1623	8.91588	6.91886	9.97442	10.0728	8.90989	12.4383	12.8317	7.81378	11.9088	17.44	12.769	9.78953	19.0238	8.73471	13.5833	14.5538	15.0384	11.8517	11.4903	8.49185	12.8531	11.2986	9.00563	7.58496	14.4785	12.5529	14.2043	13.5935	9.29232	11.5656	11.3608	8.36194
R3 D06 ele penn shoot_032	3	6	ele	penn	shoot	8.09803	14.5121	7.21917	6.88264	5.2854	13.4159	7.81378	9.07146	8.64025	6.97728	11.3276	14.3556	9.79928	7.20945	6.79442	6.88264	10.5536	13.5897	14.7568	6.79442	8.84549	17.9742	13.9558	9.10329	16.844	7.7211	9.71253	15.9533	14.9451	9.36851	13.2838	6.42626	10.8941	8.93958	12.0937	10.0954	15.694	9.45943	12.31	13.158	8.39232	9.20457	9.84549	11.2402
R3 D09 amb M82 root_033	3	9	amb	M82	root	9.44708	12.7643	11.0161	9.63844	7.37504	14.0948	10.1674	10.2668	9.32643	9.18983	14.1969	13.583	11.1898	7.31288	10.1774	9.15228	11.5122	12.4054	12.9616	8.63299	8.82018	18.7681	12.3867	11.4046	18.2834	8.92481	10.0661	14.6307	14.0709	11.2461	14.9109	9.11114	13.3306	9.77479	9.56796	9.17493	15.2094	10.5887	15.1324	12.5495	8.64025	11.6808	11.5245	8.38802
R3 D09 amb M82 shoot_034	3	9	amb	M82	shoot	8.79442	13.9173	7.12928	7.43463	5.49185	14.0082	11.5098	10.0607	7.07682	7.70044	12.1141	13.0961	12.8412	7.45121	10.7731	8.36194	10.9708	13.7638	15.0213	8.32643	7.96	18.2734	12.4113	8.45533	17.5055	8.43045	8.98584	15.5034	14.9786	10.0028	13.0269	7.25739	10.3476	8.19967	11.3426	7.93074	16.5655	9.07949	11.5353	12.2958	8.56224	9.94544	13.9467	14.0727
R3 D09 amb penn root_035	3	9	amb	penn	root	9.71425	12.5946	7.61471	8.0607	8.06609	12.7905	12.0519	9.8933	6.50779	7.25739	10.5421	11.5426	7.62205	5.9542	7.82655	6.79442	7.58496	11.5284	13.3263	6.52356	9.35094	15.6065	13.2034	9.41363	16.5851	8.224	6.82018	14.2936	14.0121	9.47573	16.4241	6.88264	13.766	9.51964	11.5416	7.14975	15.3234	10.927	12.4861	12.3493	8.56224	9.27612	9.44501	6.14975
R3 D09 amb penn shoot_036	3	9	amb	penn	shoot	8.72451	12.9496	7.15987	7.43463	6.04439	15.0745	8.16992	8.21432	8.03342	6.85798	11.9248	13.8978	12.1966	7.29462	9.3837	7.2854	10.3061	14.3308	12.0074	7.35755	9.23362	16.971	13.7894	9.46148	17.8155	6.74147	13.3527	15.3562	15.6079	9.55651	14.7658	6.08746	10.7887	7.91886	12.8351	6.26679	15.4686	10.6724	11.5873	12.5932	7.45121	9.73809	12.4393	12.1059
R3 D09 ele M82 root_037	3	9	ele	M82	root	9.66	13.2255	9.96	9.08481	6.91886	13.5909	10.5699	9.01681	8.16992	8.45121	13.0406	12.8698	10.2384	6.12928	8.73132	8.10852	9.77643	12.3753	12.7879	8.61839	8.17991	17.7906	12.6804	9.83605	16.5935	8.52748	8.44294	14.6877	14.2443	10.1886	14.1799	8.23841	13.7124	9.33539	9.32418	9.57365	15.3506	11.245	13.7425	12.062	7.61471	10.7117	10.1774	7.40939
R3 D09 ele M82 shoot_038	3	9	ele	M82	shoot	9.36851	14.3714	7.8392	7.56986	7.41785	14.2779	8.2854	10.3015	8.03342	8.60363	12.6504	14.2569	11.6239	8.56224	9.49785	9.12153	11.1319	13.4882	11.5531	7.58496	8.53528	17.8015	12.4645	9.92035	17.713	8.65105	10.2312	15.89	15.8397	10.5962	12.6454	6.55459	12.0434	9.09011	9.87652	7.97728	16.2739	11.0855	12.2351	12.9928	9.16992	10.8681	13.8572	10.9758
R3 D09 ele penn root_039	3	9	ele	penn	root	9.88111	12.525	7.69349	8.32193	7.40939	14.1066	9.90839	9.58872	3.70044	7.21917	11.144	11.3009	7.91886	5.58496	7.65105	7.41785	8.55075	11.7228	13.2251	5.93074	7.99435	15.9775	13.3729	9.45327	16.9933	8.17991	7.49985	14.1549	13.9017	9.31967	16.044	7.14975	13.6106	9.3966	11.2342	7.30378	15.1538	10.5661	12.5582	11.4215	8.49985	8.32643	11.8357	6.84549
R3 D09 ele penn shoot_040	3	9	ele	penn	shoot	8.45943	12.8144	6.6865	7.55459	6.08746	14.6967	7.77479	8.59246	5.85798	6.75489	11.8982	13.5259	9.99859	7.74819	9.39446	7.11894	10.043	14.4654	12.255	7.16993	7.40088	16.5529	13.7	9.08746	15.852	6.87036	9.42836	14.9874	15.0554	9.224	14.2812	6.22882	10.0634	7.84549	12.2357	6.6865	14.9345	11.1427	10.6519	12.5302	6.76818	9.56033	11.8045	12.5587
R3 D12 amb M82 root_041	3	12	amb	M82	root	10.8289	13.3207	9.57743	9.14466	8.23841	14.5401	11.7682	8.87036	9.35535	9.53528	13.9242	14.3898	11.1111	7.23841	9.67596	8.89785	9.10066	13.9589	12.192	8.26679	8.51175	18.5143	13.254	10.9651	17.3141	8.15482	8.27146	15.6322	15.2501	11.1131	15.1099	8.87958	14.6841	10.3509	10.2981	7.90689	15.0034	11.9564	15.4125	13.9582	9.74483	11.5294	10.96	8.78463
R3 D12 amb M82 shoot_042	3	12	amb	M82	shoot	8.78463	14.1592	7.25739	8.04985	6.40939	13.2979	7.75489	8.94544	8.31741	8.63299	12.2435	14.3001	11.9958	8.0607	12.103	7.44294	11.0761	13.8484	12.9864	8.683	6.84549	18.8724	13.0828	9.07146	16.9739	7.91886	11.7528	14.9793	15.1812	10.2808	12.268	7.78136	10.0168	8.25267	10.7549	8.58496	15.8817	9.00563	10.9844	13.5355	9.03892	9.75489	11.1536	13.7772
R3 D12 amb penn root_043	3	12	amb	penn	root	8.24793	12.8832	8.90087	8.7039	5.78136	15.2804	8.38802	9.66711	8.75822	8.39232	12.4001	13.7408	9.49385	6.78136	8.23841	8.59619	10.1421	12.9998	12.3396	7.04439	7.31288	17.4586	12.7667	10.2167	17.0519	7.76818	8.44294	14.489	14.9259	9.67243	16.7156	8.67596	12.6122	9.24555	12.1592	6.6865	15.6134	12.363	13.3731	11.8868	9.15482	9.90087	12.7692	7.70736
R3 D12 amb penn shoot_044	3	12	amb	penn	shoot	8.18487	13.127	7.01123	7.73471	6.26679	15.7757	7.27612	8.09276	7.56986	7.11894	11.7284	13.5558	9.89482	6.49185	9.48382	7.98869	10.978	14.5976	12.9905	7.64386	6.32193	17.7886	14.8896	8.72451	16.4014	7.19967	11.2627	15.6142	15.5274	9.71768	12.9172	5.97728	10.2131	8.29462	12.9798	6.53916	16.0951	10.3576	10.8525	12.8588	6.72792	9.78136	13.7332	13.5976
R3 D12 ele M82 root_045	3	12	ele	M82	root	10.9099	13.3813	9.00843	9.41996	8.77808	15.1847	11.2204	10.5411	9.0607	9.08481	13.9651	14.587	11.6591	6.55459	8.02791	8.52356	8.87958	13.4847	12.4344	7.17991	8.78463	18.2902	13.344	10.9578	17.3586	8.73471	8.54689	14.9526	14.879	10.446	14.6411	9.11114	14.9146	10.0835	10.3696	9.13186	14.9296	11.6064	13.9147	13.774	9.26444	10.5048	13.0993	6.97728
R3 D12 ele M82 shoot_046	3	12	ele	M82	shoot	8.59619	14.3909	7.97154	8.34873	5.24793	13.8067	7.76818	9.48985	8.3966	7.03342	12.1202	13.6844	12.4281	7.07682	11.6284	8.49985	10.5324	14.2105	14.8055	8.8392	5.42626	18.0531	13.4419	7.62205	16.3181	6.37504	11.4625	14.9972	14.7476	9.59059	12.6542	7.45121	10.4105	8.13955	11.4752	7.74147	16.2986	9.50977	10.6926	13.8205	8.93074	9.05257	12.5031	14.2794
R3 D12 ele penn root_047	3	12	ele	penn	root	7.99435	12.5762	8.683	8.99718	6.80736	13.972	8.85798	9.32643	7.12928	7.96	12.793	12.5452	11.1768	6.56986	6.84549	7.04439	9.45121	12.8108	12.6834	8.54303	7.12928	17.3662	12.8895	10.1408	16.0189	8.05528	6.74147	14.0644	14.6118	9.49985	16.7547	8.01681	12.3864	9.26913	11.5028	6.75489	15.7599	11.5411	12.5883	11.6096	9.07949	9.43045	10.9513	6.06609
R3 D12 ele penn shoot_048	3	12	ele	penn	shoot	8.2854	13.2764	6.80736	7.72792	6.18982	15.5259	7.3837	9.32193	6.14975	6.70044	11.5774	12.6479	9.68825	6	9.83289	7.59246	11.2877	14.7817	12.6314	7.50779	6.55459	17.2822	14.4259	9.14975	16.035	7.41785	11.1874	14.9949	15.4919	9.45738	13.8498	5.97728	9.21432	7.87036	12.1633	7	15.6114	11.2021	10.6357	13.6198	5.85798	10.23	13.1886	13.1863
R4 D06 amb M82 root_049	4	6	amb	M82	root	10.8796	13.7209	9.43879	9.69871	6.75489	14.3196	10.3365	10.1111	7.82655	8.73809	13.5265	14.1439	11.8677	6.06609	8.5812	7.65105	9.14975	14.7035	12.933	7.01123	7.73471	18.112	13.5332	9.36413	16.9696	8.42206	12.4126	14.5451	15.0073	9.49785	12.8475	8.08746	15.3	10.5999	9.56415	9.53333	15.2787	11.3309	14.3872	14.1154	8.84235	9.28077	11.245	6.98869
R4 D06 amb M82 shoot_050	4	6	amb	M82	shoot	9.55651	13.4759	9.0607	7.33985	7.14975	14.3117	11.7603	9.04166	8.26679	8.17991	12.7136	14.0061	14.1286	5.42626	9.93516	7.85798	7.56224	13.6375	12.2306	7.87652	9.46964	17.2899	11.7711	8.37504	18.0456	8.26679	10.7599	14.4268	15.493	9.60363	11.6439	5.67242	12.5887	7.94252	9.05799	8.39232	14.3379	9.01681	11.5309	14.1728	8.74483	9.49985	11.7553	11.2192
R4 D06 amb penn root_051	4	6	amb	penn	root	9.34207	13.0105	8.29462	7.81378	7.91289	14.1581	9.90087	11.0954	9.61655	7.53138	12.1592	14.2251	9.19229	6.35755	9.21189	9.31515	7.35755	11.9776	12.8194	7.40088	12.0345	15.7706	13.5687	9.59619	17.9647	9.17991	12.5639	14.6216	14.4625	10.813	11.5546	7.63663	13.4519	10.9388	9.37069	7.83289	14.0791	12.5748	13.122	12.8021	9.04985	11.3493	11.3106	7.99435
R4 D06 amb penn shoot_052	4	6	amb	penn	shoot	9.09276	14.2987	6.65821	7.39232	6.22882	14.4063	11.5172	8.62571	7.21917	7.15987	11.4136	13.3194	9.43671	7.09803	8.32193	7.18982	11.0258	12.9833	12.7134	6.45943	12.4828	17.1862	13.0876	8.97154	16.6798	8.49985	8.96	15.4208	14.8194	9.48784	13.7408	5.70044	12.2396	8.81378	12.2512	7.20945	15.6286	11.0875	11.8482	12.2234	8.29462	9.35315	12.8863	11.1472
R4 D06 ele M82 root_053	4	6	ele	M82	root	10.6303	14.087	9.32868	9.70563	6.85798	15.3218	11.0593	9.23362	7.74819	8.11374	13.8407	14.9375	12.3208	5.67242	7.90087	6.6865	7.7879	14.9436	12.4213	8.04985	6.93074	17.6364	13.5824	8.91886	16.0127	7.44294	10.3354	14.4207	15.239	8.91289	12.7593	7.29462	14.5377	10.4263	9.27612	9.683	15.3664	10.3696	14.0576	14.2074	9.12412	9.3015	12.3958	5.52356
R4 D06 ele M82 shoot_054	4	6	ele	M82	shoot	11.2709	13.4732	11.7056	7.29462	6.53916	16.4736	6.50779	9.43671	7.40088	8.31741	15.0947	14.4427	15.694	7.33092	8.79442	7.42626	10.2324	15.0777	11.9473	11.3315	7.87036	17.389	12.0974	7.98869	16.4721	7.74147	11.5665	14.3404	15.4045	8.96867	11.1105	6.61471	10.8082	8.69697	7.75489	7.26679	14.1687	8.86728	12.4914	14.6716	6.84549	9.36194	14.5837	10.218
R4 D06 ele penn root_055	4	6	ele	penn	root	9.19967	12.9912	8.20945	7.9542	8.39232	14.5188	12.2694	10.8925	8.29462	7.85798	11.4115	14.3914	8.13955	7.64386	9.20945	9.31741	8.06609	12.7281	12.7597	7.42626	14.7589	16.6795	13.1147	9.73978	18.1278	9.20457	8.19967	14.6732	15.1361	11.3083	11.2969	8.58496	13.5194	10.5934	8.94837	8.74147	14.0756	12.8836	14.2813	13.0563	8.84549	12.0684	11.0119	8.41785
R4 D06 ele penn shoot_056	4	6	ele	penn	shoot	8.93369	14.3448	7.39232	7.37504	6.04439	13.5534	8.8392	8.5157	8.30378	6.22882	11.4929	14.3684	9.7211	7.96	8.46352	7.34873	10.3106	13.9894	14.1316	6.42626	8.49185	17.4004	13.5841	9.13955	16.7677	7.90689	10.021	15.733	15.0763	9.13186	12.9041	5.88264	10.8696	8.87344	11.9333	5.04439	15.5939	10.5362	12.245	13.5392	8.41785	8.93369	10.1849	11.3961
R4 D09 amb M82 root_057	4	9	amb	M82	root	10.5314	13.8207	9.43463	9.56986	6.74147	13.8382	10.5915	9.70044	8.16491	8.43879	14.0303	13.1712	11.183	5.83289	8.91886	7.15987	9.41574	13.0317	13.3334	9.26444	9.51373	18.2096	13.0095	9.48382	16.0274	6.93074	8.64386	15.1921	14.8379	9.58872	15.6907	8.92481	14.6336	9.70563	10.3696	8.7879	16.1596	12.0011	13.8617	12.969	8.52356	9.97442	10.8556	6.14975
R4 D09 amb M82 shoot_058	4	9	amb	M82	shoot	8.30378	13.8273	7.86419	7.48382	6.82018	13.1084	8.33985	8.88874	9.72962	8.73809	12.2723	15.0153	12.8256	8.41363	10.0196	9.36413	10.944	13.7767	14.3143	7.99435	12.3966	18.3957	11.9244	8.99435	17.3778	8.92778	11.1163	15.4697	16.1667	10.8525	13.2344	7.93664	10.5098	8.91588	10.927	7.45121	16.1564	9.54303	13.0818	13.6701	10.2204	11.0974	10.4009	13.109
R4 D09 amb penn root_059	4	9	amb	penn	root	9.01959	12.2366	7.45121	7.7211	7.3837	13.5702	10.1737	10.1396	7.78136	7.65821	11.5985	13.0529	8.16992	6.75489	7.37504	8.78463	8.08746	11.7834	13.2631	7.99435	11.03	16.3568	12.9974	9.38586	17.5046	8.02791	11.4268	14.2214	14.2907	10.2586	14.927	7.96578	13.1198	9.72451	10.8933	7.84549	14.9347	11.4747	13.1264	12.8154	8.62205	10.3174	9.92778	6.37504
R4 D09 amb penn shoot_060	4	9	amb	penn	shoot	8.49985	12.9885	6.80736	7.89482	5.9542	15.3039	8.5157	8.82337	7	6.88264	12.1706	13.459	10.66	6.47573	8.76487	7.77479	10.9425	14.5117	12.6405	7.87036	7.99435	17.0764	14.4788	9.27845	16.3337	7.76155	10.4909	15.7586	15.6757	9.81858	13.8264	6.56986	10.1724	8.08746	13.3856	6	15.8743	12.0792	11.1649	12.692	7.14975	9.93369	12.7015	13.4637
R4 D09 ele M82 root_061	4	9	ele	M82	root	10.4878	13.729	8.82972	8.03342	6.72792	14.339	9.99718	9.61102	7.93664	8.51964	13.7851	13.3211	11.0681	5.93074	7.93664	7.67948	9.11374	12.762	13.4182	6.64386	8.10852	17.3841	13.4082	9.3443	16.3794	6.9542	8.78463	14.909	14.4276	8.92481	14.6908	8.78136	14.7275	10.0553	10.1812	9.2503	15.6555	11.8102	13.3442	12.6788	8.40939	9.36413	12.2264	5.93074
R4 D09 ele M82 shoot_062	4	9	ele	M82	shoot	7.10852	13.7573	7.64386	7.74819	6.22882	14.0047	7.49185	10.2923	8.53138	7.59991	12.2938	13.0614	11.4179	7.21917	9.14211	8.85798	10.9016	13.6643	14.8371	8.6865	7.72792	18.6306	13.1344	7.44294	17.3543	7.12928	9.36632	15.0729	14.5974	10.3117	12.6815	7.43463	9.89026	8.3837	10.8781	7.08746	16.043	9.60918	11.2802	12.6841	8.98584	10.2738	12.9283	14.0302
R4 D09 ele penn root_063	4	9	ele	penn	root	10.1124	12.9189	8.36632	8.64746	7.91886	13.2879	10.4848	10.1421	8.10852	7.67242	11.6551	11.7536	8.33539	5.70044	7.15987	7.58496	8.02237	12.0768	13.9985	6.39232	8.72451	16.0622	13.6435	9.45738	16.662	8.15482	8.8392	14.7203	14.4747	9.54496	16.5434	7.37504	13.6739	8.67243	11.4656	7.59991	15.6837	10.1787	12.7009	11.8861	8.79116	9.26679	9.64205	5.67242
R4 D09 ele penn shoot_064	4	9	ele	penn	shoot	7.14975	12.7846	7.15987	7.73471	6.20945	15.2269	7.11894	8.75822	8.00563	6.87036	11.8305	13.1136	10.0928	6.62936	6.83289	7.75489	10.5469	14.5306	13.4566	7.12928	8.55075	17.5983	14.6452	7.98299	16.3733	6.89482	10.1799	15.5613	15.0777	9.59991	14.1195	6.62936	9.32868	8.62205	12.3902	5.2854	15.4036	10.7245	11.2354	12.4054	6.75489	9.17493	12.294	13.3408
R4 D12 amb M82 root_065	4	12	amb	M82	root	10.7313	12.5899	12.0536	9.1267	8.2621	15.6894	11.2527	11.1972	9.72281	9.25974	13.7273	13.8441	12.1784	7.20945	10.611	9.94398	9.48583	13.8194	12.1561	7.65105	9.22641	17.4454	13.4628	10.7838	18.91	9.11634	10.4357	15.7858	15.2588	11.599	14.1476	8.73132	14.9745	10.6909	10.1649	9.20212	15.0711	11.8194	15.2453	13.9061	10.0634	11.8329	13.275	10.0993
R4 D12 amb M82 shoot_066	4	12	amb	M82	shoot	9.04985	14.2392	7.7879	7.93664	7.36632	14.058	8.12928	12.3832	9.14466	8.47978	12.7343	14.904	12.0855	7.6865	10.8178	8.9542	11.3966	15.0842	13.2072	8.18487	7.20945	18.8069	12.6369	10.5353	17.9653	8.76487	12.9696	15.9916	16.5806	11.4823	13.0212	7.85175	9.25267	9.1267	10.2923	7.3837	16.8755	10.3309	11.8226	14.718	7.9542	10.683	11.3426	13.4573
R4 D12 amb penn root_067	4	12	amb	penn	root	9.19722	12.3955	8.43879	8.62571	7.90087	14.5631	10.0028	9.85331	8.16992	7.92481	11.5565	12.0775	8.32193	6.50779	6.10852	7.36632	8.19476	12.211	12.3731	8.35755	8.7039	15.7534	12.9663	10.0928	16.7067	8.67596	6.71425	13.9458	14.324	9.62571	17.1046	7.25739	12.6321	8.98299	11.7686	7.20945	15.5141	11.4252	12.2805	11.2402	8.86419	9.54689	11.2336	6.62936
R4 D12 amb penn shoot_068	4	12	amb	penn	shoot	7.81378	13.4529	6.65821	7.71425	5.55459	14.4571	7.24793	8.11374	8.41363	7.18982	11.4173	12.5297	9.82337	5.67242	9.01959	7.77479	11.2515	14.3442	12.7011	7.71425	6.12928	17.6889	14.6018	9.25267	16.7437	7.20945	11.5703	14.9002	15.4407	9.89482	12.3966	5.93074	9.69	8.44294	12.9263	6.33985	16.2309	9.96867	10.5812	13.8799	7.34873	9.27612	11.0154	14.2344
R4 D12 ele M82 root_069	4	12	ele	M82	root	10.941	13.2615	9.68124	9.38154	6.85798	14.7779	12.0241	11.6344	8.5157	9.18983	13.811	14.2034	10.3465	6.97728	9.82814	8.37938	10.2784	13.5639	12.0967	8.29002	10.3106	19.0316	13.4992	11.1331	17.5905	8.73809	8.15987	15.6352	15.2998	10.6874	15.2364	8.9571	14.7868	10.2738	10.3696	6.04439	15.3688	11.4553	14.9909	13.7041	9.19967	10.1497	12.0815	6.67242
R4 D12 ele M82 shoot_070	4	12	ele	M82	shoot	7.61471	13.8524	7.75489	8.27146	5.12928	13.8377	7.26679	9.20701	8.71425	7.99435	11.7586	14.5744	11.4762	6.94252	9.96	8.56605	10.4041	13.8173	15.9676	7.8392	11.7494	18.2041	12.445	8.91289	16.8801	7.76155	9.78627	15.6437	16.1671	9.65821	16.5026	8.20945	9.67948	8.65464	9.95274	6.91886	16.6227	8.99435	13.8222	13.5979	8.54303	9.93664	12.2969	12.817
R4 D12 ele penn root_071	4	12	ele	penn	root	9.46761	12.6461	8.33539	8.76818	8.10329	13.9011	10.0755	8.3966	7.88264	7.86419	11.7202	12.3923	8.97154	6.32193	7.08746	7.26679	8.42627	12.6216	12.4976	6.49185	7.06609	16.1681	13.0231	10.2192	16.8857	8.12928	7.56224	14.0278	14.5017	9.21917	17.0223	7.64386	13.2929	9.0607	11.785	6.42626	15.6751	11.4533	11.7645	11.6755	9.08215	9.66	9.81218	6.71425
R4 D12 ele penn shoot_072	4	12	ele	penn	shoot	7.60733	13.1583	6.56986	7.58496	5.32193	14.0798	6.83289	7.33092	5.2854	6.47573	10.7764	12.6542	8.95129	5.83289	6.16993	6.96578	10.7993	14.1124	12.4365	7.33985	7.05528	17.6042	14.4669	8.99435	15.7721	6.85798	10.9915	14.7121	14.8236	9.31288	13.2973	6.39232	8.95129	7.69349	11.8309	6.40939	15.4591	10.5755	10.6751	13.0481	6.32193	9.11114	11.2808	13.1691
R5 D06 amb M82 root_073	5	6	amb	M82	root	10.0941	13.5013	9.57175	9.35755	5.42626	14.8089	10.1523	9.84235	7.86419	9.14975	13.5831	12.9622	11.5241	6.08746	8.71081	6.94252	10.3998	14.0238	12.8242	5.58496	9.21675	17.7427	13.0239	9.63663	16.6444	6.87036	9.44294	14.7812	14.581	9.1267	12.8188	8.78463	14.8304	10.8711	10.0566	8.30834	15.2033	12.1858	15.3241	14.0649	8.98869	9.57365	13.0411	6.42626
R5 D06 amb M82 shoot_074	5	6	amb	M82	shoot	8.51175	14.7863	7.42626	8.43879	6.04439	13.931	8	8.45943	9.34873	9.16491	12.2811	14.1482	14.1524	7.45121	6.89482	8.12928	11.1248	13.7872	13.121	8.25267	9.94252	18.2887	13.7908	8.18983	16.3086	7.70044	12.0393	15.537	15.7075	9.64746	12.2049	7.17991	12.2225	8.42627	9.91886	6.30378	15.1465	8.52356	12.7266	14.2278	9.42627	9.04712	11.7752	11.7339
R5 D06 amb penn root_075	5	6	amb	penn	root	9.44708	12.4653	8.79766	8.11894	7.43463	12.8435	10.7977	10.6202	8.3966	8.42206	10.6653	14.3395	8.19476	7.82018	8.28077	9.13955	8.19476	11.6101	12.8208	7.89482	12.5145	16.7879	12.4924	9.61471	18.3635	8.9571	10.5245	14.7633	14.1445	11.5831	12.4466	8.77149	13.5457	11.4823	9.85798	9.15482	14.4444	12.3842	13.4845	13.1901	9.24793	10.8657	8.76487	8.87036
R5 D06 amb penn shoot_076	5	6	amb	penn	shoot	7.65105	14.6721	6.97728	7.74819	4.85798	14.1418	7.89482	8.16992	6.89482	7.46761	11.1137	14.0301	9.71939	8.09276	7.78136	7.56986	11.5594	12.8082	14.0615	7.14975	11.7541	17.9028	13.3283	9.07682	16.4218	8.37938	8.98299	15.9114	14.5471	9.21189	13.9024	6.45943	11.021	9.67419	12.9131	5.2854	16.0368	11.2521	11.764	12.6595	8	9.20212	12.5073	11.683
R5 D06 ele M82 root_077	5	6	ele	M82	root	9.65643	13.1878	9.07682	8.85798	4.9542	14.3845	8.29921	9.18487	7.24793	8.56986	14.1196	11.7052	11.1248	5.9542	8.40088	7.71425	10.0293	13.8308	12.3228	7.03342	11.1312	18.2324	12.622	9.0607	16.9589	7.05528	10.6555	14.6685	14.7298	9.26913	12.0604	8.51175	14.1677	10.2784	9.19967	8.37069	15.119	11.9366	14.9997	14.3332	9.22641	9.54689	12.536	6.2854
R5 D06 ele M82 shoot_078	5	6	ele	M82	shoot	10.0715	13.1059	6.71425	7.13955	5.61471	15.087	7.91886	9.99435	8.43879	7.74147	13.1327	14.3069	14.0773	7.82655	9.17493	7.64386	10.3859	14.1578	14.0241	8.6865	12.6011	18.4952	12.5836	7.75489	17.1257	7.55459	11.0375	14.4895	15.7507	9.38802	12.1561	6.91886	11.5798	8.87652	9.13955	8.2621	15.4925	8.78136	13.2208	14.3446	8.96867	10.014	13.4007	11.8591
R5 D06 ele penn root_079	5	6	ele	penn	root	9.15228	11.683	8.43463	7.98869	6.79442	14.2464	9.20212	10.8595	10.3061	8.25267	11.3718	13.6898	8.47573	7.63663	11.9061	10.1396	9.52552	11.9363	12.9205	7.58496	12.6316	17.3511	13.1269	9.78953	18.5329	9.29002	11.3723	14.5738	14.401	11.5962	11.9567	8.06609	12.9103	10.5793	9.70736	8.69349	14.3124	13.0865	13.8637	13.5464	8.90087	11.8206	10.9951	7.58496
R5 D06 ele penn shoot_080	5	6	ele	penn	shoot	8.18983	13.7753	6.90689	7.46761	5.16993	14.5408	8.7211	8.45533	7.27612	7.39232	11.4455	14.3991	9.54689	8.41363	8.46761	6.64386	10.9396	13.5958	15.4488	6.75489	8.74147	17.477	14.5214	9.30834	16.253	7.45121	9.86882	15.9091	14.6795	8.93958	12.6094	6.33985	11.5265	8.8392	12.444	4.90689	15.8898	11.2998	11.856	13.4116	8.09803	8.34873	11.7288	12.3115
R5 D09 amb M82 root_081	5	9	amb	M82	root	10.3598	13.7622	9.20945	10.3106	4.75489	14.0756	8.67243	9.56796	6.42626	8.74147	13.8462	12.7423	10.9031	6.64386	8.97154	6.24793	10.7108	12.7655	14.0918	7.49985	9.21917	17.0298	13.357	10.2432	15.7375	7.30378	9.21189	15.535	14.8011	8.31288	15.5837	9.71081	14.8512	10.446	10.7039	8.67243	16.3496	11.716	14.1471	13.7326	9.29692	8.49586	12.7922	5.90689
R5 D09 amb M82 shoot_082	5	9	amb	M82	shoot	8.16992	14.1682	7.61471	7.77479	5.64386	12.7262	7.6865	9.05257	8.76155	7.54689	11.9851	14.0607	12.5885	7.61471	10.3287	7.85175	10.3242	13.4831	14.4378	9.20457	6.52356	18.5604	12.5282	7.82655	16.5479	6.9542	10.716	15.2029	15.3774	10.2889	12.5289	7.25739	9.32643	7.91289	11.5167	6.80736	16.3508	10.1898	10.7968	13.6382	8.24317	10.7977	8.45943	14.283
R5 D09 amb penn root_083	5	9	amb	penn	root	7.29462	12.3867	8.19967	8.21917	4.58496	13.7136	7.61471	9.35094	7.04439	6.62936	10.9374	11.9326	7.12928	5.88264	8.31741	6.93074	8.67948	11.2192	13.4555	6.30378	10.9687	17.4406	12.5085	9.09276	16.0459	6.14975	7.13955	14.5663	13.5687	9.2854	15.9362	7.19967	12.1545	9.33762	11.6069	6.98869	15.2171	11.2814	13.2157	11.0861	8.64386	9.45121	10.2515	5.12928
R5 D09 amb penn shoot_084	5	9	amb	penn	shoot	7.56986	12.9737	6.97728	7.78136	4.45943	14.9909	6.85798	8.40088	6.59991	6.20945	11.815	13.3211	10.314	6.08746	7.15987	6.94252	10.6439	14.4933	13.4231	7.40939	7.55459	17.6574	15.1877	8.46352	15.7516	7.18982	11.4717	15.3431	15.5633	9.20701	14.0816	6.10852	7.74819	7.62205	13.2637	5.70044	15.9877	11.6804	10.5382	13.3857	6.42626	9.45943	12.9719	13.1821
R5 D09 ele M82 root_085	5	9	ele	M82	root	9.39874	13.4213	8.53528	9.31967	4.75489	13.4862	7.44294	8.23362	7.13955	8.40514	13.6144	13.4273	11.1929	5.12928	8.66888	7.02237	10.3049	12.7328	12.8037	5.78136	7.74819	18.3137	12.1144	9.45943	16.7837	7.64386	8.60733	14.5684	14.4509	9.50779	14.4927	9.56796	14.0996	9.59246	10.0375	8.05528	15.373	11.3208	14.0694	13.171	8.51175	9.79766	10.7185	6.94252
R5 D09 ele M82 shoot_086	5	9	ele	M82	shoot	8.2854	14.3287	7.04439	7.89482	5.80736	14.2543	7.74819	10.4898	8.35755	7.58496	12.0671	14.3202	12.5267	7.23841	12.656	8.48784	11.1548	14.0203	14.894	8.78463	7.46761	18.5739	12.2793	8.28077	16.9521	7.30378	10.8431	15.2319	15.3227	10.3163	12.374	7.60733	10.151	7.70736	10.9873	8.12928	16.2281	9.27146	11.5426	13.9637	9.19722	10.5147	13.1118	13.6797
R5 D09 ele penn root_087	5	9	ele	penn	root	8.23841	12.4385	8.43879	8.76155	6.24793	13.5411	8.25739	8.70044	6.42626	7.65821	11.5864	12.6255	7.96	7.23841	7.92481	7.91886	10.1737	12.288	13.0394	8.35755	8.07146	17.5382	12.4065	10.4625	17.5546	8.21917	10.2633	14.4069	14.5068	10.4252	15.8659	8.51175	12.2541	9.37069	11.137	6.06609	15.5335	11.227	13.4636	11.463	9.03067	9.65821	9.07949	7.46761
R5 D09 ele penn shoot_088	5	9	ele	penn	shoot	7.57743	12.8665	7.20945	7.71425	5.45943	14.5225	7.16993	8.80413	8.21432	6.80736	11.8467	13.2294	10.3718	6.06609	8.48382	8.14975	10.314	14.7036	13.8023	8.48382	6.06609	17.7082	15.1133	8.93664	16.6295	7.03342	11.0553	15.1892	15.3987	8.75489	12.723	6.12928	7.8009	8.56224	12.5073	5.83289	15.6185	9.50779	10.2515	13.2372	7.25739	10.1421	11.4152	14.1067
R5 D12 amb M82 root_089	5	12	amb	M82	root	9.61471	13.0583	11.2396	10.1662	6.53916	14.4696	9.22882	10.8049	8.20457	9.84862	14.0097	14.104	11.462	7.82655	10.6768	8.76487	12.043	13.7381	11.9837	7.86419	9.9629	19.6544	12.6948	11.774	17.9975	8.54689	9.41785	15.2602	15.4758	11.4257	14.8452	10.2889	14.2415	10.6952	10.6768	8.23362	15.3226	11.5632	15.3854	14.1897	10.2336	10.8696	11.6398	8.09803
R5 D12 amb M82 shoot_090	5	12	amb	M82	shoot	9.83605	13.9436	7.67948	8.14975	5.67242	15.0091	8.41363	10.3685	8.78136	8.13443	12.6797	15.3244	13.8967	8.75822	13.2075	9.57365	11.8368	14.237	13.9937	9.21432	7.73471	19.2352	12.4445	8.92481	17.8576	7.73471	11.3471	14.9613	16.6463	10.5216	11.9701	8.05528	11.1966	7.94252	11.668	9.20457	15.8546	9.88264	11.8435	14.0771	9.82496	10.9965	13.9942	14.3357
R5 D12 amb penn root_091	5	12	amb	penn	root	8.03892	12.2509	8.24793	8.62936	5.45943	14.6029	8.09276	11.0921	7.43463	7.93074	11.6609	12.1121	8.46352	6.82018	8.53916	7.79442	9.79442	12.4139	12.9676	5.2854	9.45533	17.456	12.9974	10.1799	17.5385	7.66534	6.6865	14.1141	14.6489	9.96	16.8265	8.30378	12.0944	9.93958	11.7415	8.18983	14.6782	12.1929	13.7567	11.2998	8.71425	10.007	11.4305	6.39232
R5 D12 amb penn shoot_092	5	12	amb	penn	shoot	7.6865	13.4259	6.90689	7.90689	5.45943	14.039	7.58496	8.20457	7.54689	6.44294	11.5028	13.3461	9.90989	6.42626	7.94837	7.49985	10.6312	14.0582	13.5624	9.10066	7.82018	18.3198	15.3429	9.3837	15.5916	7.49985	10.6402	15.2953	15.2782	9.55842	13.6873	6.59991	9.47573	7.8009	13.171	6.78136	16.4394	10.9744	11.1351	13.2621	7.40088	9.36851	10.5736	13.5826
R5 D12 ele M82 root_093	5	12	ele	M82	root	10.2252	13.4612	9.52356	9.60363	6.79442	14.3532	8.83289	11.0042	8.43463	9.40514	14.1428	14.539	11.2533	7.02237	9.50383	8.40939	11.2562	13.6809	12.4569	8.27612	9.09276	19.3072	13.0984	10.5517	16.9586	8.44294	8.92184	15.0614	15.4762	10.6671	14.8691	10.3095	14.8197	10.4858	10.5058	6.04439	15.6585	11.7279	14.8716	14.081	9.58872	10.1007	10.4939	7.20945
R5 D12 ele M82 shoot_094	5	12	ele	M82	shoot	9.41785	14.8083	7.42626	8.41363	7.24793	13.5682	8.16491	9.89482	10.6402	9.39017	12.1322	14.9761	12.2246	8.56224	8.08215	9.72281	11.5206	14.1563	13.0107	8.77808	8.15482	19.4112	12.2318	9.56796	18.4726	8.27146	12.416	15.4792	16.8067	11.224	14.1151	8.40939	11.7347	9.06609	10.2784	8.12412	16.192	11.5132	12.9837	14.3071	9.00563	11.0231	9.48784	12.7773
R5 D12 ele penn root_095	5	12	ele	penn	root	8.27146	12.4059	8.7039	8.78463	6.33985	14.9846	8.75154	11.1235	7.11894	8.31741	12.277	13.3326	10.0098	6.98869	7.24793	7.3837	10.7313	12.6211	12.1599	6.59991	8	17.7731	12.4215	10.9751	17.8395	7.74147	8.02237	14.1596	14.8263	10.0647	16.8567	8.3966	12.2006	9.66534	11.4057	8.15482	15.933	11.4988	13.5214	12.0835	9.43879	9.30378	11.8494	6.70044
R5 D12 ele penn shoot_096	5	12	ele	penn	shoot	7.65105	12.714	7.17991	7.55459	5.83289	14.7217	6.85798	8.83605	8.89785	6.78136	11.3641	12.6711	9.75322	5.88264	7.78136	7.73471	10.5401	13.9298	12.6416	7.25739	6.24793	17.6057	14.5854	9.05257	16.6058	7.49985	11.2432	14.2589	14.4299	9.61839	12.2294	5.58496	9.73301	7.52356	11.4057	6.26679	14.7861	10.6193	10.3826	13.4466	7.76155	9.91588	10.6083	14.0012
[truncated: 147 more columns]

## Sheet: root_lm_logFC
	CO2ele	speciespenn	day9	day12	CO2ele:speciespenn	CO2ele:day9	CO2ele:day12	speciespenn:day9	speciespenn:day12	CO2ele:speciespenn:day9	CO2ele:speciespenn:day12
xylulose NIST	-0.384411	-0.918594	-0.486307	-0.154199	0.199555	0.0857813	0.607095	-0.0725513	-0.465283	0.587134	-0.61107
xylose	-0.308207	-1.33415	-0.338783	-0.612732	0.370846	0.328978	0.59524	0.317424	0.804016	-0.221542	-0.689865
xylonolactone NIST	-0.285954	-1.14946	0.208529	1.3277	0.370827	-0.0692468	-1.2661	-0.789831	-1.12967	0.320171	1.02175
xylonic acid	-0.651129	-1.41353	0.0735134	-0.0515296	0.504219	-0.193881	0.687553	-0.302676	0.450393	0.678943	-0.383267
vanillic acid	0.013429	2.04293	-0.144408	1.0983	-0.381095	0.0885193	-0.271091	-1.06742	-2.47228	0.544902	0.86841
valine	-0.343333	-0.958658	-0.885356	0.48416	1.1337	0.553227	0.0811313	0.41058	0.47722	-1.10152	-1.19434
uridine	0.000807609	0.807226	-0.378724	0.718431	0.00430828	-0.345387	-0.294804	0.0391477	-1.79968	-0.0711162	0.0157317
urea	-0.56927	1.59067	-0.621312	-0.053541	-0.148721	0.0513199	1.31631	-1.19533	-1.50825	0.20051	-1.08349
uracil	-0.166738	1.38807	-0.233009	1.34953	0.22552	-0.0998886	-0.728641	-2.02979	-2.77497	-0.742112	1.13425
UDP-N-acetylglucosamine	-0.635707	-0.541281	-0.314996	0.621792	0.392653	0.406739	0.169395	-1.06657	-1.0323	0.231614	-0.0391151
tyrosine	-0.186938	-2.1889	0.375513	0.293955	0.433714	-0.316365	0.164456	-1.13444	0.0338354	0.539331	-0.180965
tyramine	-0.476117	0.482868	-0.0460712	0.636413	0.45522	0.463665	0.498849	-1.79737	-2.26354	-0.642172	-0.252577
tryptophan	-0.465753	-2.59916	-0.925287	0.0119893	0.186326	0.290694	-0.0886633	-0.672582	-0.283938	0.444447	1.12011
trisaccharide	0.0102208	1.83583	0.411281	1.46998	-0.592315	-0.813161	-0.684461	-1.99126	-2.76562	1.33137	1.19174
trehalose	-0.256173	0.287443	0.440037	1.23893	1.20584	-0.544312	-0.665613	-1.48831	-2.46058	-0.613946	-0.699795
trans-4-hydroxy-L-proline	0.399549	2.59456	0.453967	2.11913	-0.294731	-0.288315	-1.18292	-2.6132	-3.97275	0.585903	0.476365
tocopherol alpha-	-0.844916	-1.4209	0.68197	0.972523	1.11253	0.378763	0.324459	-0.816491	0.00434564	-0.304681	-0.410754
threonine	-0.326524	-2.31635	-1.52155	-0.486181	0.708581	0.11467	-0.0585425	0.956216	1.03126	-0.1466	-0.360062
threonic acid	-0.545627	-0.334695	0.591578	-0.769403	0.846732	0.0701723	0.853454	0.0780384	0.868277	-0.281148	-1.18368
tagatose	0.234431	1.01508	1.17685	0.976436	-0.823146	-1.39858	-0.493424	-2.37262	-1.58691	1.88725	0.617163
sulfuric acid	0.614149	3.06874	0.717306	1.38811	0.364006	-1.2118	-1.29614	-2.29145	-4.85867	-1.00823	-0.810314
sucrose	0.463963	-2.63309	0.303628	1.01907	0.4021	-0.385778	-0.338094	0.891375	0.691327	-0.481911	-0.0528655
succinic acid	-0.301672	0.0410064	-0.266011	-0.0522577	0.384629	0.120374	0.399552	-0.0156339	-0.226956	-0.144397	-0.570094
stigmasterol	-0.39241	0.105566	0.565041	1.75842	0.443428	-0.0753129	-0.192993	-0.794047	-1.18025	0.104905	0.3905
stearic acid	-0.0130719	2.22149	-0.0421707	1.27178	-0.390449	0.0564831	-0.801397	-1.98117	-3.26586	0.622383	1.13953
squalene	-0.10927	1.98635	-0.427986	0.757596	-0.528965	0.32535	-0.0298801	-1.68722	-2.41349	0.802331	0.631796
spermidine	-0.711346	0.517019	-2.96882	-2.26818	0.0985471	0.418816	-0.0587329	-1.25461	-2.05639	1.60537	0.552342
shikimic acid	-0.357301	-0.281325	0.417298	0.962036	0.531887	0.0107064	-0.0626847	-0.453923	-1.13575	-0.138826	-0.223409
serine	-0.180964	-0.564467	-0.273491	0.416361	0.724412	-0.110933	-0.106466	-0.184794	-0.111857	-0.142043	-0.565338
sebacic acid, di(2-octyl) ester NIST	0.16105	2.58004	0.39263	1.98996	-0.635456	-0.12389	-0.959561	-2.47907	-4.14913	0.836624	1.29566
saccharic acid	-0.841202	-1.4427	2.22564	1.75558	0.846678	0.0143384	0.679387	1.70214	3.6132	0.0109317	-0.965151
ribulose-5-phosphate	-0.376892	-0.0666047	1.13465	1.49677	0.236691	-0.0181054	0.295262	-2.1772	-1.87255	0.548784	-0.130178
ribose	-0.508058	-1.98271	-0.787971	-0.298595	0.922656	0.399521	0.626844	0.860083	0.13639	-0.704395	-1.10246
ribonic acid	-0.286942	0.181199	-0.958269	-0.155261	0.0528522	0.131824	-0.098926	-0.42968	-1.33198	-0.201191	0.288405
ribitol	-0.693074	-0.413228	0.469266	0.867443	0.655353	0.303024	0.498603	1.6353	1.76347	-0.602733	-0.897946
raffinose	0.00357599	-0.646916	-0.744029	-0.551549	-0.0317798	0.480061	-1.16272	-0.00689991	-0.605201	-0.777892	1.03177
quinic acid	-0.514724	-1.40371	0.524001	-0.213159	0.799145	0.085534	0.733334	0.63136	1.72468	-0.362807	-0.800779
pyruvic acid	-0.490208	0.936867	-0.38185	0.148209	0.531742	0.552379	0.192142	-1.21094	-1.00211	-0.957786	-0.727865
pyrophosphate	-0.364069	-1.64003	-0.590827	0.397293	0.7276	-0.00497541	-0.305629	0.209895	-0.588903	-0.455697	-0.339604
putrescine	-0.141771	-1.17913	-1.02387	-0.0104402	0.609956	-0.305097	-0.263627	0.158406	-1.20273	-0.506876	-0.0574261
pseudo uridine	-0.115396	0.211293	-0.182228	1.16104	0.0194096	-0.357671	-0.482458	-0.313249	-1.27045	0.563562	0.637199
propane-1,3-diol NIST	0.174326	2.40158	0.584009	1.96903	-0.27969	0.0791975	-1.37169	-2.73472	-3.88517	-0.193651	1.15926
proline	-0.294601	-1.40358	-0.617293	0.474108	1.0691	0.0815605	-0.00955787	-0.565608	0.402816	-0.110714	-0.983338
phytol	-0.136706	2.10384	0.226501	2.17741	-0.393104	0.270562	-1.74108	-2.61241	-3.81536	0.864485	1.74375
phosphoethanolamine	-0.351901	-1.57809	0.43499	1.12016	0.222105	0.060314	-0.252801	-0.350072	0.0878787	-0.931288	0.290711
phosphoenolpyruvate	-0.326047	-1.08933	-0.762739	0.315973	0.306289	-0.0827863	-0.117187	-0.467747	-1.55397	0.203222	0.375477
phosphate	0.659231	-0.408537	0.0317156	1.95616	-0.642808	-0.798672	-1.65698	-1.43182	-1.78189	1.02432	1.2647
phenylpyruvate	-0.350127	0.658983	0.294494	1.26759	0.682048	-0.854287	-0.023068	-1.60936	-2.97473	0.330223	-0.866057
phenylalanine	-0.33973	-1.00152	0.504401	1.53522	0.695225	-0.101048	0.0780015	-0.550984	-1.09139	-0.107899	-0.374395
pentitol	0.11712	1.76032	0.949217	1.61478	-0.453612	-0.386979	-0.624524	-1.38682	-1.0225	1.2255	1.46556
pentadecanoic acid	0.283643	2.04641	0.107791	0.523285	-0.165681	-0.589786	-0.661367	-1.34125	-2.5056	-0.174102	0.000847315
pelargonic acid	0.0186863	2.50122	0.821421	1.83164	-0.597896	0.0218784	-0.848099	-3.30258	-3.64838	0.677072	0.823193
palmitoleic acid	1.16716	2.5854	1.15593	2.13058	-1.91637	-1.21687	-1.48054	-3.42664	-3.91239	2.52117	2.40999
palmitic acid	0.0703385	2.05921	-0.0350626	1.30614	-0.425274	-0.0394048	-0.667831	-1.75679	-3.06027	0.547246	1.03956
palatinitol	0.546006	-0.0746111	0.428896	1.31308	-0.645791	-1.11804	-1.37562	-1.33625	-1.07179	1.52613	1.7264
oxoproline	0.11428	-0.605021	-0.104715	0.620349	0.370167	-0.279808	-0.556177	-0.582164	-0.288983	0.225841	0.169603
oxalic acid	-0.438811	0.780062	-0.938411	0.851666	1.0725	-0.333525	0.169183	-0.431861	-1.85894	-1.24341	-2.10285
ornithine	-0.744485	-1.75842	-0.669618	-0.879579	1.14369	0.278165	0.891915	2.71837	3.29907	-0.47525	-1.26994
oleic acid	-0.213938	0.815376	0.0860803	0.681228	0.727038	0.330533	0.422166	-0.905169	-1.28257	-1.00787	-0.586108
octanol NIST	-0.126969	2.33153	0.351433	1.93347	-0.0030636	0.302457	-0.879445	-2.30089	-3.73773	-0.148203	0.770435
octadecanol	0.0430984	1.87739	-0.0437151	0.735078	-0.496541	-0.0210879	-0.139487	-1.56424	-2.59742	0.532408	0.826978
O-acetylserine	-0.647209	0.893509	0.535512	1.7142	0.293868	0.939924	0.255726	-2.55035	-2.42825	-0.236018	-0.353431
N-methylalanine	-0.198818	2.74886	0.492877	1.25612	1.15137	0.300831	-0.0411779	-2.937	-3.64161	-1.6375	-1.94207
nicotinic acid	-0.557887	-1.85197	0.218625	1.5632	0.744993	0.247366	0.0116671	-0.0775472	-0.711717	-0.416326	-0.453764
nicotianamine	0.282683	0.32483	-0.00794044	0.949298	-0.163018	0.623456	0.675405	-1.55549	-0.198955	1.41327	-0.329793
N-acetylmannosamine	-0.826395	-0.749314	1.31819	1.74236	0.440517	0.39783	0.718095	-0.0423502	0.491515	0.0672557	-0.436921
N-acetyl-D-hexosamine	-0.427887	-1.87344	0.295123	-0.588376	0.513376	0.174804	0.726639	-0.387353	0.910331	0.0171258	-0.951294
N-acetyl-D-galactosamine	0.157571	0.710314	-0.0932978	1.66664	-0.413844	-0.328014	-0.900697	-0.973354	-2.12874	0.811561	1.04417
myo-inositol	-0.115974	-1.33304	1.14873	-0.224974	0.784344	0.045046	0.700656	0.232012	1.47755	-0.583616	-1.15427
methyltetrahydrophenanthrenone NIST	-0.44911	1.58163	0.466919	1.63628	0.560597	0.87613	-0.566499	-2.70046	-2.94721	0.0326842	-0.242209
methionine sulfoxide	-0.183101	-0.315267	-0.550735	0.467055	0.185718	0.221352	-0.193415	-0.849933	-1.07659	-0.0442024	0.227845
methionine	-0.588551	-2.31983	-0.77698	-0.297538	1.05349	0.501587	0.524472	-0.529784	1.11147	-0.517318	-1.37505
methanolphosphate	-0.59622	-0.598222	-2.11382	-1.24907	0.967133	-0.352734	0.376182	1.18464	-0.636952	-0.741522	-1.03455
melezitose	-1.32978	-0.334516	-0.98796	-0.721934	1.53694	1.14054	1.10179	-0.615463	-0.661612	-1.45823	-1.49695
mannose-6-phosphate NIST	-0.100193	1.43068	0.847271	1.95314	0.210129	0.0896389	-0.845616	-2.51215	-3.57858	0.399285	0.722068
maltotriose	-0.266423	1.80859	0.277857	1.29151	0.457411	-0.173721	-0.107968	-1.80919	-2.98377	-0.0454596	-0.418905
maltose	-0.259902	-0.559869	0.658663	2.35451	1.70964	-1.32805	-1.0642	-0.884154	-2.65689	-0.52536	0.00466157
maltitol	-0.356881	-0.0955017	-0.370971	2.09177	0.226179	0.411289	-0.334456	-0.957161	-1.27587	0.821263	0.492425
malonic acid	0.459463	1.47189	0.470841	0.468003	-0.0610481	-0.6923	-0.156389	-1.35415	-1.64557	0.12274	-0.318667
malic acid	0.123246	0.448958	0.0672793	-0.215729	0.146856	0.116941	0.268243	-0.279026	-0.333632	-0.345255	-0.727692
maleimide	0.089925	1.23782	-0.232224	1.31778	-0.33296	-0.0607912	-0.930729	-1.72015	-3.00654	0.459935	1.1403
maleic acid	-0.225577	-0.292631	1.39172	0.765454	0.495519	-0.177322	-0.925011	-0.854809	-0.334159	0.52512	0.651071
lyxose	-0.340248	-0.388956	0.150201	0.411569	-0.107569	-0.0697214	-0.45304	-1.38102	-1.34249	0.88706	0.806334
lyxitol	-0.554012	-1.15497	-1.1737	0.218176	0.978943	1.19576	0.0523981	2.06877	1.04947	-2.43895	-0.522559
lysine	-0.16219	-1.11683	-1.37957	-0.312312	0.361355	-0.297826	-0.349445	-0.412903	-1.19788	0.345431	0.20284
linolenic acid	0.0174883	0.725578	0.660468	1.27407	0.472562	-0.486467	-0.34388	-0.906348	-1.1331	-0.156153	0.184783
linoleic acid methyl ester	-0.0772185	0.886249	0.279521	0.721247	0.0164664	-0.258149	0.507207	-1.44289	-1.77626	0.54788	-0.3232
linoleic acid	-0.180876	0.170962	0.147502	1.06878	0.795029	-0.0192628	0.0633433	-0.839107	-1.12303	-0.39953	-0.236441
lignoceric acid	0.0880939	1.41581	-0.0814825	0.787162	-0.469353	-0.209224	-0.606104	-1.15421	-1.96234	0.715997	1.28925
levoglucosan	-0.357558	-0.431459	0.518737	1.5297	0.449413	-0.180591	-0.372724	-0.879287	-1.57853	0.847805	0.544857
leucine	-0.323659	-3.14557	-0.989795	-0.465226	0.836466	0.115873	0.26195	-0.0229018	1.09911	-0.555626	-1.21348
lauric acid	-0.0904655	1.84452	0.297078	1.40028	-0.553753	-0.112481	-0.246742	-2.7759	-3.24083	0.988457	0.765834
lactulose	0.206355	-1.53134	-0.0652162	0.753918	-0.330535	-0.959335	-1.13912	-0.615211	-1.38872	1.66745	1.7561
lactobionic acid	-0.225195	-0.759732	0.219032	1.08405	0.373486	-0.475461	-0.0815984	-0.223872	-0.408017	0.726225	0.358759
lactitol	-0.140465	-0.210881	0.0299145	-0.057335	0.276366	-0.168595	0.411783	-0.763844	-0.0678663	0.262032	-0.526081
lactic acid	0.35261	1.48192	-1.19649	0.2499	-0.4511	0.435119	0.0618622	-0.746245	-1.34887	-0.360234	-1.09005
isothreonic acid	-0.322367	-0.761665	-0.110227	0.602915	0.339584	0.0751346	0.280721	-0.139733	-0.447086	0.048792	-0.486206
isoleucine	-0.368257	-2.73434	-1.47415	-0.18756	0.718773	0.130035	0.104172	0.854175	0.817276	-0.252211	-0.553491
isoheptadecanoic acid NIST	0.0270769	0.394186	0.196563	1.47799	-0.0427091	-0.199108	-0.219122	-0.956328	-2.3	0.310698	0.653375
isocitric acid	-0.729574	-0.124299	0.721602	-0.391134	1.30219	0.493296	1.18803	1.09461	2.62531	-0.58872	-1.60766
isochlorogenic acid	0.338928	-0.819893	-1.37872	-0.967261	-0.164811	-1.05476	-0.730301	1.5399	-0.0486464	0.548555	0.840035
inositol-4-monophosphate	-0.361423	-0.719393	-1.09135	0.77087	0.286853	0.028955	-0.649268	-0.58249	-1.78291	0.137829	0.419244
hydroxylamine	0.277818	2.57428	0.144289	2.03913	-0.923394	0.0649329	-1.17893	-2.48442	-3.64249	0.948308	1.68858
hydroxycarbamate NIST	0.378562	2.32869	0.700388	1.43219	-0.900794	-0.346506	-1.04878	-2.82138	-3.6935	1.09363	1.09493
homoserine	-0.430167	-0.627356	-0.697717	-0.688783	0.773296	0.31828	0.462947	-0.518412	0.568292	-0.512667	-1.48159
hexuronic acid	1.71278	2.1925	-0.466493	-0.327058	-1.75874	-2.10014	-2.44126	-2.84132	-3.38501	2.28382	2.48884
hexose-6-phosphate	-0.481074	-2.75144	-0.564316	-0.197447	0.789304	0.0942076	0.257225	0.551977	1.26492	-0.380077	-0.543083
guanosine	0.243169	1.19366	-0.502691	1.11394	-0.262297	-0.219447	-0.97198	-0.664099	-2.31515	0.562908	0.783258
glycolic acid	-0.235497	1.44148	-0.127295	1.00406	0.101603	0.0411741	-0.75038	-1.80566	-2.43576	-0.0240406	0.0676224
glycine	-0.185241	2.21495	0.215084	1.87756	-0.424166	0.353975	-0.481784	-2.6468	-3.18636	0.900195	0.943643
glycerol-alpha-phosphate	0.0346468	0.164871	-0.743312	0.734102	0.0533866	-0.247741	-0.360427	-0.716735	-2.02345	0.56718	0.433587
glycerol-3-galactoside	-0.230962	0.0556613	-0.0659692	0.524873	0.67269	-0.0261713	0.239961	0.0080126	-0.660348	-0.306074	-0.622258
glycerol	-1.03146	-0.423838	-1.38011	0.569285	1.15317	1.01698	0.641286	0.314786	-1.25754	-1.18215	-0.505666
glyceric acid	-0.321535	-1.4659	-1.19158	-0.653196	0.509158	0.138459	-0.0556247	0.812465	0.434808	-0.179427	-0.26369
glutaric acid	0.770007	2.96924	0.579908	2.01773	-1.60368	-0.140944	-1.68597	-4.14538	-4.89137	2.33886	2.40146
glutamine	-0.0112267	-1.26062	0.129012	0.423474	1.01149	-0.323031	0.00456583	-0.237801	-0.207064	-0.486535	-0.753841
glutamic acid	-0.396236	-2.45222	-0.50327	-0.0160498	1.5931	0.12805	0.450419	1.72787	2.06421	-1.14399	-1.66875
glucose-6-phosphate	-0.452578	-3.65348	-0.126712	-0.639913	0.733696	-0.0299435	0.590902	0.949791	2.40585	-0.124807	-0.818855
glucose-1-phosphate	-0.538811	-1.23119	0.0735906	1.13023	1.60373	0.295601	-0.26715	0.387862	-0.13332	-1.18739	-1.07304
glucose	-0.264238	-1.93436	-0.0809839	-2.24001	0.759827	-0.00980016	0.882417	1.04277	3.22257	-0.144583	-1.65878
galactose-6-phosphate	-1.12859	-1.15798	1.4833	1.82068	0.821655	0.265547	0.0117453	-2.52831	-2.6789	0.403	0.835385
galactonic acid	-0.434069	-2.79781	-1.03183	-1.33077	0.250756	0.111967	0.304063	1.74588	2.24277	0.0315457	-0.249203
galactinol	-0.266285	-0.603172	0.236549	1.06569	0.656219	0.173916	0.135132	-0.0260041	-0.497389	-0.48612	-0.499761
fumaric acid	-0.530076	-0.135376	0.439584	0.751676	0.960456	0.365588	0.560879	-0.5044	-0.699337	-0.541458	-1.11787
fucose	-0.44056	0.0711583	-0.658329	0.943411	0.261913	0.352718	-0.0896804	-0.665786	-1.7403	-0.0143329	0.241532
fructose-6-phosphate	-0.334417	-2.13162	-0.206147	-0.0813545	0.353765	-0.0998431	0.195982	-0.170665	0.331903	0.0863637	-0.151618
fructose	0.524489	-0.723374	-0.0240425	-1.16388	-0.117469	-0.0696799	0.316691	0.992602	1.67172	-0.41944	-0.741291
ferulic acid	0.144211	1.93945	0.462136	1.79712	-0.348683	-0.589616	-1.26464	-1.61808	-2.69315	1.15261	1.06408
ethanolamine	-0.119102	-0.263795	-0.492434	1.76391	0.325597	0.312076	-0.137959	0.585365	-1.88774	-0.397823	1.2693
ethanol phosphate NIST	-0.121422	1.92232	0.684286	1.749	-0.306382	0.833188	-0.316277	-2.14654	-3.05126	-0.297675	0.570667
erythronic acid lactone	-0.24913	0.701145	0.213146	1.72495	0.0109279	0.00291277	-0.801067	-1.29797	-2.51435	0.48103	1.05875
erythronic acid	-0.42755	-0.394401	-0.926603	0.678003	-0.19746	0.671248	0.0453552	-0.298625	-0.614798	0.342959	0.942534
enolpyruvate NIST	0.142885	1.22391	0.159496	1.90698	-0.323348	0.267695	-1.34144	-2.45002	-3.26171	0.509847	0.968702
dodecanoic acid, isopropanol ester NIST	0.708324	1.67932	1.05295	1.71639	-0.321814	-1.03638	-1.00835	-2.90553	-3.30262	1.36597	0.6577
dihydroxymalonic acid NIST	0.0507921	2.2135	0.206651	1.35549	-0.515274	0.277143	-0.780338	-2.43884	-2.94938	0.191722	0.575866
dihydroxyacetone	-0.178041	1.66678	-0.0319128	1.12274	0.0677515	0.138841	-0.226687	-1.94326	-2.8788	0.256734	0.260602
digalacturonic acid	-0.760564	-0.367424	0.0154655	-0.849228	-0.403312	-0.0400697	0.0936596	-2.49805	-0.719029	2.26436	0.782595
dehydroascorbic acid	-0.415409	-0.650385	0.646333	0.60866	0.669854	0.0488114	-0.0317386	-0.161186	0.23365	-0.323596	0.00381722
cytidine-5-monophosphate NIST	-0.280664	-0.200942	0.324078	1.12121	-0.314188	-0.464811	0.789091	-0.961288	-0.769261	0.96642	-0.124669
cyclohexylamine	-1.10486	1.07349	0.053414	1.09972	1.2346	1.03069	0.672608	-0.00104359	-1.47158	-2.48569	-0.346972
cyanoalanine	-0.343008	-0.0739616	-0.812895	0.242034	0.369918	0.302423	0.0166468	-1.28938	-1.02671	0.175175	-0.295869
conduritol-beta-expoxide	-0.182269	0.755663	0.491898	1.45907	-0.334713	-0.24016	0.159967	-1.63763	-2.04776	1.17281	0.560346
citrulline	-0.179472	-2.71574	-1.84431	-1.54483	0.402497	-0.52604	-0.0490672	0.785965	1.75139	0.645981	-0.572758
citric acid	-0.848085	-0.0682789	1.121	-0.805242	1.48403	0.566051	1.72129	1.35489	3.62459	-1.27588	-2.38842
citramalic acid	-0.490239	-0.0331747	0.964903	1.03442	0.621521	0.324538	0.760929	-0.75314	-0.537585	-0.409708	-0.922128
cis-caffeic acid	0.00523816	0.667773	0.0793574	1.37165	0.129801	-0.246811	-1.28518	-1.37022	-2.40814	0.177043	0.917631
cholesterol	-0.131464	0.209315	0.671765	1.56021	0.434796	-0.103884	-0.625072	-0.631573	-1.25777	-0.120266	0.442899
chlorogenic acid	-0.402672	-2.4973	1.60707	1.42432	0.953539	-0.190872	0.640566	-0.208546	0.571103	-0.163449	-0.943212
cerotinic aci	0.0970549	1.83289	-0.25754	0.54198	0.0118025	0.187701	0.133402	-1.30039	-2.52528	-0.195854	0.199405
capric acid	0.207072	2.47808	0.491146	1.6099	-0.851543	0.0483749	-0.897379	-3.04428	-3.69367	0.757912	1.27402
butyrolactam NIST	0.385864	0.839325	0.317977	1.65749	-0.612605	-0.829726	-1.53146	-1.62769	-3.01719	0.97246	1.70877
beta-sitosterol	-0.37234	-0.131385	0.315016	1.42786	0.685765	0.124737	-0.157164	-0.585099	-0.924475	-0.163666	0.0310506
beta-mannosylglycerate	-0.23588	-0.0849871	-0.268659	0.895676	-0.105578	0.0938717	0.258531	0.469439	-1.10948	-0.433847	0.868411
beta-glycerolphosphate	-0.0575082	1.60337	0.388063	1.43778	-0.379622	-0.180574	-0.908632	-1.32536	-2.62966	0.368892	1.40086
beta-gentiobiose	-0.385872	-0.654617	0.0675644	1.05505	0.391353	0.0268618	-0.376761	-0.355466	-0.386498	0.356097	0.309231
beta-alanine	-0.193782	-0.239354	-0.754037	0.542158	-0.245855	0.238265	-0.180241	-0.684768	-1.32966	0.512046	0.512426
benzoic acid	-0.075911	2.11084	0.236042	1.61435	-0.0840099	0.100095	-0.656639	-2.10378	-3.39329	0.129257	0.355297
azelaic acid	-0.104029	0.0988093	-0.0505849	1.20476	-0.924001	0.0556993	-0.682189	-0.8832	-2.20904	1.14867	1.21841
aspartic acid	-0.421364	-1.67492	-0.645048	0.126428	0.788307	0.192869	0.189347	0.333888	0.887008	-0.0852524	-0.510297
asparagine	-0.169486	0.142157	-0.94335	-0.155893	-0.323442	0.0887479	-0.429103	-0.692729	-1.33203	0.435836	1.03436
arbutin	0.491008	-0.215528	-0.491093	-0.238066	-0.1284	-1.05107	-0.561178	-0.910063	-0.656883	0.996575	0.215862
arachidic acid	0.122486	1.79919	-0.228245	1.06738	-0.509933	0.0667611	-0.955097	-1.7917	-2.89447	0.616221	1.3394
aminomalonate	-0.209301	0.470392	-0.121323	0.384007	0.0956989	0.360474	0.0778511	-1.32972	-1.71841	0.00337579	-0.0765193
alpha-ketoglutarate	-0.59058	-1.04271	-1.15521	-3.90446	0.56969	0.489362	1.59634	1.40986	3.10518	-0.580479	-1.61279
alanine-alanine	-0.0504763	0.227774	0.158738	1.35962	0.0976033	-0.187599	-0.6878	-1.24831	-2.32237	0.193148	0.431373
alanine	-0.0199427	-0.0204342	0.0718782	0.586085	0.957975	0.0675058	-0.0395187	-0.821108	-0.183034	-0.528097	-1.24973
adipic acid	-0.272826	1.41795	-0.456201	0.990324	0.303355	0.153932	-0.766526	-1.21798	-2.6096	-0.0805439	0.226853
adenosine-5-monophosphate	-0.427809	-2.89145	-0.495058	-0.358643	0.785553	-1.08736	-0.418652	0.00700654	-0.826769	-0.0951979	-0.0718249
adenosine	-0.049574	-1.98457	0.349488	0.993104	-1.07514	-0.61387	-0.571408	-0.951076	0.261296	2.99725	1.99229
adenine	-0.103411	0.800256	-1.12787	0.0752088	0.320797	-0.0147578	-0.452223	0.0272745	-1.88452	-0.00358904	0.22965
aconitic acid	-0.6243	1.21524	0.0301159	0.560206	1.20706	0.518467	0.780611	0.631558	0.136849	-0.938025	-1.44323
acetophenone NIST	0.0941863	2.54397	-1.90715	-1.33637	-0.80344	-0.346885	-0.749516	-0.586994	-3.44642	0.35929	1.92046
6-deoxyglucose	-0.238871	-0.510775	-0.634044	0.537494	0.367782	0.283669	0.17241	0.158903	-0.744689	-0.310115	-0.428195
5-methoxytryptamine	-0.320636	0.997378	-0.920431	0.688394	0.412096	0.135119	-0.576721	-0.556407	-3.23567	-0.292635	0.991245
5-hydroxynorvaline NIST	-0.460342	0.326127	-0.601709	2.30183	0.145551	0.340971	-2.1674	-0.307078	-3.67189	0.0391008	2.35355
5'-deoxy-5'-methylthioadenosine	-0.23254	-0.429498	-0.339048	0.279153	0.396719	-0.559184	-0.461864	-0.498359	-1.19357	0.70876	0.547845
4-hydroxybenzoate	0.307593	1.75277	0.236105	1.84391	-0.38325	-0.561435	-1.43772	-2.22776	-3.18096	1.33112	1.87281
4-aminobutyric acid	-0.576194	-2.02826	-0.556627	1.00754	1.04457	0.402099	0.0930761	0.542091	0.0611797	-0.444806	-0.643827
3-phosphoglycerate	-0.385382	-1.66883	-0.684269	-0.106675	0.339138	-0.123748	-0.301818	-0.749405	-0.712993	0.542827	0.25501
3-hydroxy-3-methylglutaric acid	-0.531976	0.825686	-0.00967698	1.0294	0.583497	0.531711	-0.49256	-0.964283	-1.13578	-0.720657	0.145097
3,4-dihydroxycinnamic acid	-0.133353	1.98354	0.829826	3.04562	-0.453743	0.00880481	-2.48136	-3.35407	-4.17972	1.98656	2.16184
2-monoolein	0.123167	0.824134	1.59281	2.97497	0.438276	0.0960313	-0.595615	-2.96039	-2.61763	0.0752062	0.340914
2-ketoglucose dimethylacetal NIST	-0.752113	0.123003	0.61288	1.40468	0.381336	0.28372	0.335448	-1.60969	-1.28902	0.320296	0.0975765
2-isopropylmalic acid	-0.615861	-0.828214	-0.697595	-3.42678	0.428631	-0.0586907	1.01331	0.686859	2.42221	0.137974	-0.900307
2,3-dihydroxypyridine	0.119173	0.787603	-0.604348	0.291188	-0.202874	-0.693525	-0.688044	-1.19245	-1.99344	1.09533	0.879265
1-monostearin	-0.136259	1.73012	-0.438748	0.699885	-0.257198	-0.0313137	0.548183	-1.47242	-2.05033	0.818817	-1.77162
1-monopalmitin	0.021446	1.87896	1.05947	2.49811	-0.270132	-0.359237	-0.667055	-2.43259	-3.49557	0.865711	0.699139
1-monoolein	-0.213284	-0.392415	-0.696083	0.962229	1.08079	0.431198	-1.26284	0.722323	-1.14949	-1.18141	0.738337
1-methylgalactose NIST	0.540967	1.50892	-1.3864	-1.74811	-0.547028	-0.872937	-0.135877	-0.750095	-2.55449	0.235101	-0.336462
1-kestose	-0.103135	-0.507534	-0.57273	0.000663381	-0.203864	-0.107199	-0.437434	-0.477209	-0.851573	0.14508	0.793671
2,5-dihydroxypyrazine NIST	-0.349022	-1.09153	0.467282	1.21815	0.506186	-0.0949478	-0.0933903	-1.01577	-0.991394	0.330948	0.289291

## Sheet: root_lm_qValues
	CO2ele	speciespenn	day9	day12	CO2ele:speciespenn	CO2ele:day9	CO2ele:day12	speciespenn:day9	speciespenn:day12	CO2ele:speciespenn:day9	CO2ele:speciespenn:day12
xylulose NIST	0.722839	0.0306602	0.350115	0.127399	0.671458	0.989462	0.681086	0.238115	0.0907097	1	0.746609
xylose	0.74242	3.46534e-05	0.405797	0.0299545	0.679626	0.99174	0.609975	0.256211	0.0340763	1	0.715411
xylonolactone NIST	0.753231	0.00262373	0.457381	0.000587271	0.673072	0.992046	0.347681	0.125876	0.0201706	1	0.653663
xylonic acid	0.231889	1.64802e-07	0.488535	0.165167	0.510908	0.992974	0.458013	0.264538	0.100302	1	0.768047
vanillic acid	0.720943	0.00349858	0.367153	0.0338912	0.624763	0.976104	0.689795	0.116498	0.00778483	1	0.723466
valine	0.730584	0.00692438	0.052023	0.0881598	0.290391	0.983287	0.747106	0.236161	0.0964338	1	0.551439
uridine	0.704254	0.0645447	0.326729	0.0707176	0.617403	0.968519	0.669897	0.172585	0.0268251	1	0.72264
urea	0.654222	0.00196551	0.264318	0.121986	0.66757	0.98809	0.505617	0.0741352	0.0143642	1	0.699296
uracil	0.718987	0.0233397	0.362998	0.0231633	0.625921	0.975033	0.665249	0.0564842	0.00364647	1	0.711297
UDP-N-acetylglucosamine	0.299453	0.0385231	0.418079	0.0181271	0.664663	0.990126	0.756865	0.0113535	0.00591659	1	0.774406
tyrosine	0.7702	5.85051e-10	0.3871	0.132849	0.656242	0.991407	0.749891	0.0310247	0.13435	1	0.768477
tyramine	0.701574	0.0959238	0.423146	0.0776336	0.643779	0.983731	0.704502	0.023923	0.000767992	1	0.7505
tryptophan	0.680297	7.08795e-08	0.105822	0.138357	0.678669	0.989133	0.73494	0.189684	0.107943	1	0.670781
trisaccharide	0.771404	3.43473e-06	0.373239	0.000136682	0.585138	0.944554	0.612816	0.000800719	3.86434e-07	1	0.580954
trehalose	0.747604	0.133169	0.365087	0.00937896	0.46124	0.980569	0.67569	0.0467072	0.000430876	1	0.741958
trans-4-hydroxy-L-proline	0.717986	1.33615e-08	0.358818	6.41484e-06	0.675677	0.98977	0.441359	0.000145496	3.5885e-09	1	0.755
tocopherol alpha-	0.605313	0.00917726	0.274591	0.0365938	0.539201	0.978389	0.702549	0.156464	0.0833812	1	0.740327
threonine	0.68594	8.15628e-16	5.24804e-06	0.0611016	0.373024	0.993071	0.759001	0.0322216	0.00698039	1	0.768904
threonic acid	0.323626	0.128619	0.0562675	0.00140004	0.183687	0.993229	0.245523	0.286381	0.00869846	1	0.26638
tagatose	0.723765	0.0401788	0.173124	0.0405539	0.603141	0.79394	0.68862	0.0228313	0.0247494	1	0.734369
sulfuric acid	0.678292	0.000319747	0.284347	0.0264368	0.621178	0.921475	0.615571	0.0499203	0.000134643	1	0.720938
sucrose	0.694285	0.0023776	0.338838	0.0526799	0.616103	0.969419	0.672853	0.13707	0.0589328	1	0.72428
succinic acid	0.750748	0.187805	0.451543	0.156502	0.673603	0.992482	0.731292	0.27284	0.132147	1	0.752356
stigmasterol	0.659715	0.177796	0.210913	6.93716e-07	0.654098	0.992444	0.747799	0.0912333	0.009709	1	0.764362
stearic acid	0.760185	5.88918e-06	0.442422	0.00411691	0.659639	0.989916	0.623348	0.00712441	2.99366e-06	1	0.678766
squalene	0.758856	4.27249e-05	0.371221	0.0445916	0.636469	0.987875	0.732026	0.0217046	0.000240764	1	0.745116
spermidine	0.667293	0.0745398	0.0649584	0.0118604	0.614776	0.966532	0.666828	0.104125	0.0257164	1	0.718254
shikimic acid	0.545206	0.153891	0.206992	4.55117e-05	0.433891	0.993291	0.762809	0.218915	0.00028447	1	0.774926
serine	0.774446	0.0121735	0.445501	0.0693077	0.209478	0.99326	0.762033	0.281758	0.139206	1	0.720059
sebacic acid, di(2-octyl) ester NIST	0.762346	2.2563e-08	0.383238	1.95944e-05	0.601543	0.990931	0.538734	0.00045991	1.35672e-09	1	0.624533
saccharic acid	0.428963	0.000275958	1.34812e-05	2.40024e-05	0.467742	0.991874	0.635136	0.00551416	2.66633e-09	1	0.676871
ribulose-5-phosphate	0.726437	0.158582	0.0606969	0.00125955	0.672541	0.990057	0.72681	0.00329479	0.0020353	1	0.760349
ribose	0.641959	1.39762e-05	0.168953	0.114593	0.479868	0.987764	0.678411	0.114073	0.115818	1	0.666336
ribonic acid	0.705547	0.190347	0.000222097	0.162877	0.692882	0.993198	0.761274	0.228362	5.23393e-05	1	0.773424
ribitol	0.180688	0.0913401	0.190599	0.000941307	0.362047	0.992367	0.645578	5.90802e-05	2.59673e-06	1	0.500197
raffinose	0.745379	0.0766648	0.242581	0.0835329	0.65337	0.97879	0.588181	0.220789	0.0690031	1	0.713403
quinic acid	0.480768	1.98447e-06	0.177391	0.144295	0.307019	0.993039	0.465709	0.141559	2.27259e-05	1	0.628281
pyruvic acid	0.57854	0.00424717	0.3793	0.152433	0.594719	0.98177	0.748501	0.0174361	0.0184854	1	0.709104
pyrophosphate	0.729781	0.000232351	0.260741	0.107487	0.561157	0.990817	0.728325	0.242021	0.0797123	1	0.758368
putrescine	0.77182	0.000483096	0.00922075	0.158572	0.519701	0.991786	0.744293	0.268686	0.00818164	1	0.769772
pseudo uridine	0.776963	0.180323	0.480594	3.29827e-08	0.693739	0.991306	0.569659	0.262458	1.67532e-05	1	0.587057
propane-1,3-diol NIST	0.755167	2.9537e-06	0.2779	0.000119106	0.668699	0.989541	0.449873	0.000688158	2.23147e-07	1	0.682389
proline	0.716968	0.0210551	0.302562	0.0850768	0.569138	0.976603	0.694322	0.182183	0.0672061	1	0.719166
phytol	0.753721	5.98683e-05	0.409368	9.09553e-05	0.652631	0.987535	0.391359	0.00185448	7.22599e-07	1	0.592821
phosphoethanolamine	0.734395	0.000671688	0.369194	0.00887714	0.675166	0.990392	0.729822	0.2303	0.113835	1	0.757548
phosphoenolpyruvate	0.744221	0.00499085	0.129594	0.118309	0.681503	0.991961	0.741442	0.226419	0.00253767	1	0.761914
phosphate	0.529663	0.117025	0.474485	2.13381e-06	0.555458	0.956706	0.123662	0.0131989	0.000557157	1	0.559609
phenylpyruvate	0.735122	0.062586	0.412912	0.00245494	0.571644	0.954757	0.737083	0.0142268	4.26531e-06	1	0.71442
phenylalanine	0.359345	3.98288e-10	0.0043544	2.61787e-22	0.0272971	0.993384	0.763705	0.0422115	1.86037e-06	1	0.767616
pentitol	0.772241	5.39841e-07	0.0242238	5.3724e-06	0.647148	0.990455	0.618238	0.00771977	0.0176342	1	0.399914
pentadecanoic acid	0.749725	2.49942e-05	0.437714	0.0896923	0.67465	0.979175	0.668378	0.0531274	0.000164237	1	0.759961
pelargonic acid	0.754207	6.92692e-06	0.198902	0.000650623	0.623589	0.987984	0.628249	0.000194253	5.10539e-06	1	0.730342
palmitoleic acid	0.412116	3.43739e-07	0.0689642	3.46881e-05	0.253985	0.595324	0.411902	2.57924e-05	1.40545e-07	1	0.421776
palmitic acid	0.768993	6.45285e-07	0.471678	0.000859463	0.662208	0.992004	0.63944	0.00369546	1.91046e-07	1	0.650933
palatinitol	0.689427	0.119386	0.36092	0.0149384	0.618685	0.914131	0.561581	0.0764902	0.0500759	1	0.656396
oxoproline	0.77489	0.0351999	0.478998	0.025361	0.680097	0.992289	0.637314	0.19339	0.130057	1	0.772005
oxalic acid	0.702929	0.0703488	0.238744	0.0597168	0.57408	0.973212	0.6862	0.18594	0.0210654	1	0.668605
ornithine	0.502117	2.08975e-05	0.186325	0.0173361	0.38316	0.990759	0.533663	4.75913e-05	4.56196e-08	1	0.598162
oleic acid	0.741805	0.0566269	0.402162	0.0721166	0.606259	0.983942	0.705461	0.134828	0.0302612	1	0.74249
octanol NIST	0.761064	8.36473e-07	0.394697	5.77496e-05	0.682437	0.988959	0.581212	0.00100933	5.97502e-08	1	0.736237
octadecanol	0.767363	9.46094e-06	0.46746	0.0312588	0.642027	0.991648	0.738544	0.0121939	7.98522e-06	1	0.71638
O-acetylserine	0.664862	0.0529431	0.331656	0.00837485	0.633498	0.960106	0.701566	0.0195752	0.00624018	1	0.736847
N-methylalanine	0.708041	0.00165171	0.324202	0.0325657	0.578707	0.970267	0.679743	0.0358613	0.00163892	1	0.689058
nicotinic acid	0.456865	1.77344e-09	0.475882	3.03539e-07	0.392522	0.992406	0.757576	0.275046	0.0514486	1	0.763144
nicotianamine	0.669637	0.0684205	0.28748	0.0583238	0.596487	0.932823	0.643566	0.09385	0.0528088	1	0.705621
N-acetylmannosamine	0.125973	0.00751426	5.7107e-05	2.05047e-09	0.629291	0.9907	0.473022	0.279501	0.0925905	1	0.765568
N-acetyl-D-hexosamine	0.56647	7.82407e-10	0.436132	0.0287071	0.546084	0.99284	0.486583	0.246006	0.0159596	1	0.542547
N-acetyl-D-galactosamine	0.764023	0.0436941	0.460314	0.000103941	0.663451	0.989695	0.543636	0.078873	0.000210553	1	0.661554
myo-inositol	0.776396	3.5555e-09	6.70457e-06	0.150422	0.147127	0.993322	0.320956	0.277274	4.67305e-06	1	0.220106
methyltetrahydrophenanthrenone NIST	0.71269	0.00215891	0.356687	0.00184903	0.62819	0.961599	0.695409	0.00203988	9.88049e-05	1	0.749541
methionine sulfoxide	0.773114	0.144505	0.11998	0.0638429	0.690837	0.992908	0.756147	0.0451317	0.00278951	1	0.772944
methionine	0.676229	0.000542949	0.253712	0.100724	0.563867	0.975581	0.684959	0.195225	0.0459727	1	0.695109
methanolphosphate	0.610215	0.0850156	0.00112741	0.00602533	0.50619	0.987417	0.718132	0.0651079	0.0760722	1	0.697935
melezitose	0.342447	0.139891	0.100776	0.0486239	0.322389	0.7276	0.511639	0.2043	0.0725512	1	0.607845
mannose-6-phosphate NIST	0.763184	0.00136168	0.143143	5.10584e-05	0.678182	0.99064	0.597965	0.000613464	1.66433e-07	1	0.740879
maltotriose	0.752734	0.000114337	0.416374	0.00317383	0.648777	0.989987	0.734218	0.0106042	6.53976e-06	1	0.755427
maltose	0.719971	0.0891932	0.29059	0.0015504	0.491056	0.879582	0.630602	0.145906	0.00333203	1	0.737446
maltitol	0.728131	0.142161	0.375271	0.000369669	0.656938	0.983055	0.71022	0.111608	0.0290919	1	0.746117
malonic acid	0.709244	0.00387071	0.354525	0.0959316	0.665256	0.97385	0.72295	0.0607093	0.0109297	1	0.748566
malic acid	0.77536	0.0787752	0.486931	0.148396	0.691476	0.993135	0.751277	0.270741	0.125843	1	0.648073
maleimide	0.773997	0.000102651	0.470265	2.91868e-05	0.685692	0.992941	0.360699	0.000397081	5.96266e-11	1	0.474345
maleic acid	0.739911	0.114686	0.0777845	0.0569276	0.635494	0.984916	0.625834	0.150147	0.0888484	1	0.739201
lyxose	0.73926	0.124029	0.447036	0.104102	0.683383	0.991202	0.713848	0.0382537	0.0122619	1	0.725871
lyxitol	0.674093	0.0177034	0.110657	0.110963	0.535536	0.833876	0.718958	0.0153174	0.0473461	1	0.743028
lysine	0.727292	0.0321666	0.124879	0.0991118	0.631435	0.977972	0.699578	0.200672	0.041903	1	0.739769
linolenic acid	0.754689	0.060607	0.257247	0.00789631	0.642907	0.98231	0.715591	0.132567	0.0327651	1	0.751438
linoleic acid methyl ester	0.743028	0.0455136	0.381284	0.0679314	0.651122	0.983512	0.698563	0.0628593	0.0115847	1	0.744084
linoleic acid	0.744804	0.135431	0.398469	0.0210366	0.592909	0.986074	0.717295	0.152258	0.0405692	1	0.747595
lignoceric acid	0.752241	0.00544376	0.411147	0.0499917	0.640228	0.986224	0.683693	0.0836312	0.00493771	1	0.685804
levoglucosan	0.732907	0.109998	0.296673	0.00041052	0.654816	0.990875	0.726047	0.0990069	0.00461037	1	0.750971
leucine	0.73584	3.21104e-08	0.134209	0.0975213	0.558359	0.988195	0.723723	0.232248	0.0392391	1	0.684126
lauric acid	0.748678	0.0011255	0.388994	0.00741053	0.627066	0.985921	0.711141	0.00297838	8.83189e-05	1	0.735004
lactulose	0.757508	0.000745068	0.450053	0.0392536	0.669815	0.905164	0.493163	0.206098	0.0129347	1	0.512463
lactobionic acid	0.764445	0.0268347	0.461762	0.00199501	0.676183	0.98765	0.749198	0.258268	0.109902	1	0.764766
lactitol	0.760628	0.151525	0.455939	0.140194	0.674127	0.990327	0.720586	0.158534	0.117791	1	0.750023
lactic acid	0.713787	0.0144196	0.194787	0.0943478	0.622391	0.972538	0.69209	0.162597	0.0353727	1	0.712363
isothreonic acid	0.559782	0.000427295	0.490234	0.00445902	0.677194	0.993353	0.754045	0.288723	0.0870276	1	0.753252
isoleucine	0.648327	1.79775e-17	3.41572e-05	0.154422	0.426707	0.992772	0.755432	0.058618	0.0314625	1	0.754134
isoheptadecanoic acid NIST	0.751251	0.105313	0.396588	0.00520073	0.660935	0.985765	0.712957	0.121246	0.00146733	1	0.741423
isocitric acid	0.377447	0.182824	0.0821669	0.105799	0.16621	0.98665	0.258527	0.0298302	3.0064e-08	1	0.356623
isochlorogenic acid	0.731373	0.047353	0.0475	0.0275209	0.664061	0.89397	0.658618	0.0482655	0.0983721	1	0.728163
inositol-4-monophosphate	0.684112	0.0221459	0.00238284	0.0112041	0.688476	0.992701	0.577512	0.202481	7.91631e-05	1	0.765164
hydroxylamine	0.743629	3.9183e-06	0.419769	0.000201248	0.531762	0.988495	0.528329	0.00267567	3.39372e-06	1	0.620604
hydroxycarbamate NIST	0.725564	8.00592e-06	0.223042	0.00222745	0.523865	0.987173	0.557342	0.000540084	5.46938e-07	1	0.693641
homoserine	0.711568	0.0724406	0.214953	0.0541085	0.549326	0.988297	0.709291	0.217059	0.0815504	1	0.612356
hexuronic acid	0.00988446	7.47517e-09	0.319057	0.116461	0.0832893	0.19946	0.00498462	2.80637e-06	7.53184e-10	1	0.174001
hexose-6-phosphate	0.58404	2.11097e-15	0.181933	0.142225	0.41063	0.992556	0.745698	0.213404	0.00395461	1	0.755856
guanosine	0.747057	0.0100816	0.347905	0.0157441	0.660292	0.987296	0.604026	0.191547	0.000879934	1	0.735626
glycolic acid	0.757051	0.000830826	0.454488	0.0105632	0.684768	0.991254	0.620827	0.00657192	3.48817e-05	1	0.762314
glycine	0.759298	2.46817e-06	0.432911	8.19314e-05	0.655534	0.988397	0.707395	0.00034408	2.26951e-06	1	0.703181
glycerol-alpha-phosphate	0.750238	0.137671	0.2349	0.065189	0.657627	0.984732	0.706431	0.178376	0.00558932	1	0.74562
glycerol-3-galactoside	0.751746	0.149181	0.429696	0.0912113	0.612064	0.988686	0.724498	0.234193	0.0707819	1	0.74356
glycerol	0.631335	0.0871004	0.202992	0.0804314	0.58305	0.950215	0.660334	0.170627	0.0445826	1	0.721797
glyceric acid	0.745947	0.000172467	0.0136521	0.0472703	0.634506	0.991918	0.743587	0.109096	0.106005	1	0.763958
glutaric acid	0.645207	0.000127533	0.316405	0.00378514	0.501401	0.97708	0.548341	0.00119956	1.43743e-05	1	0.635438
glutamine	0.769397	0.00150379	0.464629	0.102404	0.418959	0.990194	0.742159	0.248024	0.123755	1	0.729628
glutamic acid	0.721895	1.59469e-06	0.34115	0.131026	0.336899	0.989218	0.708351	0.0185027	0.00112632	1	0.574405
glucose-6-phosphate	0.706809	1.6906e-10	0.424809	0.0762515	0.589136	0.98887	0.690952	0.106618	0.000481193	1	0.731041
glucose-1-phosphate	0.662338	0.00825863	0.421463	0.0133308	0.401554	0.986785	0.722173	0.222641	0.102216	1	0.700625
glucose	0.737926	0.000607506	0.407586	0.000247069	0.599901	0.986512	0.632896	0.0964284	6.98867e-05	1	0.645078
galactose-6-phosphate	0.511876	0.0133067	0.042816	0.00114783	0.576432	0.985438	0.721385	0.00457682	0.000381107	1	0.728902
galactonic acid	0.521131	3.00619e-23	0.000818847	1.64821e-06	0.689044	0.993166	0.746406	3.66654e-05	9.1235e-09	1	0.772469
galactinol	0.758409	0.0586239	0.453022	0.00293405	0.527903	0.992087	0.744998	0.260358	0.0944966	1	0.759568
fumaric acid	0.0453207	0.195924	0.0383818	1.33118e-05	0.00339976	0.987047	0.288875	0.0718778	0.00305002	1	0.0493834
fucose	0.469492	0.19309	0.0339	0.000223331	0.689614	0.99183	0.760509	0.081256	1.47613e-06	1	0.773908
fructose-6-phosphate	0.738599	1.16095e-05	0.428078	0.134663	0.665842	0.989843	0.730561	0.240054	0.104108	1	0.758773
fructose	0.63856	0.0510747	0.448553	0.00645013	0.681036	0.990518	0.727565	0.0860962	0.00525981	1	0.73804
ferulic acid	0.768179	1.02152e-06	0.336483	7.76909e-06	0.676691	0.979899	0.334592	0.00600766	1.27869e-06	1	0.631916
ethanolamine	0.695817	0.0808685	0.299644	0.0242712	0.609233	0.964252	0.662008	0.143749	0.0279628	1	0.706803
ethanol phosphate NIST	0.724674	0.00317941	0.281162	0.00692211	0.632476	0.965434	0.69753	0.0408495	0.000993455	1	0.733725
erythronic acid lactone	0.763604	0.0245141	0.473079	1.70035e-07	0.690207	0.992806	0.479942	0.0099493	8.62516e-08	1	0.533535
erythronic acid	0.682236	0.121721	0.0733294	0.0432484	0.685232	0.974456	0.740722	0.244002	0.0778754	1	0.687438
enolpyruvate NIST	0.76695	0.00180339	0.463198	4.56745e-06	0.680568	0.99115	0.306119	9.4196e-05	1.70323e-08	1	0.663992
dodecanoic acid, isopropanol ester NIST	0.61928	0.00287641	0.16054	0.0026874	0.645487	0.927616	0.607033	0.00236847	0.000109824	1	0.738624
dihydroxymalonic acid NIST	0.766537	4.38625e-07	0.443965	0.00103841	0.637429	0.990261	0.60105	0.000293616	2.04782e-06	1	0.749056
dihydroxyacetone	0.755646	0.000371849	0.440871	0.00992679	0.677691	0.989619	0.729076	0.00940167	1.97366e-05	1	0.756284
digalacturonic acid	0.60022	0.107653	0.400324	0.0459404	0.641135	0.985095	0.712053	0.00829978	0.0654418	1	0.733071
dehydroascorbic acid	0.623494	0.0368642	0.151685	0.0418892	0.485591	0.992519	0.751972	0.266612	0.12795	1	0.769337
cytidine-5-monophosphate NIST	0.733657	0.130882	0.377299	0.0199961	0.646325	0.979544	0.653261	0.123579	0.063739	1	0.747105
cyclohexylamine	0.635013	0.0491767	0.32921	0.0513425	0.580914	0.941164	0.655077	0.160576	0.0366788	1	0.717328
cyanoalanine	0.736546	0.160918	0.164815	0.1238	0.666421	0.988779	0.735654	0.0547435	0.0379682	1	0.75796
conduritol-beta-expoxide	0.771001	0.0165881	0.250082	1.6568e-05	0.684311	0.99221	0.750586	0.00168362	1.0007e-05	1	0.754567
citrulline	0.770601	1.47177e-14	8.69372e-06	1.09757e-05	0.670362	0.984542	0.752663	0.0886798	0.000185618	1	0.751899
citric acid	0.443831	0.170398	0.0304532	0.022097	0.233554	0.982044	0.172305	0.0286253	4.73398e-09	1	0.305946
citramalic acid	0.2697	0.198802	7.6631e-05	2.85648e-06	0.271681	0.992169	0.227326	0.0346618	0.0573871	1	0.375616
cis-caffeic acid	0.768586	0.0547893	0.468863	0.000713876	0.687532	0.991042	0.381979	0.0262583	2.61279e-05	1	0.690632
cholesterol	0.773544	0.175292	0.0963272	1.16869e-06	0.647969	0.992737	0.59155	0.168646	0.00228608	1	0.763553
chlorogenic acid	0.700191	1.24498e-09	0.000526088	0.000335027	0.44069	0.991601	0.647544	0.250079	0.0852053	1	0.674906
cerotinic aci	0.749205	0.00102165	0.390909	0.0866107	0.658978	0.985604	0.716449	0.069643	0.000653118	1	0.748082
capric acid	0.756119	2.44095e-07	0.343433	0.000462622	0.515392	0.99058	0.573659	7.30892e-05	1.21595e-07	1	0.642003
butyrolactam NIST	0.715929	0.0256763	0.414654	6.50396e-05	0.587165	0.94755	0.271289	0.00885361	2.69048e-07	1	0.441487
beta-sitosterol	0.651332	0.185321	0.42645	9.44628e-06	0.447815	0.992666	0.753357	0.198855	0.0219708	1	0.771102
beta-mannosylglycerate	0.687711	0.0829346	0.310998	0.0624778	0.607765	0.962979	0.656868	0.148029	0.0487073	1	0.710211
beta-glycerolphosphate	0.7698	5.13869e-05	0.38518	0.000305925	0.670914	0.991554	0.51735	0.0274209	3.83634e-06	1	0.52351
beta-gentiobiose	0.594851	0.0199454	0.48533	0.000276416	0.66926	0.993103	0.736362	0.252116	0.119768	1	0.770208
beta-alanine	0.765709	0.165571	0.115335	0.0790247	0.687076	0.991695	0.742874	0.174513	0.00738614	1	0.75671
benzoic acid	0.766124	1.26674e-06	0.43453	0.000156488	0.686153	0.991357	0.6495	0.00153452	7.32246e-08	1	0.761517
azelaic acid	0.740552	0.126332	0.392814	0.0190329	0.566546	0.984348	0.674288	0.139332	0.00427984	1	0.701917
aspartic acid	0.589424	4.69237e-08	0.091735	0.160662	0.349755	0.992629	0.75473	0.254173	0.022872	1	0.760741
asparagine	0.761923	0.163252	0.0869664	0.136512	0.672003	0.991096	0.719776	0.184072	0.0136193	1	0.680608
arbutin	0.671897	0.146853	0.345684	0.120157	0.67915	0.860518	0.70058	0.10159	0.0743079	1	0.759173
arachidic acid	0.765292	1.7047e-05	0.439301	0.00560677	0.638374	0.991505	0.522743	0.00499655	1.67443e-06	1	0.567279
aminomalonate	0.761496	0.0982565	0.458854	0.109219	0.686617	0.989301	0.739273	0.0370358	0.00129364	1	0.762731
alpha-ketoglutarate	0.572698	0.00590712	0.018783	3.20879e-20	0.613429	0.98637	0.202506	0.016387	1.0082e-07	1	0.458888
alanine-alanine	0.775848	0.172858	0.477428	3.69328e-06	0.69211	0.992874	0.499525	0.00414481	2.34178e-08	1	0.76597
alanine	0.767771	0.167995	0.466046	0.074882	0.454437	0.991456	0.739996	0.118892	0.121761	1	0.61658
adipic acid	0.756588	0.000148252	0.334092	0.00482846	0.682912	0.992128	0.565691	0.0334518	1.09041e-06	1	0.766373
adenosine-5-monophosphate	0.697315	0.00123273	0.321655	0.081985	0.604715	0.937289	0.671392	0.180292	0.0543481	1	0.725082
adenosine	0.691091	0.018819	0.308219	0.0555212	0.591048	0.958482	0.651406	0.130367	0.0558753	1	0.696537
adenine	0.714865	0.0664948	0.218994	0.0927671	0.619945	0.97107	0.677065	0.187801	0.0237977	1	0.726647
aconitic acid	0.395264	6.88465e-05	0.483752	0.0379321	0.119418	0.984148	0.432095	0.154372	0.136632	1	0.334959
acetophenone NIST	0.741182	7.93354e-05	0.0274509	0.0125821	0.598218	0.980885	0.663647	0.197042	0.00012196	1	0.638784
6-deoxyglucose	0.762767	0.0292721	0.0215296	0.0141414	0.658307	0.992593	0.759757	0.28407	0.0151186	1	0.766779
5-methoxytryptamine	0.737241	0.0280627	0.156133	0.0665478	0.65035	0.988591	0.693215	0.209749	1.20365e-05	1	0.707967
5-hydroxynorvaline NIST	0.710418	0.102949	0.30542	0.000523736	0.644641	0.98024	0.402176	0.211581	6.10446e-05	1	0.603172
5'-deoxy-5'-methylthioadenosine	0.75974	0.112317	0.403985	0.129189	0.668137	0.982814	0.714726	0.2245	0.0168013	1	0.752806
4-hydroxybenzoate	0.748144	9.11963e-05	0.431312	7.27702e-05	0.666996	0.981485	0.37204	0.00137303	8.89222e-07	1	0.487778
4-aminobutyric acid	0.614859	2.97785e-05	0.293635	0.0165353	0.473871	0.986918	0.732752	0.215218	0.111862	1	0.744603
3-phosphoglycerate	0.692708	4.80209e-06	0.138694	0.146353	0.681971	0.992328	0.737816	0.128133	0.062085	1	0.767183
3-hydroxy-3-methylglutaric acid	0.491629	0.00637756	0.482175	0.000779072	0.49634	0.982566	0.696479	0.0436316	0.00658295	1	0.771556
3,4-dihydroxycinnamic acid	0.698771	0.0110712	0.267805	0.0034656	0.610666	0.967558	0.552937	0.0394853	0.00182699	1	0.692156
2-monoolein	0.757959	0.0418517	0.0114785	7.51951e-08	0.64957	0.989382	0.687422	0.000242912	0.000147926	1	0.753696
2-ketoglucose dimethylacetal NIST	0.55265	0.15625	0.246367	0.00169964	0.662834	0.989047	0.725275	0.0206588	0.0193283	1	0.76113
2-isopropylmalic acid	0.537567	0.0155105	0.147466	6.70162e-18	0.661575	0.99225	0.42203	0.166648	5.701e-06	1	0.672878
2,3-dihydroxypyridine	0.76487	0.033657	0.227045	0.125594	0.683849	0.971825	0.641511	0.0515412	0.000332724	1	0.704411
1-monostearin	0.732147	0.00461803	0.352337	0.073506	0.639307	0.981191	0.682402	0.0673804	0.0092063	1	0.659032
1-monopalmitin	0.77268	9.9103e-08	0.00683263	1.28921e-11	0.688003	0.990987	0.594813	8.39265e-06	1.747e-11	1	0.727409
1-monoolein	0.728964	0.10056	0.271206	0.0352484	0.542713	0.977536	0.584766	0.176434	0.0432508	1	0.73173
1-methylgalactose NIST	0.627504	0.000914867	0.0163352	0.000178569	0.630372	0.952604	0.733489	0.164626	4.3652e-05	1	0.757131
1-kestose	0.746507	0.0935932	0.313724	0.112744	0.651881	0.985269	0.703532	0.207933	0.0604996	1	0.732406
2,5-dihydroxypyrazine NIST	0.656998	0.000198396	0.230964	4.0137e-05	0.552453	0.993006	0.758279	0.0250854	0.0102765	1	0.770645

## Sheet: shoot_lm_logFC
	CO2ele	speciespenn	day9	day12	CO2ele:speciespenn	CO2ele:day9	CO2ele:day12	speciespenn:day9	speciespenn:day12	CO2ele:speciespenn:day9	CO2ele:speciespenn:day12
xylulose NIST	1.03743	-0.636638	-0.920068	0.0127935	-1.10667	-0.873854	-1.51165	0.615179	-0.598366	0.599215	1.60408
xylose	-0.0253942	0.782443	0.095412	0.199175	-0.421436	0.372268	0.289122	-1.68966	-1.58995	-0.0451553	-0.0307982
xylonolactone NIST	-0.108119	-0.924511	-0.498448	-0.521488	0.127437	0.0203053	0.121981	0.42246	0.285794	-0.0940603	-0.0444958
xylonic acid	-0.139898	-0.0529026	0.0669514	0.382747	-0.132014	0.286329	0.40925	0.131001	-0.0861406	-0.26213	-0.399576
vanillic acid	-0.357826	-0.780452	-0.524222	-0.0244195	0.126754	1.00086	0.0782115	0.282725	0.147977	-0.0358495	0.463204
valine	0.603053	-0.801553	-1.44803	-0.630168	-0.588865	0.0770661	-0.836615	2.54548	1.28351	-0.222245	0.868587
uridine	-1.29465	-0.443139	-0.608228	-1.10296	0.885159	0.378964	1.00739	-0.494739	-0.397681	-0.341778	-0.763869
urea	0.306808	-0.253356	0.306198	1.2451	-0.304929	0.424967	-1.26404	-0.566052	-2.3829	-0.168173	2.27393
uracil	-0.510751	-1.01256	-0.255611	-0.621666	0.54338	-0.00772936	1.36938	-0.220209	0.345991	-0.131175	-1.49138
UDP-N-acetylglucosamine	-0.0177843	-1.01436	-0.425103	-0.211278	-0.374849	0.253075	-0.304121	-0.311522	-0.261125	0.449056	0.517198
tyrosine	0.804974	-1.63874	-1.25956	-0.698609	-0.921946	-0.474049	-0.976446	1.63367	0.851692	0.555962	0.659938
tyramine	0.200125	-0.31287	-0.51167	0.25518	0.110551	-0.0212041	-0.509056	-0.028228	-1.12259	-0.643365	-0.105624
tryptophan	0.432527	-3.83934	-1.97398	-1.81019	-1.09303	-1.07927	-0.75164	2.28046	1.33531	1.12761	0.854866
trisaccharide	0.544587	0.992932	0.704482	0.727389	-0.877047	-0.59314	-0.823201	-2.03538	-2.71109	0.982581	1.0118
trehalose	0.251791	-0.662432	1.79062	2.73757	-0.472728	-0.335534	-1.43299	-1.12427	-1.89998	0.162447	1.0021
trans-4-hydroxy-L-proline	-0.310103	-0.388471	0.79466	0.596297	-0.206632	0.394349	0.722212	-0.810908	-0.252892	0.482727	-0.274947
tocopherol alpha-	0.376973	1.20131	0.874131	1.37734	-0.748526	0.0340648	-0.883634	-1.23091	-1.58977	0.330152	1.27908
threonine	0.514738	-0.666242	-0.361583	0.27934	-0.128923	-0.484655	-0.863937	1.45775	0.848965	0.373096	0.260564
threonic acid	0.415212	1.17537	2.25455	1.47903	0.990646	-1.27858	0.431955	-2.84493	-1.5248	0.305268	-2.45704
tagatose	1.18756	-0.729775	0.317329	0.654108	-1.84451	-1.11308	-1.30379	-0.0588449	-0.0284802	1.73728	1.74304
sulfuric acid	-1.6474	-0.3642	-1.95557	-2.89342	-0.580286	0.465112	1.73636	-0.762522	-0.699038	0.989153	0.246212
sucrose	0.154034	-0.113622	0.392841	1.06532	-0.286288	-0.0522116	-0.481911	-0.922688	-0.913858	0.411185	0.420604
succinic acid	0.0572601	0.840748	0.127179	0.560992	0.715695	0.322146	-0.0772735	1.42174	1.41845	-1.10817	-1.11325
stigmasterol	-0.156491	0.928186	0.273125	1.02796	0.107799	0.508906	-0.663541	-0.424895	-1.19771	-0.631182	0.924728
stearic acid	-0.319771	-0.454533	-0.187149	0.189013	0.160962	0.561018	-0.0463905	-0.151253	-0.751532	-0.470622	0.376982
squalene	-0.230865	0.293094	0.0129604	0.034719	-0.277564	0.267689	-0.376289	-0.849574	-1.13198	0.0546431	1.1014
spermidine	-0.0404815	-1.41139	-1.48827	0.0621722	-0.287736	0.38163	-0.543941	2.79531	0.73756	-0.96946	0.873026
shikimic acid	0.0404905	0.720596	0.387493	0.308329	0.23246	0.088208	-0.069709	-0.549807	-0.69209	-0.523339	-0.623456
serine	0.0171693	-0.793145	-0.377989	0.26092	-0.128855	-0.0995901	-0.360634	1.0451	0.308385	-0.108736	-0.0486408
sebacic acid, di(2-octyl) ester NIST	-0.317679	-0.264845	0.643075	0.880319	0.0442431	0.403911	-0.0345409	-0.622065	-0.538907	0.0724757	0.301956
saccharic acid	-0.351127	1.44198	0.796249	0.454268	-0.208203	-0.083231	1.40844	-0.262441	-0.850036	0.081394	-1.14232
ribulose-5-phosphate	0.0138001	-0.383976	0.742322	1.18171	-0.221749	-0.221133	-0.0358705	-0.750706	-1.28701	0.484486	0.217625
ribose	-0.534859	-0.874096	-2.04871	-1.7446	-0.0544919	1.3059	0.749401	0.344878	0.138014	-1.13812	-0.268278
ribonic acid	0.360235	0.64741	-0.463589	-0.222935	-0.763084	-0.210976	-0.0716309	-0.882031	-0.878386	1.05034	0.11444
ribitol	-0.664665	3.21096	1.77144	1.67163	0.31243	0.147794	0.307467	-1.11281	-1.21928	-0.607158	-1.01531
raffinose	-0.611469	-0.242187	-0.244352	0.688086	-0.0432951	0.963624	-0.079694	-1.22954	-1.43943	0.0318046	0.734553
quinic acid	0.159551	0.937128	1.33937	1.22472	-0.132566	-0.1779	-0.073521	-1.41885	-0.912643	-0.258658	-0.620264
pyruvic acid	-0.187667	2.32167	0.378021	0.63619	-0.456639	0.846578	0.20913	-0.0549629	-2.01583	-1.47904	1.30036
pyrophosphate	0.657487	-0.28622	-0.601549	-0.657711	-0.580824	-1.05038	-0.136479	-0.349002	-0.407663	0.662394	-0.279871
putrescine	0.311388	-1.15227	-0.933324	-0.0203291	-0.0016744	-0.239637	-0.722357	0.843086	0.355529	0.00994641	0.20406
pseudo uridine	-0.917587	-1.12161	-0.757582	-0.32618	0.860023	1.14173	0.897455	-0.417331	-0.885002	-1.01462	-1.13109
propane-1,3-diol NIST	-0.103098	-0.0155132	1.12369	1.05613	-0.489901	0.0869387	-0.411385	-0.867282	-1.04199	0.770081	1.61537
proline	1.04755	-0.55592	-0.934747	0.4583	-1.61958	1.25757	-1.87836	1.97082	-0.00331262	-1.20749	1.94785
phytol	-0.372296	-0.0710146	1.92302	2.09909	0.588619	-0.291218	0.0471985	-0.611546	0.0745099	0.800127	-0.559781
phosphoethanolamine	-0.356225	-0.558119	-1.09043	-1.49939	-0.466459	-0.228293	1.53667	0.506035	0.947768	0.796855	-0.890634
phosphoenolpyruvate	-0.0691246	-0.577933	-2.25069	-1.79043	-1.27734	-0.365897	0.896353	-0.092176	-0.477032	2.11252	0.586175
phosphate	-0.496475	-0.508166	-0.678508	-0.79339	-0.0626154	0.203434	0.442949	0.649525	0.581999	-0.331092	-0.164146
phenylpyruvate	0.186384	0.508656	0.420747	0.788324	-0.737014	0.491942	-0.315217	-0.284403	-0.858832	-0.380271	0.840459
phenylalanine	0.341098	-0.406072	0.309054	0.869408	-0.201301	-0.0692119	-0.772636	1.08409	0.14802	-0.0416859	0.149572
pentitol	-0.177123	2.25493	0.637566	0.622567	-0.715744	0.251472	0.265387	0.26096	0.501297	0.579487	0.203562
pentadecanoic acid	0.571981	0.814128	0.224153	-0.284045	-1.28578	-0.530307	0.00512186	-1.65357	-0.379389	1.63263	0.848526
pelargonic acid	-0.275887	-0.740342	0.859447	0.48348	-0.0359326	0.247742	0.143466	-0.278047	-0.300978	0.313568	0.149454
palmitoleic acid	-0.423631	-1.47357	-0.0407984	0.116506	2.04897	0.255207	0.551197	1.24645	0.869576	-2.30522	-2.28868
palmitic acid	-0.333432	-0.378039	-0.63913	-0.345078	0.126376	0.545082	0.0352126	0.267978	-0.637288	-0.614851	0.341421
palatinitol	1.51412	-1.1643	0.790215	0.704693	-1.22389	-1.06104	-2.43231	-1.01393	-1.37092	-0.139374	2.304
oxoproline	0.831271	-0.0639388	0.014262	0.608401	-0.197693	-0.714613	-1.01378	0.483818	0.0453153	0.442769	0.307649
oxalic acid	-1.33857	-0.320615	1.91655	-0.14852	-0.638135	0.724733	2.47199	-4.22768	0.0431775	2.09887	-0.989988
ornithine	1.4427	-0.22231	-1.81885	-0.537703	-0.886811	-0.966016	-1.94591	2.07942	0.718393	0.633795	1.82768
oleic acid	-0.1217	-2.13168	-3.66309	-3.65834	-0.929189	-0.233204	-0.348071	2.84309	1.23594	0.0807366	1.43825
octanol NIST	0.00848127	-0.193647	0.968232	1.25178	-0.265608	0.109096	-0.180038	-0.603459	-0.760884	0.479579	0.547517
octadecanol	-0.353954	-0.0307509	0.955735	1.27944	0.146228	0.100853	-0.000710794	-1.12358	-1.20909	0.58159	0.0769299
O-acetylserine	0.0914894	-2.16609	0.320639	0.939026	0.753995	0.767865	0.154907	2.23837	1.32292	-2.05728	-1.53515
N-methylalanine	0.85997	0.532538	1.50494	1.76307	-1.84976	0.586724	-1.80752	-1.551	-2.07461	0.544368	2.93305
nicotinic acid	-0.429003	-1.67147	-0.907257	-0.178141	0.025652	1.19029	-0.0489707	0.512702	-0.585627	-0.849607	0.362984
nicotianamine	0.57246	-2.7497	-1.72239	-0.802658	-1.77253	0.210226	0.399095	4.14487	3.16945	0.425816	0.447092
N-acetylmannosamine	-0.524989	0.956022	2.90636	3.259	0.752566	0.216876	0.285332	-1.37384	-1.34497	-0.62699	-0.966351
N-acetyl-D-hexosamine	-0.356741	0.277129	2.25438	2.22465	0.314526	0.270199	0.772386	-1.91136	-1.73648	-0.364736	-1.12736
N-acetyl-D-galactosamine	-0.472215	0.0938062	0.111317	-0.0774116	0.38998	0.268303	0.375174	-0.92429	-0.764655	-0.330353	-0.271949
myo-inositol	0.0774166	0.265087	0.760929	0.567323	0.100935	-0.0455651	-0.102998	-0.48255	0.116878	-0.0578782	-0.185828
methyltetrahydrophenanthrenone NIST	0.056412	-0.340394	0.661526	0.938723	-0.21103	0.225728	-0.583574	-0.0811359	-1.09	-0.010094	1.31719
methionine sulfoxide	0.514139	-1.83637	0.0965654	0.902486	-0.239511	-0.0654409	-0.491276	1.70714	0.915396	-0.157714	-0.111936
methionine	1.15388	-2.3891	-3.15594	-1.83176	-0.800306	0.771739	-1.06258	4.66871	2.14361	-1.84298	1.16261
methanolphosphate	-0.0935848	0.921945	-1.19079	-1.42979	-1.07124	0.488647	0.0342268	-1.47126	-2.08972	0.109852	1.40195
melezitose	-0.82073	-2.6366	-1.12181	-0.784157	0.599747	1.04452	0.248572	1.12876	1.57871	-0.586957	-0.18317
mannose-6-phosphate NIST	0.220117	-1.32012	-0.580357	-0.331289	-0.708407	0.531049	-0.219097	0.989893	0.286093	-0.499853	1.49642
maltotriose	-0.059691	-0.214646	0.685123	0.883603	-0.0383322	-0.0571891	-0.365457	-0.676486	-0.725342	0.682007	0.6236
maltose	-0.0686305	-0.508318	0.97384	2.05966	-0.620509	0.585185	-0.725886	-1.09223	-2.45078	0.542487	1.5002
maltitol	-0.233776	0.353602	0.174214	0.612943	-0.240841	0.267773	-0.258229	-0.890799	-1.63715	0.0492308	0.843497
malonic acid	0.380913	-0.188343	-0.713171	-0.568632	-1.09414	0.460813	-0.351193	0.28313	-0.0566965	-0.467589	0.885318
malic acid	0.244528	1.42559	0.192443	0.306792	-0.321408	0.778908	-0.0621701	0.355123	0.135972	-0.645714	0.376562
maleimide	0.0184831	-0.452467	-0.162658	0.191951	-0.338429	-0.0414107	0.15315	-0.331886	-0.449509	0.593864	0.137213
maleic acid	0.27839	0.725057	2.53163	2.9017	1.66769	0.446269	-0.776109	0.711311	0.326249	-2.05785	-1.26068
lyxose	-0.208747	0.557105	-0.245563	0.00212152	-0.179945	0.479768	0.426543	-1.49055	-1.42145	-0.181417	-0.22886
lyxitol	-0.23345	1.0365	-0.438455	0.790978	-0.285004	0.918832	-0.536714	-0.666054	-0.933315	-0.0946187	0.582509
lysine	0.42173	-2.23978	-2.21987	-1.78654	-0.483173	-0.538269	-0.653336	2.13863	1.56165	0.668683	0.721544
linolenic acid	0.77515	-0.88344	-1.6453	-2.0608	-0.976445	-0.824338	-0.899608	0.985505	1.03262	0.547507	0.962901
linoleic acid methyl ester	-0.833019	1.67553	1.44457	1.08384	1.06492	-0.192597	-0.0155617	-2.67439	-2.23196	0.18698	-0.26463
linoleic acid	0.951611	-0.887822	-2.9662	-3.53754	-1.13789	-1.12663	-0.896075	1.76991	0.638022	-0.0999661	1.1418
lignoceric acid	-0.505117	-0.330611	0.180615	0.125128	-0.227482	0.0956477	-0.411004	-0.400628	-0.54716	0.320671	1.19698
levoglucosan	0.697253	-0.502936	0.419075	0.601349	-0.56957	-0.81045	-1.06073	-1.16993	-1.04411	0.786631	0.683068
leucine	0.752739	-2.10241	-2.14137	-1.17511	-1.20354	0.220469	-1.31086	2.5895	0.897272	-0.366757	1.91022
lauric acid	0.17307	-0.0278145	1.05126	0.69504	-0.314855	0.455745	-0.004423	-0.548059	-1.02144	-0.525208	0.605092
lactulose	-0.675786	-0.335847	-0.956497	-1.36275	-0.449409	0.853725	1.26302	-1.88699	-1.63297	-0.09081	-0.257923
lactobionic acid	-0.503633	1.36426	0.937653	0.954488	0.719768	0.78809	0.749031	-1.35454	-0.910375	-0.928818	-1.57847
lactitol	0.113365	-0.995928	0.116959	-1.07136	-0.550351	-0.299591	0.723663	-0.747474	0.079891	0.265284	-0.29796
lactic acid	0.263477	0.376909	0.758221	0.975809	-1.12171	-0.229871	-0.759741	-2.21047	-2.44205	2.24014	2.31527
isothreonic acid	-0.344548	0.111839	1.37607	2.423	0.543736	0.35618	0.0969847	0.00851083	-0.255755	-0.586055	-0.622144
isoleucine	0.823822	-1.81529	-1.36646	-0.563835	-0.754081	-0.435345	-1.18798	2.44305	1.34321	0.488384	0.930075
isoheptadecanoic acid NIST	-0.671509	-0.116672	2.94437	2.23207	0.897419	0.194219	0.614603	-0.854691	-0.422286	-2.2169	-1.23347
isocitric acid	0.176768	1.76489	0.465948	0.706219	0.217335	0.20153	-0.245349	-0.32117	-0.764784	-0.452311	0.283658
isochlorogenic acid	-0.233915	2.92522	2.26024	1.78206	0.175943	-0.800668	-0.0590057	-5.73749	-4.6967	1.85244	0.577218
inositol-4-monophosphate	-0.277926	0.340332	-1.14465	-1.46444	-0.407984	-0.101964	0.991132	-0.78789	-1.42525	0.108217	-0.19301
hydroxylamine	0.20901	0.412522	0.997636	1.15644	-0.330155	-0.448331	-0.539514	-0.826976	-0.951227	0.897623	1.11236
hydroxycarbamate NIST	0.472694	0.692203	1.70533	1.57005	-0.439357	-0.78267	-0.586318	-1.20011	-1.38686	0.70527	0.689923
homoserine	1.41496	0.689079	1.13755	1.95709	-0.588461	-0.168437	-1.26141	1.75506	0.193113	-0.775992	0.104783
hexuronic acid	-0.0403065	0.714911	0.121097	0.506077	-0.33804	0.211557	0.00104005	-1.19041	-1.17424	0.46755	-0.190274
hexose-6-phosphate	0.523568	-0.0508953	-0.0804574	-0.182422	-0.961239	-0.936061	-0.147562	-0.825296	-0.927266	1.13123	0.421297
guanosine	-1.08632	-1.59609	-2.06045	-1.58474	0.766334	1.84027	1.02897	1.47978	1.01375	-1.80478	-1.1378
glycolic acid	-0.232625	0.35685	1.05214	1.08473	0.30383	0.0893305	-0.177496	-1.35178	-1.37167	-0.446213	-0.017239
glycine	0.24477	0.117876	1.09904	0.860151	-0.452022	-0.748982	-0.928023	1.43696	0.800306	0.263085	0.555814
glycerol-alpha-phosphate	-0.0999355	-0.401508	-1.13667	-1.59641	-0.403245	-0.210353	0.949541	-0.237481	0.315323	0.465369	-1.12713
glycerol-3-galactoside	-0.73748	-0.706729	-2.39241	-2.62685	0.348881	0.798702	0.853352	1.45346	0.677859	-1.45175	-1.06963
glycerol	-0.155041	-1.3773	-2.65085	-2.42597	-0.325857	0.0729421	-0.0999836	1.79275	1.32719	-0.611095	0.353284
glyceric acid	-0.749918	0.719674	0.298584	0.345661	0.390364	0.71265	0.898518	-0.405605	-0.523633	-1.60788	-1.91502
glutaric acid	0.0660207	-0.564579	0.53114	0.856345	0.174268	0.276439	-0.552346	-0.0730084	-0.315759	-0.388934	0.517315
glutamine	1.48246	0.0396112	-0.494456	1.1281	-1.32529	-0.811028	-2.14552	1.57945	0.253712	0.906292	1.69102
glutamic acid	0.978299	1.25708	0.362563	1.42156	-0.471795	-0.37316	-1.24142	0.0616673	-0.883272	-0.15305	0.506039
glucose-6-phosphate	1.08274	0.35684	0.877297	0.451621	-1.6558	-1.80454	-0.62525	-1.78356	-1.51119	2.47345	1.32458
glucose-1-phosphate	0.569755	-0.403629	0.102761	0.294573	-0.8895	-0.359816	-0.454959	-0.491344	-0.692576	0.266969	0.541222
glucose	0.392844	-0.602541	-1.20659	-1.84992	-1.21068	-0.698273	0.82953	-0.605683	0.22447	1.4766	-0.413379
galactose-6-phosphate	1.22476	-1.85608	-0.900466	-0.521058	-1.73261	-1.7919	-0.76467	-0.329852	0.0519801	2.9787	1.04127
galactonic acid	0.191169	-0.0531602	0.238438	0.345901	-0.199343	-0.0503727	0.39573	0.29116	0.0774605	-0.228832	-0.670163
galactinol	-0.885765	-1.05958	-0.689274	0.0717858	0.426042	0.879975	-0.220387	0.0469203	-1.34844	-1.06579	0.627975
fumaric acid	0.0455474	1.18007	1.81559	3.09491	0.840215	1.16025	-0.179297	0.539482	-0.534454	-1.53041	-0.713039
fucose	1.51376	-0.130424	0.74517	1.05609	-1.63201	-1.22173	-1.65342	-0.509688	-0.494264	1.56064	1.18711
fructose-6-phosphate	0.701925	0.263806	0.850001	0.652878	-1.19994	-1.36009	-0.487469	-1.88233	-1.72368	1.98986	0.98582
fructose	-0.29552	-0.579646	0.0298881	-0.988354	0.0280652	-0.744411	0.641731	-0.92095	0.365516	0.932836	-0.76116
ferulic acid	0.288771	-0.707797	0.3876	0.647245	-0.132791	-0.599798	-0.723234	-0.521169	-0.427606	0.661694	0.629632
ethanolamine	0.0532391	-0.438921	-0.139213	0.28627	0.275918	-0.0394789	0.0151105	0.407959	0.0975352	-1.25303	-0.902681
ethanol phosphate NIST	-0.712426	-0.185723	-0.463544	-0.225922	-0.177995	1.50328	1.03372	0.121825	-0.235598	-0.799029	0.031981
erythronic acid lactone	0.190679	-1.05282	1.62065	1.83629	0.495752	-0.545069	-0.0483775	-0.117988	0.412695	0.181595	-0.941364
erythronic acid	0.0324414	-0.441394	1.73312	1.96314	0.607075	-0.449592	-0.0959627	-0.631189	-1.05389	-0.123608	-0.487345
enolpyruvate NIST	-0.0219202	-0.342787	0.940778	0.783139	-0.21974	0.153536	-0.199755	-0.985286	-0.751387	0.0205046	0.393491
dodecanoic acid, isopropanol ester NIST	-0.0158642	-0.138789	0.923812	1.05043	0.128825	0.190236	0.199895	-0.0430366	-0.750304	-0.354873	-0.0857079
dihydroxymalonic acid NIST	-0.426944	0.469436	0.380949	0.263326	1.41951	-0.0497273	1.08764	-0.794296	-0.78484	-0.476353	-1.56421
dihydroxyacetone	0.344163	0.0662671	0.400714	0.318087	-0.577186	0.229693	-0.529959	-0.644127	-0.754207	-0.215779	0.914677
digalacturonic acid	-0.659569	-0.582767	0.158892	0.443828	0.935647	0.674709	0.63376	0.302873	-0.310448	-1.44645	0.0657988
dehydroascorbic acid	0.71704	-2.49802	-0.803338	0.247003	-0.818649	-0.340111	-0.222536	2.94944	3.07498	0.48991	-0.248873
cytidine-5-monophosphate NIST	-0.560378	-0.136577	-0.571061	-0.357123	-0.260197	0.624977	0.454163	-0.543469	-0.760041	-0.335708	0.365575
cyclohexylamine	-0.253699	-0.05921	0.648382	0.912965	0.344429	0.390474	-0.0370583	0.0837699	-0.755215	-1.16319	0.810942
cyanoalanine	1.52241	-2.23921	-0.616735	0.0772881	-1.19202	-0.792692	-1.76769	2.3007	1.35624	0.582516	1.97104
conduritol-beta-expoxide	-0.0493911	-0.153146	1.04621	1.10611	-0.0185598	-0.0116513	0.259207	-0.182267	-0.108377	0.0498982	-0.412693
citrulline	0.916164	-2.2997	-2.05501	-0.857921	-0.467744	-0.370461	-0.831651	3.17852	2.38321	0.408759	0.0542269
citric acid	0.218054	2.70083	-0.271085	0.218547	0.262214	0.338439	-0.359837	0.401709	-0.445516	-0.679513	0.493555
citramalic acid	0.140122	0.339781	1.08914	1.26764	0.225483	0.136587	0.124355	-0.0262635	0.307596	-0.463291	-0.89245
cis-caffeic acid	-0.626074	-1.50455	1.36218	1.38339	1.66319	0.0672247	-0.077807	-0.043932	-0.41663	-0.956592	-0.490642
cholesterol	-0.204611	-0.0609335	-0.443443	-0.0827523	0.142144	0.238198	-0.283487	-0.0525523	-0.239135	-0.0722743	0.199664
chlorogenic acid	0.403729	0.30492	0.611078	0.291795	-0.519779	-0.620711	0.13172	-1.87419	-2.42302	0.23799	-0.297755
cerotinic aci	-0.129827	0.0106486	0.615008	0.565178	-0.280018	0.507032	0.313091	-0.818036	-1.07891	-0.0310683	0.406741
capric acid	0.0634834	-0.24765	1.00229	0.952232	-0.4114	0.00843522	-0.166223	-0.648619	-1.09152	0.413111	0.657899
butyrolactam NIST	-0.843951	-0.792737	-0.141158	1.06822	0.249311	1.87615	0.60667	-0.704342	-1.74455	-1.19971	-0.227473
beta-sitosterol	-0.00794111	0.898731	-0.0436439	0.292776	-0.0491463	0.0859877	0.0909764	0.0250687	-0.404416	-0.251771	-0.184315
beta-mannosylglycerate	0.253513	-0.353095	1.10043	1.55035	0.351661	-1.15125	-1.58634	-0.842458	-1.00095	0.675968	0.468422
beta-glycerolphosphate	-0.29339	1.2405	0.6259	0.486836	-0.529499	0.0916623	0.442752	-0.495093	0.00213051	-0.17226	-1.08112
beta-gentiobiose	-0.411897	1.65257	0.200647	0.573127	0.0278787	1.05135	0.267464	-0.514117	-1.35299	-1.09466	-0.252833
beta-alanine	0.110361	-1.85523	-1.26822	-0.864501	0.293777	0.044935	-0.230778	1.6746	1.54335	0.0012074	-0.0369403
benzoic acid	-0.118396	-0.00840167	0.878451	0.940327	-0.314039	0.186727	-0.174529	-0.896969	-0.964147	0.461812	0.700129
azelaic acid	-0.616445	-1.3791	-1.75524	-1.73736	0.046989	0.390696	0.975646	1.06708	1.05837	0.00672396	-0.832871
aspartic acid	1.56712	0.479992	0.578516	1.30962	-0.738871	-0.822012	-1.50773	1.13691	0.204544	0.0967428	0.885811
asparagine	1.90291	-0.839879	-0.401159	-0.490605	-2.78097	-2.21858	-2.4367	-0.118636	0.151496	3.33287	3.38087
arbutin	0.233822	1.89875	-0.855676	-1.44121	-0.487845	-0.165678	-0.607969	-0.782379	-1.54132	-0.125631	1.15257
arachidic acid	-0.47523	-0.894248	-1.01074	-0.850229	0.146054	0.616392	0.237087	0.682192	-0.129855	-0.703858	0.262528
aminomalonate	-0.00671001	-0.376438	1.82621	1.46918	0.423839	-0.507751	0.335856	0.592944	0.419796	-0.463759	-1.68956
alpha-ketoglutarate	-1.3224	5.42366	-2.27242	-0.687563	0.961891	3.15768	0.344793	0.795728	-2.85894	-4.32373	0.95192
alanine-alanine	-0.270034	-1.27789	-1.57357	-1.0546	-0.178028	0.380412	0.13933	1.0182	0.572562	0.394396	1.70511
alanine	0.85521	0.625851	1.45186	2.37413	-0.663015	0.11608	-0.954346	0.228296	-0.601895	-0.170941	0.539687
adipic acid	0.259196	0.596383	0.87213	1.05713	-0.84036	-0.188854	-0.66962	-1.65207	-1.71121	0.99984	1.07927
adenosine-5-monophosphate	-0.578052	-1.1709	-2.73495	-1.94232	-1.65437	0.415319	1.03099	0.687297	-0.557876	2.05105	1.19572
adenosine	-0.5425	-1.71103	-1.94218	-0.408752	0.505416	1.89081	0.398801	2.26468	0.617664	-2.86247	-0.545539
adenine	-0.219701	-0.386039	-0.989065	-0.328039	0.0536882	0.537099	-0.0432488	0.602211	-0.325245	-0.826462	0.34405
aconitic acid	-0.308824	2.0107	0.202471	0.944281	1.42396	1.20602	-0.12154	0.577916	-0.290246	-2.17276	-0.637055
acetophenone NIST	0.192734	2.69874	0.537029	1.15988	-0.549912	-0.0312873	-1.0903	-3.54454	-3.6514	0.493498	0.927786
6-deoxyglucose	0.186655	0.550021	0.910161	1.28365	-0.380218	-0.11341	-0.520705	-1.47302	-2.0539	0.00606713	0.510428
5-methoxytryptamine	0.0883591	-0.65308	1.93824	2.77241	0.349229	0.841963	-0.0678141	-2.17541	-2.94906	-1.19784	-0.654286
5-hydroxynorvaline NIST	0.0934078	0.408821	0.706637	1.50286	-0.0186172	-0.0107286	-0.0472722	0.245709	-0.172296	-0.431815	-0.938877
5'-deoxy-5'-methylthioadenosine	0.280063	0.835135	-0.303169	0.894698	-0.767571	0.0631872	-0.840584	-0.57802	-2.08333	0.0707518	1.2119
4-hydroxybenzoate	-0.0575954	0.0907057	0.47362	0.138964	-0.0754461	0.31066	0.842264	-0.944326	-0.719068	0.0988068	-0.906796
4-aminobutyric acid	0.548665	-2.23151	0.500837	2.01743	-0.445053	0.363084	-0.912785	0.638716	-0.577641	-0.417852	0.814494
3-phosphoglycerate	0.325003	-0.129368	-1.72002	-1.89766	-1.20555	-0.434638	0.29768	-0.367909	-0.507679	0.860674	0.00382178
3-hydroxy-3-methylglutaric acid	-0.644777	-0.6863	0.368219	0.622935	0.292286	0.833417	0.248907	-0.221661	-0.0864499	-0.0890724	0.393541
3,4-dihydroxycinnamic acid	0.30752	0.58407	3.07724	2.83935	0.390085	-0.5117	-0.692306	-2.20702	-2.42386	-0.249929	-0.235309
2-monoolein	0.523513	-1.7373	-2.61398	-2.86998	-0.814599	-0.664974	-1.15808	1.68091	1.09425	0.702517	1.36929
2-ketoglucose dimethylacetal NIST	0.981475	0.00150735	3.08573	2.6187	0.325569	-1.66874	-0.654798	-1.29517	-0.477139	0.736467	-1.14885
2-isopropylmalic acid	0.328056	1.20594	0.841005	0.753502	-0.146319	-0.618112	-0.0232216	-0.90293	-1.06396	0.116104	-0.747001
2,3-dihydroxypyridine	-0.250217	0.0337011	1.0125	0.692537	0.43957	0.186911	0.472313	-1.13563	-0.560283	0.290757	-0.464668
1-monostearin	-0.76422	0.208877	0.0464219	0.0495438	0.0689142	0.085061	0.589834	-1.80202	-1.4065	1.63077	0.592219
1-monopalmitin	-0.533204	0.303249	-0.0493346	0.114249	0.255594	0.45502	0.222001	-1.29894	-1.37469	0.236221	0.253052
1-monoolein	0.328049	2.2446	-1.3373	0.305553	-0.747356	-0.242265	-1.31949	-3.75771	-5.51483	0.496027	1.96046
1-methylgalactose NIST	0.160121	1.5335	1.14185	0.901005	-0.570072	-0.672754	0.12136	-2.30296	-2.1852	0.70247	-0.197215
1-kestose	0.712348	-0.862958	0.72901	1.08956	-0.461148	-0.657124	-1.13726	-0.95301	-0.81819	1.13496	0.40829
2,5-dihydroxypyrazine NIST	0.756472	-1.56009	0.582305	1.04105	0.0760131	-0.73093	-1.20641	0.505873	0.312663	-0.0126327	-0.228093

## Sheet: shoot_lm_qValues
	CO2ele	speciespenn	day9	day12	CO2ele:speciespenn	CO2ele:day9	CO2ele:day12	speciespenn:day9	speciespenn:day12	CO2ele:speciespenn:day9	CO2ele:speciespenn:day12
xylulose NIST	0.53942	0.25767	0.0528818	0.168104	1	1	0.601922	0.279619	0.258433	1	1
xylose	0.878796	0.0120154	0.249593	0.202487	1	1	0.89704	0.000215367	0.00025368	1	1
xylonolactone NIST	0.839726	0.166614	0.15142	0.113446	1	1	0.870323	0.313397	0.29184	1	1
xylonic acid	0.880192	0.472367	0.252083	0.0760581	1	1	0.872107	0.403403	0.358956	1	1
vanillic acid	0.831507	0.162587	0.143714	0.177606	1	1	0.889055	0.361772	0.326239	1	1
valine	0.718	0.13828	0.0023488	0.0742391	1	1	0.782407	0.000875851	0.0689716	1	1
uridine	0.640774	0.308594	0.134031	0.0506269	1	1	0.816727	0.257939	0.248776	1	1
urea	0.838181	0.396769	0.197542	0.0159773	1	1	0.687213	0.301445	0.00784043	1	1
uracil	0.791088	0.182679	0.160841	0.0992845	1	1	0.773437	0.272644	0.244806	1	1
UDP-N-acetylglucosamine	0.868283	0.0202323	0.17381	0.18892	1	1	0.890249	0.372044	0.334357	1	1
tyrosine	0.498527	0.000157468	0.00257214	0.0459805	1	1	0.661496	0.00909852	0.146386	1	1
tyramine	0.865709	0.412326	0.128172	0.175681	1	1	0.867831	0.391658	0.0590508	1	1
tryptophan	0.811896	8.42559e-13	0.000171647	0.000364212	1	1	0.824567	0.00418624	0.0762016	1	1
trisaccharide	0.762093	0.0763353	0.0770534	0.0601907	1	1	0.797408	0.00703449	0.000551023	1	1
trehalose	0.797232	0.261066	0.0295509	0.00423768	1	1	0.779545	0.187585	0.119776	1	1
trans-4-hydroxy-L-proline	0.852823	0.380678	0.0322155	0.0651111	1	1	0.787798	0.154552	0.342448	1	1
tocopherol alpha-	0.830609	0.00741641	0.0405662	0.00165404	1	1	0.759681	0.0793815	0.0192897	1	1
threonine	0.594453	0.0375056	0.175667	0.18143	1	1	0.404125	0.000551347	0.0540857	1	1
threonic acid	0.801553	0.107834	0.00378116	0.0260246	1	1	0.857273	0.0193154	0.125133	1	1
tagatose	0.393042	0.213648	0.188541	0.0852313	1	1	0.679353	0.35665	0.318485	1	1
sulfuric acid	0.701769	0.236424	0.0636922	0.027755	1	1	0.801741	0.196997	0.190876	1	1
sucrose	0.874164	0.466145	0.171967	0.000624741	1	1	0.870926	0.0766158	0.0736727	1	1
succinic acid	0.869299	0.0828929	0.233608	0.081603	1	1	0.896301	0.0175633	0.0158232	1	1
stigmasterol	0.862035	0.0865498	0.211759	0.0204048	1	1	0.84502	0.349696	0.0861678	1	1
stearic acid	0.846258	0.331599	0.227806	0.18332	1	1	0.893337	0.375546	0.195762	1	1
squalene	0.859292	0.416625	0.231665	0.19466	1	1	0.883511	0.164613	0.0812045	1	1
spermidine	0.832391	0.0481871	0.0212988	0.144598	1	1	0.855703	0.0114768	0.232758	1	1
shikimic acid	0.878331	0.0304615	0.170105	0.169993	1	1	0.903088	0.277312	0.143701	1	1
serine	0.875569	0.0556141	0.186693	0.187067	1	1	0.890644	0.0558596	0.340831	1	1
sebacic acid, di(2-octyl) ester NIST	0.850927	0.43144	0.0601008	0.0122625	1	1	0.898851	0.25024	0.288562	1	1
saccharic acid	0.819818	0.0235184	0.0934108	0.124232	1	1	0.708118	0.330249	0.209583	1	1
ribulose-5-phosphate	0.877863	0.36115	0.0159436	0.000108746	1	1	0.902041	0.130642	0.0070823	1	1
ribose	0.792651	0.178707	0.00173008	0.00541869	1	1	0.839831	0.32289	0.301452	1	1
ribonic acid	0.83326	0.103237	0.130135	0.196589	1	1	0.90063	0.104383	0.0912487	1	1
ribitol	0.627141	9.75034e-15	1.99104e-05	1.85823e-05	1	1	0.891804	0.0737686	0.0386859	1	1
raffinose	0.770938	0.320179	0.155212	0.0940258	1	1	0.853234	0.177848	0.154416	1	1
quinic acid	0.873689	0.00548633	3.10169e-05	8.051e-05	1	1	0.901689	0.00290353	0.066551	1	1
pyruvic acid	0.849623	2.88751e-05	0.181169	0.0905452	1	1	0.880687	0.363466	0.012172	1	1
pyrophosphate	0.682804	0.40574	0.11405	0.0705447	1	1	0.889851	0.358363	0.31385	1	1
putrescine	0.853438	0.00207425	0.0118714	0.204489	1	1	0.78514	0.137571	0.329484	1	1
pseudo uridine	0.584676	0.0519411	0.0811584	0.151921	1	1	0.795135	0.340931	0.170366	1	1
propane-1,3-diol NIST	0.87128	0.456053	0.00326654	0.00472896	1	1	0.884855	0.123619	0.0713563	1	1
proline	0.725253	0.271046	0.0975693	0.104531	1	1	0.763323	0.127091	0.234758	1	1
phytol	0.825926	0.420845	0.000646546	0.000140162	1	1	0.882587	0.281904	0.323109	1	1
phosphoethanolamine	0.828778	0.299528	0.0282517	0.0044859	1	1	0.551267	0.324739	0.162266	1	1
phosphoenolpyruvate	0.848963	0.293455	0.000208333	0.00128071	1	1	0.805822	0.351442	0.285273	1	1
phosphate	0.786162	0.31154	0.0791226	0.0399485	1	1	0.873842	0.26048	0.265954	1	1
phenylpyruvate	0.872249	0.225022	0.157079	0.0134722	1	1	0.895203	0.388139	0.0937182	1	1
phenylalanine	0.834115	0.314438	0.215328	0.00185091	1	1	0.615329	0.0140015	0.352699	1	1
pentitol	0.856431	1.40948e-05	0.103836	0.0834293	1	1	0.883052	0.365148	0.295067	1	1
pentadecanoic acid	0.768806	0.190354	0.202813	0.1555	1	1	0.878702	0.0527665	0.298291	1	1
pelargonic acid	0.855247	0.142373	0.034924	0.11886	1	1	0.893716	0.373771	0.327863	1	1
palmitoleic acid	0.806909	0.0268925	0.195774	0.150104	1	1	0.858034	0.141005	0.207351	1	1
palmitic acid	0.834955	0.373535	0.112023	0.148285	1	1	0.885292	0.35319	0.250731	1	1
palatinitol	0.653522	0.170629	0.109992	0.0922838	1	1	0.69461	0.206007	0.164894	1	1
oxoproline	0.281248	0.458081	0.24537	0.0617725	1	1	0.56997	0.347954	0.350773	1	1
oxalic acid	0.671831	0.287245	0.0376422	0.109846	1	1	0.725152	0.0157203	0.236728	1	1
ornithine	0.0346039	0.433533	1.11198e-05	0.097517	1	1	0.0737052	0.00103793	0.200508	1	1
oleic acid	0.789486	0.0661861	0.00350221	0.00226875	1	1	0.836435	0.101527	0.173047	1	1
octanol NIST	0.874636	0.447924	0.00663085	0.000471072	1	1	0.896672	0.267876	0.157036	1	1
octadecanol	0.841237	0.462121	0.00769975	0.000255723	1	1	0.89921	0.0472499	0.0266791	1	1
O-acetylserine	0.858158	6.35838e-05	0.201041	0.0334304	1	1	0.885724	0.00627203	0.0837067	1	1
N-methylalanine	0.697305	0.302566	0.0191843	0.00792404	1	1	0.628458	0.113416	0.044027	1	1
nicotinic acid	0.810679	0.000128378	0.0257525	0.190802	1	1	0.895934	0.339181	0.26221	1	1
nicotianamine	0.77704	0.000272728	0.0103808	0.0687362	1	1	0.860293	0.000328679	0.00854813	1	1
N-acetylmannosamine	0.787843	0.0987936	5.86064e-07	1.13344e-08	1	1	0.877142	0.0988092	0.0887378	1	1
N-acetyl-D-hexosamine	0.835781	0.407942	5.72278e-06	7.80236e-06	1	1	0.813314	0.0102924	0.0175359	1	1
N-acetyl-D-galactosamine	0.780842	0.449958	0.237443	0.198543	1	1	0.886583	0.120095	0.167629	1	1
myo-inositol	0.880677	0.425088	0.000724819	0.0116891	1	1	0.90347	0.244984	0.356789	1	1
methyltetrahydrophenanthrenone NIST	0.873209	0.403518	0.0583109	0.00890711	1	1	0.851532	0.393452	0.0517093	1	1
methionine sulfoxide	0.721707	1.78277e-06	0.241371	0.0111133	1	1	0.87152	0.00197715	0.101453	1	1
methionine	0.659663	0.00444833	0.000402479	0.0147265	1	1	0.80967	0.000770818	0.0787019	1	1
methanolphosphate	0.866225	0.0696469	0.00507806	0.000726132	1	1	0.89409	0.0236742	0.00216744	1	1
melezitose	0.322036	2.84889e-12	0.00279223	0.0268954	1	1	0.89557	0.0497966	0.00577885	1	1
mannose-6-phosphate NIST	0.814257	0.0943525	0.137906	0.126014	1	1	0.858795	0.200057	0.25653	1	1
maltotriose	0.871766	0.439745	0.0547167	0.0190711	1	1	0.889454	0.234311	0.183412	1	1
maltose	0.829702	0.305601	0.0749513	0.00338833	1	1	0.843011	0.171297	0.0301743	1	1
maltitol	0.867252	0.394494	0.243374	0.0385255	1	1	0.898129	0.0850317	0.000676763	1	1
malonic acid	0.808188	0.350765	0.116052	0.108053	1	1	0.859551	0.305522	0.281909	1	1
malic acid	0.818744	0.073022	0.177503	0.129604	1	1	0.86246	0.286411	0.274981	1	1
maleimide	0.879727	0.232677	0.247447	0.206515	1	1	0.902742	0.382751	0.315387	1	1
maleic acid	0.809447	0.240103	0.00212711	0.000528108	1	1	0.834025	0.237042	0.254603	1	1
lyxose	0.8698	0.174653	0.22973	0.208697	1	1	0.883964	0.00155473	0.00307328	1	1
lyxitol	0.795725	0.194256	0.139833	0.0779226	1	1	0.840915	0.228849	0.198154	1	1
lysine	0.804282	1.13526e-09	2.97172e-09	7.16467e-07	1	1	0.815046	0.000126473	0.00523336	1	1
linolenic acid	0.741259	0.202127	0.0246407	0.00707377	1	1	0.823082	0.203063	0.180877	1	1
linoleic acid methyl ester	0.57439	0.000630469	0.00302494	0.0171984	1	1	0.891035	0.000447676	0.00355011	1	1
linoleic acid	0.744142	0.217472	0.00893956	0.00381148	1	1	0.821553	0.151126	0.21612	1	1
lignoceric acid	0.794208	0.356028	0.192191	0.160751	1	1	0.863166	0.319137	0.260309	1	1
levoglucosan	0.513089	0.26445	0.16827	0.0553789	1	1	0.447094	0.0285091	0.0492365	1	1
leucine	0.665928	0.000392281	0.000318339	0.0219398	1	1	0.670855	0.00353046	0.178291	1	1
lauric acid	0.848296	0.418741	0.0391187	0.0723895	1	1	0.88117	0.307522	0.151753	1	1
lactulose	0.735144	0.375928	0.0565266	0.0128646	1	1	0.719846	0.040009	0.0640353	1	1
lactobionic acid	0.778964	0.129942	0.095489	0.0669252	1	1	0.83017	0.167964	0.205096	1	1
lactitol	0.845561	0.112312	0.204585	0.0322202	1	1	0.841975	0.239736	0.312312	1	1
lactic acid	0.824952	0.337185	0.0996734	0.0490922	1	1	0.838726	0.0354342	0.0212489	1	1
isothreonic acid	0.844158	0.460106	6.00628e-05	1.16918e-11	1	1	0.89992	0.395318	0.347375	1	1
isoleucine	0.419852	9.21659e-06	0.000972971	0.0797684	1	1	0.506717	8.04452e-05	0.0283925	1	1
isoheptadecanoic acid NIST	0.764392	0.29651	0.0082473	0.023509	1	1	0.831486	0.214682	0.226664	1	1
isocitric acid	0.872729	1.29188e-07	0.120136	0.0286015	1	1	0.897769	0.379151	0.135531	1	1
isochlorogenic acid	0.823961	0.000101095	0.00152868	0.0074951	1	1	0.866536	1.3955e-06	5.6533e-05	1	1
inositol-4-monophosphate	0.846946	0.389949	0.0137813	0.00249188	1	1	0.747924	0.217559	0.056495	1	1
hydroxylamine	0.822952	0.3259	0.0711604	0.037205	1	1	0.854894	0.226075	0.188402	1	1
hydroxycarbamate NIST	0.798704	0.243717	0.00717577	0.00943964	1	1	0.854073	0.147753	0.114465	1	1
homoserine	0.443645	0.254219	0.0456124	0.00401463	1	1	0.752042	0.0822135	0.293459	1	1
hexuronic acid	0.859853	0.198197	0.224193	0.117062	1	1	0.888651	0.11035	0.106612	1	1
hexose-6-phosphate	0.77303	0.427215	0.225985	0.173739	1	1	0.888244	0.208892	0.159625	1	1
guanosine	0.482039	0.00366578	0.000282234	0.00271087	1	1	0.755951	0.0650715	0.149063	1	1
glycolic acid	0.867769	0.385333	0.000510199	0.000174039	1	1	0.901338	0.00237802	0.00172719	1	1
glycine	0.843441	0.41014	0.0335772	0.0475388	1	1	0.790341	0.09065	0.213973	1	1
glycerol-alpha-phosphate	0.868792	0.371114	0.00412658	3.14457e-05	1	1	0.651333	0.377343	0.331116	1	1
glycerol-3-galactoside	0.75973	0.250775	0.0111054	0.00581729	1	1	0.826023	0.161255	0.222521	1	1
glycerol	0.836592	0.0411312	9.76494e-05	0.00030909	1	1	0.869097	0.0680448	0.127786	1	1
glyceric acid	0.68788	0.221247	0.190369	0.137048	1	1	0.803817	0.332064	0.273211	1	1
glutaric acid	0.870787	0.22886	0.118071	0.0242866	1	1	0.861025	0.389905	0.33273	1	1
glutamine	0.526331	0.368662	0.149491	0.0413514	1	1	0.5869	0.116588	0.271425	1	1
glutamic acid	0.00292061	2.92317e-07	0.14757	2.31007e-09	1	1	0.021354	0.401281	0.0140317	1	1
glucose-6-phosphate	0.647293	0.334403	0.0852865	0.120654	1	1	0.849757	0.0961203	0.117108	1	1
glucose-1-phosphate	0.677459	0.366188	0.239381	0.171877	1	1	0.876075	0.34446	0.211788	1	1
glucose	0.805603	0.277609	0.0491816	0.00996497	1	1	0.828818	0.252829	0.264085	1	1
galactose-6-phosphate	0.61182	0.00943475	0.0832273	0.11164	1	1	0.837596	0.297283	0.280203	1	1
galactonic acid	0.862565	0.441795	0.222422	0.162515	1	1	0.880199	0.368563	0.337589	1	1
galactinol	0.551573	0.0446756	0.0873131	0.179525	1	1	0.887422	0.37031	0.06158	1	1
fumaric acid	0.855842	0.0340454	0.00107597	3.85062e-08	1	1	0.882119	0.315322	0.27848	1	1
fucose	0.064318	0.429339	0.0692607	0.0184298	1	1	0.347368	0.33386	0.299881	1	1
fructose-6-phosphate	0.710172	0.392235	0.0730699	0.0887958	1	1	0.863859	0.0330852	0.0413152	1	1
fructose	0.838958	0.284065	0.21355	0.0346742	1	1	0.852392	0.181145	0.304598	1	1
ferulic acid	0.857012	0.116848	0.184849	0.0537836	1	1	0.792788	0.335647	0.32158	1	1
ethanolamine	0.784439	0.267776	0.135978	0.102795	1	1	0.835246	0.223275	0.220403	1	1
ethanol phosphate NIST	0.752259	0.348077	0.153322	0.131463	1	1	0.807771	0.311458	0.267796	1	1
erythronic acid lactone	0.854045	0.0795542	0.00193372	0.00041681	1	1	0.887004	0.366843	0.307708	1	1
erythronic acid	0.866736	0.345376	0.000133292	1.13898e-05	1	1	0.892955	0.274993	0.109112	1	1
enolpyruvate NIST	0.877398	0.401286	0.00456879	0.0197227	1	1	0.898489	0.0589748	0.140996	1	1
dodecanoic acid, isopropanol ester NIST	0.870296	0.445886	0.0169898	0.00664831	1	1	0.894833	0.384564	0.175696	1	1
dihydroxymalonic acid NIST	0.802934	0.317332	0.166431	0.133299	1	1	0.799602	0.231599	0.228689	1	1
dihydroxyacetone	0.84198	0.443835	0.183	0.164347	1	1	0.865878	0.26298	0.193339	1	1
digalacturonic acid	0.754805	0.290377	0.193992	0.127783	1	1	0.850654	0.328416	0.29021	1	1
dehydroascorbic acid	0.728686	0.000317186	0.0893728	0.140848	1	1	0.868469	0.00480117	0.00472521	1	1
cytidine-5-monophosphate NIST	0.619594	0.46414	0.0619137	0.159012	1	1	0.875528	0.295165	0.12245	1	1
cyclohexylamine	0.821922	0.383018	0.122178	0.0585932	1	1	0.867186	0.32659	0.230727	1	1
cyanoalanine	0.360949	0.00130227	0.132092	0.14645	1	1	0.640111	0.0261383	0.130415	1	1
conduritol-beta-expoxide	0.879262	0.46815	0.000359631	6.13881e-05	1	1	0.899565	0.399151	0.354639	1	1
citrulline	0.464219	2.27334e-06	1.57298e-05	0.0310113	1	1	0.77655	1.45275e-05	0.000972952	1	1
citric acid	0.851568	4.88181e-07	0.206378	0.16623	1	1	0.876612	0.346215	0.303034	1	1
citramalic acid	0.876485	0.39904	0.000885923	4.35522e-05	1	1	0.900984	0.397244	0.345716	1	1
cis-caffeic acid	0.757309	0.0146222	0.0202569	0.0178111	1	1	0.872691	0.342702	0.286926	1	1
cholesterol	0.864673	0.451987	0.164588	0.200477	1	1	0.892189	0.386357	0.339214	1	1
chlorogenic acid	0.817655	0.38764	0.124192	0.157261	1	1	0.87767	0.0307966	0.00932042	1	1
cerotinic aci	0.863091	0.435616	0.105893	0.101042	1	1	0.884412	0.193888	0.111758	1	1
capric acid	0.864149	0.422943	0.0235014	0.0251443	1	1	0.891421	0.265442	0.104054	1	1
butyrolactam NIST	0.603474	0.158481	0.220649	0.0227122	1	1	0.856496	0.247609	0.0248762	1	1
beta-sitosterol	0.850279	0.150378	0.209964	0.15372	1	1	0.879207	0.354922	0.296681	1	1
beta-mannosylglycerate	0.816544	0.328751	0.0654895	0.0211608	1	1	0.739258	0.220444	0.185904	1	1
beta-glycerolphosphate	0.827841	0.0627071	0.126179	0.12243	1	1	0.86454	0.309497	0.310783	1	1
beta-gentiobiose	0.815413	0.00285477	0.208153	0.106291	1	1	0.874973	0.317242	0.0961482	1	1
beta-alanine	0.876029	5.69741e-08	0.000245952	0.00841181	1	1	0.897406	0.00119584	0.00257202	1	1
benzoic acid	0.876941	0.470163	0.00557381	0.00316439	1	1	0.900273	0.0878662	0.0466804	1	1
azelaic acid	0.563503	8.20651e-05	3.20831e-07	1.74649e-07	1	1	0.529809	0.0424654	0.0362349	1	1
aspartic acid	0.0261726	0.323034	0.107946	0.00147271	1	1	0.291329	0.0933646	0.335974	1	1
asparagine	0.158043	0.205984	0.162723	0.115252	1	1	0.480121	0.321016	0.2836	1	1
arbutin	0.863617	3.59807e-06	0.0269262	0.000211119	1	1	0.846964	0.17461	0.0103677	1	1
arachidic acid	0.800145	0.154291	0.0438974	0.0521861	1	1	0.874411	0.255394	0.316928	1	1
aminomalonate	0.860407	0.378314	0.00056382	0.0029335	1	1	0.87819	0.293022	0.309249	1	1
alpha-ketoglutarate	0.706025	4.43688e-05	0.0308608	0.0870237	1	1	0.83277	0.211813	0.0987812	1	1
alanine-alanine	0.820873	0.0902069	0.0148799	0.0428697	1	1	0.865214	0.184396	0.246799	1	1
alanine	0.714165	0.274328	0.036252	0.00206538	1	1	0.818374	0.288643	0.238764	1	1
adipic acid	0.860956	0.209838	0.0223805	0.00507904	1	1	0.819978	0.0055242	0.00417019	1	1
adenosine-5-monophosphate	0.775064	0.134156	0.00121441	0.0105272	1	1	0.811522	0.242384	0.240768	1	1
adenosine	0.766621	0.125675	0.0510079	0.0957609	1	1	0.827435	0.134125	0.20282	1	1
adenine	0.844863	0.353416	0.0473384	0.142725	1	1	0.879705	0.284154	0.306158	1	1
aconitic acid	0.842714	0.000189728	0.217095	0.0297769	1	1	0.887834	0.303495	0.320033	1	1
acetophenone NIST	0.854646	7.21745e-07	0.141772	0.0165866	1	1	0.730139	2.08351e-05	9.26641e-06	1	1
6-deoxyglucose	0.875105	0.121298	0.00136823	2.79007e-06	1	1	0.848847	0.000648635	1.02596e-06	1	1
5-methoxytryptamine	0.8522	0.247279	0.000803601	1.46987e-06	1	1	0.881647	0.0127204	0.00127612	1	1
5-hydroxynorvaline NIST	0.857588	0.358604	0.0914008	0.00360217	1	1	0.886156	0.360066	0.324648	1	1
5'-deoxy-5'-methylthioadenosine	0.858725	0.0591883	0.218861	0.0153599	1	1	0.734829	0.299378	0.000401322	1	1
4-hydroxybenzoate	0.865192	0.437681	0.158962	0.185201	1	1	0.770174	0.144422	0.224606	1	1
4-aminobutyric acid	0.749626	1.29243e-06	0.145643	5.34918e-06	1	1	0.743671	0.270276	0.269621	1	1
3-phosphoglycerate	0.81309	0.36368	0.0126984	0.00623429	1	1	0.861744	0.290846	0.25267	1	1
3-hydroxy-3-methylglutaric acid	0.634168	0.146383	0.199293	0.0633546	1	1	0.894463	0.380952	0.349051	1	1
3,4-dihydroxycinnamic acid	0.840485	0.28084	9.42301e-08	4.23609e-07	1	1	0.844028	0.00803605	0.00627513	1	1
2-monoolein	0.782666	0.00096409	1.96452e-06	2.65905e-07	1	1	0.701619	0.0377732	0.132991	1	1
2-ketoglucose dimethylacetal NIST	0.692712	0.342683	0.000451708	0.00107917	1	1	0.845994	0.157934	0.242797	1	1
2-isopropylmalic acid	0.847624	0.000226192	0.00608046	0.014084	1	1	0.902393	0.0709149	0.023095	1	1
2,3-dihydroxypyridine	0.861499	0.454004	0.00964098	0.0444099	1	1	0.873269	0.0620229	0.276742	1	1
1-monostearin	0.738261	0.339951	0.179316	0.135137	1	1	0.847916	0.107298	0.138246	1	1
1-monopalmitin	0.746933	0.414486	0.235533	0.192738	1	1	0.892573	0.0448846	0.0319852	1	1
1-monoolein	0.826887	0.000474958	0.0180854	0.138955	1	1	0.714151	0.000172801	7.72801e-08	1	1
1-methylgalactose NIST	0.83739	0.0174659	0.0422372	0.0569669	1	1	0.869715	0.0214344	0.033927	1	1
1-kestose	0.731978	0.186561	0.101765	0.0359004	1	1	0.766773	0.190749	0.218256	1	1
2,5-dihydroxypyrazine NIST	0.229401	5.15677e-06	0.067362	0.000903386	1	1	0.201996	0.337423	0.344073	1	1
