# Supplementary material for: Translational regulation contributes to the elevated CO2 response in two Solanum species
Source: Plant J. 2020 Jan 16;102(2):383–97. doi: 10.1111/tpj.14632 (PMC7216843; doi:10.1111/tpj.14632)
Supplement: Supplementary file 5 — Table S4. Genes assigned to dominant patterns and motif enrichment analysis [file TPJ-102-383-s005.xlsx]

## Sheet: Patterns_Root_Total
Pattern_1	Pattern_2	Pattern_3	Pattern_4	Pattern_5	Pattern_6	Pattern_7	Pattern_8	Pattern_9	Pattern_10
Solyc00g009020.3.1	Solyc01g009500.3.1	Solyc01g009520.3.1	Solyc01g086750.3.1	Solyc01g079250.3.1	Solyc01g080540.3.1	Solyc00g009020.3.1	Solyc01g109520.3.1	Solyc02g085350.3.1	Solyc01g110385.1.1
Solyc01g008950.3.1	Solyc01g096270.3.1	Solyc01g056940.3.1	Solyc01g088700.3.1	Solyc04g008740.3.1	Solyc01g095410.3.1	Solyc01g096290.3.1	Solyc02g068450.3.1	Solyc02g090760.3.1	Solyc04g057997.1.1
Solyc01g096290.3.1	Solyc01g096580.3.1	Solyc01g096290.3.1	Solyc01g106210.3.1	Solyc04g079270.3.1	Solyc03g071690.3.1	Solyc01g097760.3.1	Solyc02g069150.3.1	Solyc04g015830.3.1	Solyc04g078070.3.1
Solyc01g097760.3.1	Solyc01g102830.3.1	Solyc01g097760.3.1	Solyc03g121590.3.1	Solyc06g005080.3.1	Solyc03g093360.3.1	Solyc01g103370.3.1	Solyc03g007470.3.1	Solyc05g012480.3.1	Solyc06g060080.2.1
Solyc01g099830.3.1	Solyc01g111650.3.1	Solyc01g099830.3.1	Solyc07g008880.3.1	Solyc06g007980.3.1	Solyc04g058060.2.1	Solyc01g104370.3.1	Solyc05g053940.3.1	Solyc06g005150.3.1	Solyc07g006270.3.1
Solyc01g103370.3.1	Solyc02g070310.3.1	Solyc01g111650.3.1	Solyc12g088720.2.1	Solyc06g073190.3.1	Solyc05g053310.3.1	Solyc02g064730.3.1	Solyc05g055310.3.1	Solyc06g073320.3.1	Solyc09g074870.3.1
Solyc01g111650.3.1	Solyc02g077410.3.1	Solyc02g064730.3.1		Solyc07g047670.3.1	Solyc05g056020.3.1	Solyc02g070310.3.1	Solyc06g083790.3.1	Solyc07g044840.3.1	Solyc10g074860.2.1
Solyc02g064730.3.1	Solyc02g088620.3.1	Solyc02g070310.3.1		Solyc09g066100.3.1	Solyc08g066110.3.1	Solyc02g088120.3.1	Solyc07g065650.2.1	Solyc08g013860.3.1	Solyc11g071490.2.1
Solyc02g069370.3.1	Solyc03g071620.1.1	Solyc02g089065.1.1		Solyc10g083970.1.1	Solyc08g076880.3.1	Solyc03g031800.3.1	Solyc09g009210.3.1	Solyc11g040370.2.1
Solyc02g070310.3.1	Solyc03g115950.3.1	Solyc04g008490.2.1		Solyc12g095910.2.1	Solyc09g005400.3.1	Solyc03g032130.3.1	Solyc10g006470.3.1
Solyc02g088620.3.1	Solyc04g008490.2.1	Solyc04g080590.3.1		Solyc12g095960.2.1	Solyc09g007940.3.1	Solyc04g007750.3.1	Solyc10g074740.1.1
Solyc02g089065.1.1	Solyc04g079200.3.1	Solyc05g005710.3.1			Solyc09g082650.3.1	Solyc04g054810.3.1	Solyc11g007200.2.1
Solyc03g032130.3.1	Solyc05g005190.3.1	Solyc05g006160.3.1			Solyc10g008730.3.1	Solyc04g057993.1.1	Solyc11g012080.2.1
Solyc03g120780.3.1	Solyc05g053940.3.1	Solyc05g013630.1.1			Solyc10g083520.2.1	Solyc04g080590.3.1	Solyc11g044230.2.1
Solyc04g008490.2.1	Solyc05g054070.3.1	Solyc05g053440.3.1			Solyc10g086100.2.1	Solyc05g005710.3.1	Solyc12g006540.2.1
Solyc05g005710.3.1	Solyc06g060080.2.1	Solyc05g054070.3.1			Solyc07g009060.3.1	Solyc05g006160.3.1	Solyc07g009060.3.1
Solyc05g006160.3.1	Solyc06g062510.3.1	Solyc05g054810.3.1			Solyc07g009030.3.1	Solyc05g054810.3.1
Solyc05g013630.1.1	Solyc06g071530.3.1	Solyc06g069400.3.1				Solyc05g055280.2.1
Solyc05g053940.3.1	Solyc06g071720.1.1	Solyc06g071720.1.1				Solyc06g069400.3.1
Solyc05g054070.3.1	Solyc06g074790.1.1	Solyc06g073310.3.1				Solyc06g073310.3.1
Solyc05g054810.3.1	Solyc06g083790.3.1	Solyc06g073430.3.1				Solyc06g073430.3.1
Solyc05g055280.2.1	Solyc07g065650.2.1	Solyc06g075180.1.1				Solyc07g008720.4.1
Solyc05g055310.3.1	Solyc07g066650.3.1	Solyc06g083340.3.1				Solyc07g052510.4.1
Solyc06g005260.3.1	Solyc08g016180.3.1	Solyc08g006900.3.1				Solyc08g007140.3.1
Solyc06g062510.3.1	Solyc09g009210.3.1	Solyc08g007140.3.1				Solyc08g008230.3.1
Solyc06g071530.3.1	Solyc09g010330.3.1	Solyc08g008590.3.1				Solyc08g008590.3.1
Solyc06g071720.1.1	Solyc09g057650.3.1	Solyc09g007350.3.1				Solyc08g075690.3.1
Solyc06g073310.3.1	Solyc09g072870.3.1	Solyc09g057670.3.1				Solyc09g007350.3.1
Solyc06g073430.3.1	Solyc09g083290.3.1	Solyc09g065330.3.1				Solyc09g057670.3.1
Solyc06g074790.1.1	Solyc10g074740.1.1	Solyc09g075130.3.1				Solyc09g072590.3.1
Solyc07g008720.4.1	Solyc11g011210.2.1	Solyc10g078630.2.1				Solyc09g075130.3.1
Solyc07g066650.3.1	Solyc11g068400.2.1	Solyc10g078960.2.1				Solyc09g082060.3.1
Solyc08g007140.3.1	Solyc11g071490.2.1	Solyc11g012110.2.1				Solyc09g090600.3.1
Solyc08g008590.3.1	Solyc12g008720.2.1	Solyc11g027870.2.1				Solyc10g005100.3.1
Solyc09g007350.3.1	Solyc12g096300.2.1	Solyc12g006010.2.1				Solyc10g009150.3.1
Solyc09g009210.3.1	Solyc07g009040.3.1	Solyc12g008720.2.1				Solyc10g077010.2.1
Solyc09g010330.3.1		Solyc12g038980.2.1				Solyc10g078630.2.1
Solyc09g057670.3.1		Solyc12g042650.2.1				Solyc10g078960.2.1
Solyc09g072870.3.1						Solyc11g020890.2.1
Solyc09g075130.3.1						Solyc11g065670.1.1
Solyc09g083290.3.1						Solyc12g006010.2.1
Solyc09g090600.3.1
Solyc10g005100.3.1
Solyc10g006470.3.1
Solyc10g078630.2.1
Solyc10g078960.2.1
Solyc11g007200.2.1
Solyc11g011210.2.1
Solyc11g027870.2.1
Solyc11g068400.2.1
Solyc12g006010.2.1
Solyc12g008720.2.1
Solyc12g099030.2.1
Solyc07g009040.3.1

## Sheet: GOterms_DPF_k10_root_total
	category	over_represented_pvalue	under_represented_pvalue	numDEInCat	numInCat	term	ontology	Set
1	GO:0003735	0	1	19	396	structural constituent of ribosome	MF	Pattern_1
2	GO:0005840	0	1	19	550	ribosome	CC	Pattern_1
3	GO:0006412	0	1	19	423	translation	BP	Pattern_1
4	GO:0022625	0	1	11	93	cytosolic large ribosomal subunit	CC	Pattern_1
5	GO:0042254	0	1	18	402	ribosome biogenesis	BP	Pattern_1
6	GO:0005730	6.54558e-07	1	9	372	nucleolus	CC	Pattern_1
7	GO:0005886	0.000285125	0.999927	14	1888	plasma membrane	CC	Pattern_1
8	GO:0015031	0.000580992	0.99996	4	145	protein transport	BP	Pattern_1
9	GO:0005515	0.00146485	0.999465	22	4456	protein binding	MF	Pattern_1
10	GO:0007264	0.00240942	0.999855	3	98	small GTPase mediated signal transduction	BP	Pattern_1
11	GO:0005774	0.00289125	0.999487	6	534	vacuolar membrane	CC	Pattern_1
12	GO:0009793	0.00806002	0.998853	4	322	embryo development ending in seed dormancy	BP	Pattern_1
13	GO:0005525	0.0240699	0.996604	3	254	GTP binding	MF	Pattern_1
14	GO:0046872	0.0327125	0.992921	4	432	metal ion binding	MF	Pattern_1
15	GO:0005507	0.0454372	0.991803	3	254	copper ion binding	MF	Pattern_1
16	GO:0003735	3.825e-10	1	11	396	structural constituent of ribosome	MF	Pattern_2
17	GO:0042254	4.39442e-10	1	11	402	ribosome biogenesis	BP	Pattern_2
18	GO:0006412	6.05159e-10	1	11	423	translation	BP	Pattern_2
19	GO:0022625	1.2704e-09	1	7	93	cytosolic large ribosomal subunit	CC	Pattern_2
20	GO:0005840	7.2239e-09	1	11	550	ribosome	CC	Pattern_2
21	GO:0005730	0.000590669	0.999942	5	372	nucleolus	CC	Pattern_2
22	GO:0015992	0.0011413	0.999948	3	107	proton transport	BP	Pattern_2
23	GO:0015031	0.00254941	0.999845	3	145	protein transport	BP	Pattern_2
24	GO:0006886	0.00473091	0.999641	3	206	intracellular protein transport	BP	Pattern_2
25	GO:0009793	0.0174848	0.997852	3	322	embryo development ending in seed dormancy	BP	Pattern_2
26	GO:0005515	0.0206952	0.99186	14	4456	protein binding	MF	Pattern_2
27	GO:0046686	0.0266254	0.996163	3	356	response to cadmium ion	BP	Pattern_2
28	GO:0016787	0.0371207	0.993915	3	389	hydrolase activity	MF	Pattern_2
29	GO:0003735	0	1	23	396	structural constituent of ribosome	MF	Pattern_3
30	GO:0005840	0	1	23	550	ribosome	CC	Pattern_3
31	GO:0006412	0	1	22	423	translation	BP	Pattern_3
32	GO:0022625	0	1	11	93	cytosolic large ribosomal subunit	CC	Pattern_3
33	GO:0042254	0	1	22	402	ribosome biogenesis	BP	Pattern_3
34	GO:0005730	1.09544e-09	1	10	372	nucleolus	CC	Pattern_3
35	GO:0005886	0.0187946	0.994173	8	1888	plasma membrane	CC	Pattern_3
36	GO:0009507	0.00795409	0.99951	3	1330	chloroplast	CC	Pattern_4
37	GO:0006952	0.00231331	0.999874	3	289	defense response	BP	Pattern_6
38	GO:0003735	0	1	14	396	structural constituent of ribosome	MF	Pattern_7
39	GO:0042254	0	1	13	402	ribosome biogenesis	BP	Pattern_7
40	GO:0005840	2.37468e-10	1	13	550	ribosome	CC	Pattern_7
41	GO:0006412	3.28286e-10	1	12	423	translation	BP	Pattern_7
42	GO:0022625	2.2963e-07	1	6	93	cytosolic large ribosomal subunit	CC	Pattern_7
43	GO:0005730	9.51044e-06	0.999999	7	372	nucleolus	CC	Pattern_7
44	GO:0005774	0.00417312	0.999356	5	534	vacuolar membrane	CC	Pattern_7
45	GO:0005886	4.80036e-06	1	9	1888	plasma membrane	CC	Pattern_8
46	GO:0046686	0.00299469	0.999822	3	356	response to cadmium ion	BP	Pattern_8
47	GO:0005618	0.000392254	0.99999	3	360	cell wall	CC	Pattern_9
48	GO:0055114	0.022684	0.997567	3	1483	oxidation-reduction process	BP	Pattern_9

## Sheet: Patterns_Shoot_Total
Pattern_1	Pattern_2	Pattern_3	Pattern_4	Pattern_5	Pattern_6	Pattern_7	Pattern_8	Pattern_9	Pattern_10	Pattern_11
Solyc00g005840.3.1	Solyc00g006810.3.1	Solyc00g007060.3.1	Solyc00g007270.3.1	Solyc00g009020.3.1	Solyc00g050130.1.1	Solyc01g006120.3.1	Solyc01g080510.3.1	Solyc01g006610.2.1	Solyc00g007060.3.1	Solyc01g090750.3.1
Solyc01g006430.3.1	Solyc01g005590.2.1	Solyc00g009080.3.1	Solyc00g049520.2.1	Solyc00g049520.2.1	Solyc01g005020.3.1	Solyc01g007100.3.1	Solyc01g102580.3.1	Solyc01g058320.3.1	Solyc00g009020.3.1	Solyc01g096900.3.1
Solyc01g008120.3.1	Solyc01g006240.3.1	Solyc01g006160.3.1	Solyc00g322635.1.1	Solyc01g005410.3.1	Solyc01g006280.3.1	Solyc01g009300.3.1	Solyc01g106790.3.1	Solyc01g065495.1.1	Solyc00g009080.3.1	Solyc01g098920.3.1
Solyc01g009300.3.1	Solyc01g049680.3.1	Solyc01g007910.3.1	Solyc01g005410.3.1	Solyc01g005590.2.1	Solyc01g006370.3.1	Solyc01g067890.3.1	Solyc01g111630.3.1	Solyc01g067630.3.1	Solyc01g006940.3.1	Solyc01g111710.3.1
Solyc01g010050.3.1	Solyc01g068060.3.1	Solyc01g008090.3.1	Solyc01g005440.3.1	Solyc01g005840.3.1	Solyc01g009050.3.1	Solyc01g073650.3.1	Solyc02g062340.3.1	Solyc01g067750.3.1	Solyc01g008080.3.1	Solyc02g063450.3.1
Solyc01g028860.3.1	Solyc01g087520.3.1	Solyc01g008360.3.1	Solyc01g005840.3.1	Solyc01g006150.3.1	Solyc01g044360.3.1	Solyc01g079150.3.1	Solyc02g062690.3.1	Solyc01g073970.3.1	Solyc01g008090.3.1	Solyc02g078120.2.1
Solyc01g059870.4.1	Solyc01g089850.3.1	Solyc01g009100.3.1	Solyc01g006290.3.1	Solyc01g008080.3.1	Solyc01g056570.3.1	Solyc01g079250.3.1	Solyc02g084440.3.1	Solyc01g079090.3.1	Solyc01g008360.3.1	Solyc02g087880.3.1
Solyc01g060140.3.1	Solyc01g090500.3.1	Solyc01g009520.3.1	Solyc01g007810.1.1	Solyc01g008950.3.1	Solyc01g057780.3.1	Solyc01g080240.3.1	Solyc02g086650.3.1	Solyc01g080100.3.1	Solyc01g009020.3.1	Solyc03g031990.3.1
Solyc01g067550.3.1	Solyc01g095050.3.1	Solyc01g010540.3.1	Solyc01g008970.3.1	Solyc01g010940.3.1	Solyc01g068290.3.1	Solyc01g080460.3.1	Solyc02g091560.3.1	Solyc01g097920.3.1	Solyc01g009520.3.1	Solyc03g111260.3.1
Solyc01g068100.3.1	Solyc01g097880.3.1	Solyc01g010580.3.1	Solyc01g009750.3.1	Solyc01g016470.3.1	Solyc01g079450.3.1	Solyc01g088100.3.1	Solyc02g094120.3.1	Solyc01g099780.3.1	Solyc01g009850.3.1	Solyc03g118020.3.1
Solyc01g073750.3.1	Solyc01g100350.3.1	Solyc01g016470.3.1	Solyc01g011510.3.1	Solyc01g020240.3.1	Solyc01g080200.3.1	Solyc01g088170.4.1	Solyc03g059180.3.1	Solyc01g100590.3.1	Solyc01g016470.3.1	Solyc05g008460.3.1
Solyc01g080130.2.1	Solyc01g100760.2.1	Solyc01g056780.3.1	Solyc01g028805.1.1	Solyc01g049960.3.1	Solyc01g081390.3.1	Solyc01g089980.3.1	Solyc03g114450.3.1	Solyc01g103510.3.1	Solyc01g056780.3.1	Solyc05g054580.3.1
Solyc01g080200.3.1	Solyc01g100940.2.1	Solyc01g056940.3.1	Solyc01g059930.3.1	Solyc01g066720.3.1	Solyc01g086650.3.1	Solyc01g097770.3.1	Solyc04g054190.3.1	Solyc01g104950.3.1	Solyc01g056940.3.1	Solyc05g056310.3.1
Solyc01g080640.3.1	Solyc01g100970.3.1	Solyc01g066840.3.1	Solyc01g066680.3.1	Solyc01g066840.3.1	Solyc01g087680.3.1	Solyc01g098430.3.1	Solyc04g082020.3.1	Solyc01g107040.3.1	Solyc01g066840.3.1	Solyc06g006080.3.1
Solyc01g086890.3.1	Solyc01g102830.3.1	Solyc01g067460.2.1	Solyc01g066720.3.1	Solyc01g079420.3.1	Solyc01g090270.3.1	Solyc01g099090.3.1	Solyc05g009930.3.1	Solyc02g014150.3.1	Solyc01g067460.2.1	Solyc06g006100.3.1
Solyc01g087210.3.1	Solyc01g103370.3.1	Solyc01g067730.3.1	Solyc01g080500.2.1	Solyc01g079820.3.1	Solyc01g094290.3.1	Solyc01g100050.3.1	Solyc05g024260.3.1	Solyc02g030480.3.1	Solyc01g067730.3.1	Solyc06g076850.3.1
Solyc01g088700.3.1	Solyc01g105970.3.1	Solyc01g068530.3.1	Solyc01g087620.3.1	Solyc01g087120.3.1	Solyc01g095900.3.1	Solyc01g103050.3.1	Solyc06g051400.3.1	Solyc02g036350.3.1	Solyc01g068530.3.1	Solyc07g008340.3.1
Solyc01g091460.3.1	Solyc01g110580.2.1	Solyc01g073690.2.1	Solyc01g088250.3.1	Solyc01g087620.3.1	Solyc01g096040.3.1	Solyc01g103410.3.1	Solyc06g063370.3.1	Solyc02g071010.1.1	Solyc01g073690.2.1	Solyc07g008950.3.1
Solyc01g091630.3.1	Solyc01g111560.3.1	Solyc01g074000.3.1	Solyc01g088660.3.1	Solyc01g090500.3.1	Solyc01g097500.3.1	Solyc01g103990.3.1	Solyc06g072710.3.1	Solyc02g071610.3.1	Solyc01g074000.3.1	Solyc08g005970.3.1
Solyc01g094060.3.1	Solyc02g062930.3.1	Solyc01g079110.3.1	Solyc01g094690.3.1	Solyc01g094470.3.1	Solyc01g103080.3.1	Solyc01g105120.3.1	Solyc06g073290.1.1	Solyc02g072160.3.1	Solyc01g079420.3.1	Solyc08g061960.3.1
Solyc01g094800.3.1	Solyc02g068230.3.1	Solyc01g079470.3.1	Solyc01g095530.2.1	Solyc01g094690.3.1	Solyc01g103430.3.1	Solyc01g105680.3.1	Solyc07g005510.3.1	Solyc02g078380.3.1	Solyc01g080540.3.1	Solyc09g007540.3.1
Solyc01g096190.3.1	Solyc02g068930.3.1	Solyc01g080600.3.1	Solyc01g096660.3.1	Solyc01g095050.3.1	Solyc01g106740.3.1	Solyc01g106280.3.1	Solyc07g045420.3.1	Solyc02g081485.1.1	Solyc01g081190.3.1	Solyc09g007850.3.1
Solyc01g096500.3.1	Solyc02g069370.3.1	Solyc01g086820.3.1	Solyc01g098400.3.1	Solyc01g096290.3.1	Solyc01g110120.3.1	Solyc01g108500.3.1	Solyc07g056140.3.1	Solyc02g085050.3.1	Solyc01g087900.3.1	Solyc09g010460.3.1
Solyc01g097500.3.1	Solyc02g080140.3.1	Solyc01g087900.3.1	Solyc01g100770.2.1	Solyc01g096520.3.1	Solyc02g020980.3.1	Solyc01g109790.3.1	Solyc07g063190.3.1	Solyc02g087630.3.1	Solyc01g088570.3.1	Solyc10g079880.2.1
Solyc01g098160.3.1	Solyc02g080190.3.1	Solyc01g088570.3.1	Solyc01g103100.3.1	Solyc01g097020.3.1	Solyc02g062920.3.1	Solyc02g021590.3.1	Solyc08g005010.3.1	Solyc03g005030.3.1	Solyc01g090500.3.1	Solyc10g081180.2.1
Solyc01g098190.3.1	Solyc02g086560.3.1	Solyc01g089970.3.1	Solyc01g104720.3.1	Solyc01g097300.3.1	Solyc02g067210.3.1	Solyc02g032200.3.1	Solyc08g083330.2.1	Solyc03g005870.3.1	Solyc01g091220.3.1	Solyc11g005330.2.1
Solyc01g101020.3.1	Solyc02g088620.3.1	Solyc01g091220.3.1	Solyc01g105560.3.1	Solyc01g098780.3.1	Solyc02g068340.3.1	Solyc02g062340.3.1	Solyc09g010210.3.1	Solyc03g031940.3.1	Solyc01g091890.3.1	Solyc11g012140.2.1
Solyc01g101100.3.1	Solyc02g089065.1.1	Solyc01g091890.3.1	Solyc02g014720.3.1	Solyc01g099400.3.1	Solyc02g068760.3.1	Solyc02g065070.3.1	Solyc09g011080.3.1	Solyc03g044840.1.1	Solyc01g095050.3.1	Solyc11g030600.3.1
Solyc01g101140.3.1	Solyc02g093820.3.1	Solyc01g095630.3.1	Solyc02g036450.3.1	Solyc01g099740.3.1	Solyc02g069780.3.1	Solyc02g065770.3.1	Solyc09g018890.3.1	Solyc03g082890.3.1	Solyc01g096270.3.1	Solyc11g039830.2.1
Solyc01g102310.3.1	Solyc02g094350.3.1	Solyc01g096270.3.1	Solyc02g062610.3.1	Solyc01g100350.3.1	Solyc02g071180.3.1	Solyc02g069290.3.1	Solyc09g090510.3.1	Solyc03g083730.1.1	Solyc01g096290.3.1	Solyc11g071640.2.1
Solyc01g102950.3.1	Solyc03g006540.3.1	Solyc01g096290.3.1	Solyc02g064730.3.1	Solyc01g100700.3.1	Solyc02g072130.3.1	Solyc02g071120.3.1	Solyc09g091030.3.1	Solyc03g120730.3.1	Solyc01g096580.3.1
Solyc01g104910.3.1	Solyc03g007030.3.1	Solyc01g096580.3.1	Solyc02g065470.1.1	Solyc01g100940.2.1	Solyc02g081390.3.1	Solyc02g071860.3.1	Solyc09g097910.3.1	Solyc04g005060.3.1	Solyc01g097020.3.1
Solyc01g105540.3.1	Solyc03g007470.3.1	Solyc01g096590.3.1	Solyc02g065780.1.1	Solyc01g102660.3.1	Solyc02g082340.3.1	Solyc02g072540.3.1	Solyc10g005080.3.1	Solyc04g005830.3.1	Solyc01g097300.3.1
Solyc01g105700.3.1	Solyc03g019880.3.1	Solyc01g097300.3.1	Solyc02g069455.1.1	Solyc01g102820.3.1	Solyc02g083980.3.1	Solyc02g078140.3.1	Solyc11g068520.2.1	Solyc04g015590.3.1	Solyc01g097360.3.1
Solyc01g107650.3.1	Solyc03g034190.3.1	Solyc01g097360.3.1	Solyc02g070500.1.1	Solyc01g102830.3.1	Solyc02g084750.3.1	Solyc02g085020.3.1	Solyc12g009930.2.1	Solyc04g016350.2.1	Solyc01g097520.3.1
Solyc01g110120.3.1	Solyc03g034220.3.1	Solyc01g097760.3.1	Solyc02g070770.3.1	Solyc01g103220.3.1	Solyc02g085350.3.1	Solyc02g089610.2.1	Solyc12g013900.2.1	Solyc04g025650.3.1	Solyc01g097760.3.1
Solyc01g111780.3.1	Solyc03g043960.3.1	Solyc01g097870.3.1	Solyc02g075610.3.1	Solyc01g103370.3.1	Solyc02g086790.3.1	Solyc02g091840.3.1		Solyc04g053120.3.1	Solyc01g099400.3.1
Solyc01g111990.3.1	Solyc03g071690.3.1	Solyc01g099400.3.1	Solyc02g077440.3.1	Solyc01g103590.3.1	Solyc02g087000.3.1	Solyc03g007370.3.1		Solyc04g054990.3.1	Solyc01g099830.3.1
Solyc01g112190.3.1	Solyc03g083615.1.1	Solyc01g099830.3.1	Solyc02g080430.3.1	Solyc01g105970.3.1	Solyc02g091580.3.1	Solyc03g026220.3.1		Solyc04g074730.1.1	Solyc01g100700.3.1
Solyc02g020910.3.1	Solyc03g097610.3.1	Solyc01g100000.3.1	Solyc02g080590.3.1	Solyc01g107330.3.1	Solyc02g093300.3.1	Solyc03g044330.1.1		Solyc04g074770.2.1	Solyc01g102830.3.1
Solyc02g031860.3.1	Solyc03g097950.3.1	Solyc01g100030.4.1	Solyc02g082080.1.1	Solyc01g108260.3.1	Solyc03g005090.3.1	Solyc03g082660.3.1		Solyc04g080750.3.1	Solyc01g103590.3.1
Solyc02g037530.3.1	Solyc03g112290.2.1	Solyc01g104370.3.1	Solyc02g083570.3.1	Solyc01g109090.2.1	Solyc03g006870.3.1	Solyc03g096900.3.1		Solyc05g006520.3.1	Solyc01g104460.3.1
Solyc02g063010.3.1	Solyc03g115760.3.1	Solyc01g104460.3.1	Solyc02g083990.3.1	Solyc01g110385.1.1	Solyc03g007330.3.1	Solyc03g097030.3.1		Solyc05g013240.3.1	Solyc01g106090.3.1
Solyc02g066940.3.1	Solyc03g115860.3.1	Solyc01g107330.3.1	Solyc02g085730.3.1	Solyc01g110530.3.1	Solyc03g019650.3.1	Solyc03g097370.3.1		Solyc05g026570.3.1	Solyc01g110385.1.1
Solyc02g068340.3.1	Solyc03g115870.3.1	Solyc01g107450.3.1	Solyc02g086170.3.1	Solyc01g110550.3.1	Solyc03g020020.3.1	Solyc03g111797.1.1		Solyc05g050280.3.1	Solyc01g110530.3.1
Solyc02g068560.3.1	Solyc03g115950.3.1	Solyc01g108300.3.1	Solyc02g089080.2.1	Solyc01g111650.3.1	Solyc03g025530.3.1	Solyc03g113270.3.1		Solyc05g054230.3.1	Solyc01g110540.3.1
Solyc02g069780.3.1	Solyc03g118410.3.1	Solyc01g110540.3.1	Solyc02g091190.3.1	Solyc01g112160.3.1	Solyc03g082620.3.1	Solyc03g114030.3.1		Solyc05g056230.3.1	Solyc01g110550.3.1
Solyc02g070260.3.1	Solyc04g014370.3.1	Solyc01g111150.2.1	Solyc02g091500.1.1	Solyc02g038690.1.1	Solyc03g083250.3.1	Solyc03g114730.3.1		Solyc06g007890.3.1	Solyc01g111170.3.1
Solyc02g070440.3.1	Solyc04g045580.3.1	Solyc01g111170.3.1	Solyc02g091690.3.1	Solyc02g062540.3.1	Solyc03g112230.3.1	Solyc03g115940.3.1		Solyc06g060520.1.1	Solyc02g062540.3.1
Solyc02g078640.3.1	Solyc04g051820.3.1	Solyc02g021400.2.1	Solyc02g092530.3.1	Solyc02g064730.3.1	Solyc03g114640.3.1	Solyc03g117040.3.1		Solyc07g007110.3.1	Solyc02g064670.1.1
Solyc02g078670.3.1	Solyc04g054520.3.1	Solyc02g062350.3.1	Solyc02g092580.3.1	Solyc02g065000.1.1	Solyc03g117480.3.1	Solyc03g117360.3.1		Solyc07g007750.3.1	Solyc02g068230.3.1
Solyc02g080570.3.1	Solyc04g056580.3.1	Solyc02g064670.1.1	Solyc02g092590.3.1	Solyc02g065780.1.1	Solyc03g118920.3.1	Solyc03g120020.3.1		Solyc07g007960.3.1	Solyc02g068450.3.1
Solyc02g081030.3.1	Solyc04g063240.3.1	Solyc02g065370.3.1	Solyc02g093080.3.1	Solyc02g066920.3.1	Solyc03g119450.3.1	Solyc03g120940.3.1		Solyc07g017700.2.1	Solyc02g069410.3.1
Solyc02g082470.3.1	Solyc04g064670.3.1	Solyc02g069410.3.1	Solyc02g094420.3.1	Solyc02g067580.3.1	Solyc03g122270.3.1	Solyc03g120980.3.1		Solyc07g021380.1.1	Solyc02g069850.3.1
Solyc02g083350.3.1	Solyc04g078070.3.1	Solyc02g069850.3.1	Solyc03g005790.2.1	Solyc02g068230.3.1	Solyc03g123610.3.1	Solyc03g123370.3.1		Solyc07g032080.3.1	Solyc02g070310.3.1
Solyc02g085810.3.1	Solyc04g078140.3.1	Solyc02g070570.3.1	Solyc03g006490.3.1	Solyc02g068770.3.1	Solyc04g007550.3.1	Solyc04g007640.3.1		Solyc07g056040.3.1	Solyc02g070640.3.1
Solyc02g086790.3.1	Solyc04g080230.3.1	Solyc02g070640.3.1	Solyc03g007870.3.1	Solyc02g068930.3.1	Solyc04g008040.3.1	Solyc04g011350.3.1		Solyc07g056500.3.1	Solyc02g070650.2.1
Solyc02g087760.3.1	Solyc04g080630.3.1	Solyc02g070650.2.1	Solyc03g013240.3.1	Solyc02g069010.3.1	Solyc04g008110.3.1	Solyc04g015680.3.1		Solyc08g007860.3.1	Solyc02g077410.3.1
Solyc02g089250.3.1	Solyc04g081410.3.1	Solyc02g077480.1.1	Solyc03g025710.3.1	Solyc02g069370.3.1	Solyc04g014570.3.1	Solyc04g051800.3.1		Solyc08g062610.3.1	Solyc02g077880.3.1
Solyc02g089263.1.1	Solyc05g005490.3.1	Solyc02g078450.3.1	Solyc03g025910.3.1	Solyc02g069590.2.1	Solyc04g050510.3.1	Solyc04g054320.3.1		Solyc08g067260.3.1	Solyc02g080160.3.1
Solyc02g090570.3.1	Solyc05g005865.1.1	Solyc02g079130.3.1	Solyc03g031800.3.1	Solyc02g069620.3.1	Solyc04g063360.3.1	Solyc04g054710.3.1		Solyc08g067320.2.1	Solyc02g082500.1.1
Solyc02g090760.3.1	Solyc05g006030.3.1	Solyc02g082000.3.1	Solyc03g031860.3.1	Solyc02g070310.3.1	Solyc04g071350.3.1	Solyc04g054740.3.1		Solyc08g067330.1.1	Solyc02g084020.3.1
Solyc02g092560.3.1	Solyc05g006440.3.1	Solyc02g082500.1.1	Solyc03g034200.3.1	Solyc02g070510.3.1	Solyc04g072670.3.1	Solyc04g071650.3.1		Solyc08g067510.1.1	Solyc02g084240.3.1
Solyc02g093620.1.1	Solyc05g012160.3.1	Solyc02g082700.3.1	Solyc03g044740.3.1	Solyc02g072180.3.1	Solyc04g076210.2.1	Solyc04g074980.3.1		Solyc08g069230.3.1	Solyc02g085040.3.1
Solyc03g020020.3.1	Solyc05g024245.1.1	Solyc02g084020.3.1	Solyc03g062890.3.1	Solyc02g077440.3.1	Solyc04g076380.3.1	Solyc04g076090.3.1		Solyc08g076360.3.1	Solyc02g086240.3.1
Solyc03g045050.3.1	Solyc05g026550.3.1	Solyc02g084240.3.1	Solyc03g082720.3.1	Solyc02g077480.1.1	Solyc04g077010.3.1	Solyc04g076790.3.1		Solyc08g076880.3.1	Solyc02g086560.3.1
Solyc03g082940.3.1	Solyc05g050230.3.1	Solyc02g085040.3.1	Solyc03g095980.3.1	Solyc02g079130.3.1	Solyc04g080240.3.1	Solyc04g077920.3.1		Solyc08g079430.3.1	Solyc02g087230.3.1
Solyc03g083440.3.1	Solyc05g056055.1.1	Solyc02g086240.3.1	Solyc03g096080.3.1	Solyc02g079780.1.1	Solyc04g080960.3.1	Solyc04g078610.3.1		Solyc08g082980.2.1	Solyc02g087330.3.1
Solyc03g095490.3.1	Solyc06g005260.3.1	Solyc02g087330.3.1	Solyc03g097380.3.1	Solyc02g080140.3.1	Solyc05g005760.3.1	Solyc04g078750.3.1		Solyc08g083255.1.1	Solyc02g089820.3.1
Solyc03g096800.3.1	Solyc06g050840.3.1	Solyc02g089070.3.1	Solyc03g098440.3.1	Solyc02g080430.3.1	Solyc05g006530.3.1	Solyc04g080040.3.1		Solyc08g083350.3.1	Solyc02g092130.2.1
Solyc03g097190.3.1	Solyc06g053480.3.1	Solyc02g091970.3.1	Solyc03g113910.3.1	Solyc02g080590.3.1	Solyc05g007080.3.1	Solyc04g080270.3.1		Solyc09g005400.3.1	Solyc03g005227.1.1
Solyc03g097350.3.1	Solyc06g054260.1.1	Solyc02g094440.3.1	Solyc03g116350.3.1	Solyc02g082000.3.1	Solyc05g009470.3.1	Solyc04g080280.3.1		Solyc09g010740.3.1	Solyc03g005900.3.1
Solyc03g098150.3.1	Solyc06g061070.3.1	Solyc03g005227.1.1	Solyc03g116570.3.1	Solyc02g082020.3.1	Solyc05g010590.3.1	Solyc04g080430.3.1		Solyc09g011660.3.1	Solyc03g006580.3.1
Solyc03g110900.3.1	Solyc06g062510.3.1	Solyc03g006410.3.1	Solyc03g116710.3.1	Solyc02g082700.3.1	Solyc05g012510.3.1	Solyc04g081260.3.1		Solyc09g018630.3.1	Solyc03g007470.3.1
Solyc03g111670.3.1	Solyc06g069310.3.1	Solyc03g007600.3.1	Solyc03g116870.3.1	Solyc02g083650.3.1	Solyc05g015950.3.1	Solyc04g082140.3.1		Solyc09g018730.3.1	Solyc03g007600.3.1
Solyc03g112320.3.1	Solyc06g074200.3.1	Solyc03g025270.3.1	Solyc03g117580.3.1	Solyc02g084020.3.1	Solyc05g017950.3.1	Solyc04g082480.3.1		Solyc09g072880.3.1	Solyc03g025520.3.1
Solyc03g112660.3.1	Solyc06g074670.3.1	Solyc03g025520.3.1	Solyc03g117590.3.1	Solyc02g084920.3.1	Solyc05g018650.3.1	Solyc05g005080.3.1		Solyc09g072900.3.1	Solyc03g031690.3.1
Solyc03g114060.3.1	Solyc06g076460.3.1	Solyc03g031690.3.1	Solyc03g120885.1.1	Solyc02g086240.3.1	Solyc05g026490.3.1	Solyc05g008060.3.1		Solyc09g091840.3.1	Solyc03g032130.3.1
Solyc03g115000.3.1	Solyc06g076790.1.1	Solyc03g032130.3.1	Solyc04g005800.3.1	Solyc02g087150.3.1	Solyc05g052760.3.1	Solyc05g008200.3.1		Solyc09g097780.2.1	Solyc03g034220.3.1
Solyc03g115680.3.1	Solyc06g084045.1.1	Solyc03g044000.1.1	Solyc04g007760.3.1	Solyc02g087230.3.1	Solyc05g054720.3.1	Solyc05g013440.3.1		Solyc10g006140.3.1	Solyc03g043960.3.1
Solyc03g117770.3.1	Solyc07g005210.3.1	Solyc03g045110.3.1	Solyc04g007790.3.1	Solyc02g088620.3.1	Solyc06g005670.3.1	Solyc05g013570.3.1		Solyc10g050510.1.1	Solyc03g044000.1.1
Solyc03g118290.3.1	Solyc07g005560.3.1	Solyc03g071620.1.1	Solyc04g007795.1.1	Solyc02g089065.1.1	Solyc06g030540.3.1	Solyc05g053550.3.1		Solyc10g054570.2.1	Solyc03g045110.3.1
Solyc03g118430.3.1	Solyc07g006000.3.1	Solyc03g078290.3.1	Solyc04g007970.3.1	Solyc02g089100.3.1	Solyc06g050620.3.1	Solyc05g053810.3.1		Solyc10g061970.2.1	Solyc03g053110.3.1
Solyc03g119140.3.1	Solyc07g008180.3.1	Solyc03g079940.3.1	Solyc04g008060.3.1	Solyc02g089820.3.1	Solyc06g051310.3.1	Solyc05g054410.3.1		Solyc10g080530.2.1	Solyc03g071620.1.1
Solyc03g119780.3.1	Solyc07g008470.3.1	Solyc03g083530.3.1	Solyc04g008280.2.1	Solyc02g091190.3.1	Solyc06g051830.2.1	Solyc05g055160.3.1		Solyc10g081530.2.1	Solyc03g079940.3.1
Solyc03g121660.3.1	Solyc07g020800.3.1	Solyc03g095220.3.1	Solyc04g008730.3.1	Solyc02g092130.2.1	Solyc06g054560.3.1	Solyc05g056170.3.1		Solyc10g083170.2.1	Solyc03g083530.3.1
Solyc03g121960.3.1	Solyc07g041340.2.1	Solyc03g095840.3.1	Solyc04g009770.3.1	Solyc02g092270.3.1	Solyc06g062790.3.1	Solyc06g005080.3.1		Solyc11g007120.2.1	Solyc03g083570.3.1
Solyc04g007710.3.1	Solyc07g055340.3.1	Solyc03g096360.3.1	Solyc04g010100.2.1	Solyc02g092590.3.1	Solyc06g065640.3.1	Solyc06g007110.3.1		Solyc11g012940.2.1	Solyc03g093360.3.1
Solyc04g009020.3.1	Solyc07g062870.3.1	Solyc03g096940.3.1	Solyc04g010190.1.1	Solyc02g093820.3.1	Solyc06g066330.3.1	Solyc06g007980.3.1		Solyc11g022610.1.1	Solyc03g093680.3.1
Solyc04g010180.3.1	Solyc07g063960.3.1	Solyc03g096960.3.1	Solyc04g014670.3.1	Solyc02g094350.3.1	Solyc06g071470.3.1	Solyc06g050510.3.1		Solyc11g044360.2.1	Solyc03g095840.3.1
Solyc04g011350.3.1	Solyc07g065640.3.1	Solyc03g097010.3.1	Solyc04g015450.3.1	Solyc02g094420.3.1	Solyc06g073780.3.1	Solyc06g051460.3.1		Solyc11g068820.2.1	Solyc03g096360.3.1
Solyc04g011460.2.1	Solyc07g066310.3.1	Solyc03g111230.3.1	Solyc04g017720.3.1	Solyc03g006490.3.1	Solyc06g075160.3.1	Solyc06g061030.3.1		Solyc12g009890.2.1	Solyc03g096840.3.1
Solyc04g012170.3.1	Solyc08g006930.3.1	Solyc03g111840.3.1	Solyc04g051190.3.1	Solyc03g006580.3.1	Solyc06g076770.3.1	Solyc06g068870.3.1		Solyc12g021340.2.1	Solyc03g096940.3.1
Solyc04g015270.3.1	Solyc08g013670.3.1	Solyc03g112850.3.1	Solyc04g054810.3.1	Solyc03g007190.3.1	Solyc06g083870.3.1	Solyc06g068980.3.1		Solyc12g088180.1.1	Solyc03g096960.3.1
Solyc04g015750.3.1	Solyc08g029170.3.1	Solyc03g115360.3.1	Solyc04g058150.3.1	Solyc03g007600.3.1	Solyc06g084210.3.1	Solyc06g071500.3.1		Solyc12g088220.2.1	Solyc03g097010.3.1
Solyc04g015830.3.1	Solyc08g074750.2.1	Solyc03g115640.3.1	Solyc04g063230.3.1	Solyc03g007870.3.1	Solyc07g005810.3.1	Solyc06g074120.3.1			Solyc03g097250.3.1
Solyc04g025990.3.1	Solyc08g075690.3.1	Solyc03g116170.3.1	Solyc04g064930.3.1	Solyc03g008010.3.1	Solyc07g007620.3.1	Solyc06g075510.3.1			Solyc03g097950.3.1
Solyc04g047770.3.1	Solyc08g078070.3.1	Solyc03g119360.3.1	Solyc04g071940.3.1	Solyc03g019880.3.1	Solyc07g017510.3.1	Solyc07g005330.3.1			Solyc03g110960.3.1
Solyc04g049120.3.1	Solyc08g080750.3.1	Solyc03g120780.3.1	Solyc04g072780.3.1	Solyc03g025520.3.1	Solyc07g043610.3.1	Solyc07g006220.2.1			Solyc03g112290.2.1
Solyc04g049380.3.1	Solyc08g082570.3.1	Solyc03g121310.2.1	Solyc04g077120.3.1	Solyc03g025910.3.1	Solyc07g045540.3.1	Solyc07g006830.3.1			Solyc03g112850.3.1
Solyc04g051570.3.1	Solyc08g083360.3.1	Solyc03g121330.3.1	Solyc04g079790.3.1	Solyc03g025950.3.1	Solyc07g052350.3.1	Solyc07g019460.3.1			Solyc03g112900.3.1
Solyc04g054480.3.1	Solyc09g008160.3.1	Solyc03g121530.3.1	Solyc05g006160.3.1	Solyc03g031690.3.1	Solyc07g053020.2.1	Solyc07g043390.3.1			Solyc03g113020.3.1
Solyc04g054910.3.1	Solyc09g008270.3.1	Solyc04g007210.3.1	Solyc05g006830.3.1	Solyc03g032130.3.1	Solyc07g056270.3.1	Solyc07g043395.1.1			Solyc03g114070.3.1
Solyc04g071040.3.1	Solyc09g009210.3.1	Solyc04g007410.3.1	Solyc05g007180.3.1	Solyc03g034220.3.1	Solyc07g062700.3.1	Solyc07g053630.3.1			Solyc03g115640.3.1
Solyc04g072630.3.1	Solyc09g010120.2.1	Solyc04g008460.3.1	Solyc05g007260.3.1	Solyc03g043960.3.1	Solyc07g063270.3.1	Solyc07g055060.3.1			Solyc03g115650.3.1
Solyc04g074180.4.1	Solyc09g010440.3.1	Solyc04g008810.3.1	Solyc05g011890.1.1	Solyc03g044000.1.1	Solyc07g064330.3.1	Solyc07g056020.3.1			Solyc03g115760.3.1
Solyc04g074270.3.1	Solyc09g015360.3.1	Solyc04g008820.3.1	Solyc05g012580.1.1	Solyc03g059310.3.1	Solyc08g006880.3.1	Solyc07g056350.3.1			Solyc03g118410.3.1
Solyc04g074980.3.1	Solyc09g047900.2.1	Solyc04g009540.1.1	Solyc05g012590.3.1	Solyc03g062680.3.1	Solyc08g007110.3.1	Solyc07g062680.2.1			Solyc03g120780.3.1
Solyc04g076030.2.1	Solyc09g064500.3.1	Solyc04g010240.3.1	Solyc05g013620.2.1	Solyc03g062890.3.1	Solyc08g007860.3.1	Solyc07g063120.3.1			Solyc03g121310.2.1
Solyc04g076620.3.1	Solyc09g064580.2.1	Solyc04g010250.3.1	Solyc05g015880.3.1	Solyc03g063350.3.1	Solyc08g008410.3.1	Solyc08g022030.3.1			Solyc03g121330.3.1
Solyc04g077440.3.1	Solyc09g065910.2.1	Solyc04g011370.3.1	Solyc05g041530.3.1	Solyc03g071620.1.1	Solyc08g013860.3.1	Solyc08g061610.3.1			Solyc03g121530.3.1
Solyc04g080260.3.1	Solyc09g082650.3.1	Solyc04g014720.3.1	Solyc05g050770.3.1	Solyc03g083290.3.1	Solyc08g079430.3.1	Solyc08g066800.3.1			Solyc04g007210.3.1
Solyc04g081260.3.1	Solyc09g083280.3.1	Solyc04g014770.1.1	Solyc05g051870.3.1	Solyc03g094080.3.1	Solyc09g008040.3.1	Solyc08g067370.1.1			Solyc04g008490.2.1
Solyc05g005020.3.1	Solyc09g083290.3.1	Solyc04g026100.1.1	Solyc05g052040.1.1	Solyc03g095840.3.1	Solyc09g009190.3.1	Solyc08g074560.3.1			Solyc04g008810.3.1
Solyc05g005620.3.1	Solyc10g005470.3.1	Solyc04g045620.3.1	Solyc05g052070.3.1	Solyc03g096360.3.1	Solyc09g009940.3.1	Solyc08g076030.3.1			Solyc04g009370.3.1
Solyc05g010420.2.1	Solyc10g005800.3.1	Solyc04g057997.1.1	Solyc05g052240.3.1	Solyc03g096940.3.1	Solyc09g018170.3.1	Solyc08g080200.3.1			Solyc04g009540.1.1
Solyc05g012790.3.1	Solyc10g006530.3.1	Solyc04g058100.3.1	Solyc05g053230.3.1	Solyc03g096960.3.1	Solyc09g030390.3.1	Solyc08g080780.3.1			Solyc04g011370.3.1
Solyc05g013510.3.1	Solyc10g011770.3.1	Solyc04g063290.3.1	Solyc05g053360.3.1	Solyc03g097270.3.1	Solyc09g031970.3.1	Solyc08g081030.1.1			Solyc04g014390.3.1
Solyc05g014760.3.1	Solyc10g050440.2.1	Solyc04g071620.3.1	Solyc05g054920.3.1	Solyc03g098050.3.1	Solyc09g055940.3.1	Solyc08g081160.3.1			Solyc04g014770.1.1
Solyc05g015610.3.1	Solyc10g074860.2.1	Solyc04g072240.3.1	Solyc05g055550.3.1	Solyc03g098470.3.1	Solyc09g064590.3.1	Solyc08g081180.3.1			Solyc04g026100.1.1
Solyc05g016030.3.1	Solyc10g074910.2.1	Solyc04g072660.3.1	Solyc05g056050.3.1	Solyc03g112290.2.1	Solyc09g064800.2.1	Solyc08g081250.3.1			Solyc04g045580.3.1
Solyc05g016240.3.1	Solyc10g075160.1.1	Solyc04g074580.1.1	Solyc05g056300.3.1	Solyc03g112900.3.1	Solyc09g075390.3.1	Solyc08g081940.3.1			Solyc04g045620.3.1
Solyc05g016440.3.1	Solyc10g083520.2.1	Solyc04g074750.3.1	Solyc05g056520.3.1	Solyc03g113910.3.1	Solyc09g091430.3.1	Solyc08g082170.3.1			Solyc04g049330.3.1
Solyc05g018300.3.1	Solyc10g086170.1.1	Solyc04g074910.3.1	Solyc06g009020.2.1	Solyc03g115760.3.1	Solyc09g092250.3.1	Solyc08g082990.3.1			Solyc04g051820.3.1
Solyc05g023740.3.1	Solyc11g005340.2.1	Solyc04g077970.3.1	Solyc06g009050.3.1	Solyc03g115950.3.1	Solyc09g092330.2.1	Solyc08g083320.3.1			Solyc04g051850.3.1
Solyc05g047460.3.1	Solyc11g007330.2.1	Solyc04g078850.3.1	Solyc06g010033.1.1	Solyc03g116020.3.1	Solyc09g092390.2.1	Solyc09g007920.3.1			Solyc04g057997.1.1
Solyc05g052630.3.1	Solyc11g008910.2.1	Solyc04g079200.3.1	Solyc06g035940.3.1	Solyc03g116710.3.1	Solyc10g024410.2.1	Solyc09g008240.3.1			Solyc04g071620.3.1
Solyc05g053240.3.1	Solyc11g017440.2.1	Solyc04g081090.3.1	Solyc06g049080.3.1	Solyc03g117590.3.1	Solyc10g051200.2.1	Solyc09g010520.3.1			Solyc04g072410.3.1
Solyc05g053300.3.1	Solyc11g021365.1.1	Solyc04g081880.3.1	Solyc06g053830.3.1	Solyc03g117780.2.1	Solyc10g076990.2.1	Solyc09g010630.3.1			Solyc04g072660.3.1
Solyc05g054740.3.1	Solyc11g042620.2.1	Solyc04g082640.3.1	Solyc06g054510.3.1	Solyc03g118810.1.1	Solyc10g078600.2.1	Solyc09g010870.3.1			Solyc04g074580.1.1
Solyc05g055940.3.1	Solyc11g044230.2.1	Solyc04g082680.3.1	Solyc06g060560.3.1	Solyc03g119380.2.1	Solyc10g081470.2.1	Solyc09g014980.3.1			Solyc04g074910.3.1
Solyc06g007640.3.1	Solyc11g066520.2.1	Solyc05g005190.3.1	Solyc06g060570.3.1	Solyc03g120240.3.1	Solyc10g085970.2.1	Solyc09g025270.3.1			Solyc04g077970.3.1
Solyc06g008040.3.1	Solyc11g067010.2.1	Solyc05g005280.3.1	Solyc06g061230.3.1	Solyc03g120450.3.1	Solyc10g086410.3.1	Solyc09g065640.3.1			Solyc04g078070.3.1
Solyc06g008720.3.1	Solyc11g067060.3.1	Solyc05g005690.1.1	Solyc06g065320.3.1	Solyc03g120500.3.1	Solyc11g006340.2.1	Solyc09g083390.2.1			Solyc04g078850.3.1
Solyc06g010200.3.1	Solyc11g068515.1.1	Solyc05g005710.3.1	Solyc06g066800.2.1	Solyc04g005310.3.1	Solyc11g008960.2.1	Solyc09g090270.3.1			Solyc04g079200.3.1
Solyc06g048470.3.1	Solyc11g068790.2.1	Solyc05g007250.3.1	Solyc06g068760.3.1	Solyc04g005680.3.1	Solyc11g040370.2.1	Solyc09g091580.3.1			Solyc04g081090.3.1
Solyc06g048950.3.1	Solyc11g068810.2.1	Solyc05g007560.3.1	Solyc06g071290.3.1	Solyc04g007970.3.1	Solyc11g045180.2.1	Solyc09g098540.3.1			Solyc04g081410.3.1
Solyc06g053590.3.1	Solyc11g069410.2.1	Solyc05g009290.3.1	Solyc06g071320.3.1	Solyc04g008280.2.1	Solyc11g062130.2.1	Solyc10g005080.3.1			Solyc04g081880.3.1
Solyc06g059800.3.1	Solyc11g069910.2.1	Solyc05g009780.3.1	Solyc06g073450.3.1	Solyc04g008490.2.1	Solyc11g062190.2.1	Solyc10g005330.3.1			Solyc04g082640.3.1
Solyc06g065020.3.1	Solyc11g071220.2.1	Solyc05g023800.3.1	Solyc06g075360.3.1	Solyc04g008750.3.1	Solyc11g065830.2.1	Solyc10g007480.3.1			Solyc04g082680.3.1
Solyc06g065540.3.1	Solyc11g072030.2.1	Solyc05g026130.3.1	Solyc06g082390.3.1	Solyc04g009370.3.1	Solyc11g066870.2.1	Solyc10g075100.2.1			Solyc05g005190.3.1
Solyc06g065560.2.1	Solyc11g073050.2.1	Solyc05g051000.3.1	Solyc06g083340.3.1	Solyc04g010100.2.1	Solyc12g006320.2.1	Solyc10g078390.2.1			Solyc05g005280.3.1
Solyc06g065690.3.1	Solyc12g006010.2.1	Solyc05g051515.1.1	Solyc06g083690.3.1	Solyc04g011390.1.1	Solyc12g008640.2.1	Solyc10g078910.2.1			Solyc05g005510.3.1
Solyc06g066030.3.1	Solyc12g006910.2.1	Solyc05g052800.3.1	Solyc06g084470.3.1	Solyc04g014390.3.1	Solyc12g009560.2.1	Solyc10g081460.2.1			Solyc05g005690.1.1
Solyc06g068230.3.1	Solyc12g008590.2.1	Solyc05g052810.3.1	Solyc07g005190.3.1	Solyc04g014670.3.1	Solyc12g009890.2.1	Solyc10g083970.1.1			Solyc05g005710.3.1
Solyc06g071350.3.1	Solyc12g009070.1.1	Solyc05g054070.3.1	Solyc07g005370.3.1	Solyc04g015370.3.1	Solyc12g036160.2.1	Solyc10g084380.1.1			Solyc05g006390.1.1
Solyc06g074980.3.1	Solyc12g009600.2.1	Solyc05g054610.1.1	Solyc07g006040.3.1	Solyc04g017690.3.1	Solyc12g042065.1.1	Solyc10g086180.2.1			Solyc05g007240.1.1
Solyc06g082930.3.1	Solyc12g013540.2.1	Solyc05g054810.3.1	Solyc07g006620.3.1	Solyc04g045580.3.1	Solyc12g056650.2.1	Solyc11g007900.2.1			Solyc05g007560.3.1
Solyc06g083660.3.1	Solyc12g013810.2.1	Solyc05g055260.3.1	Solyc07g006700.1.1	Solyc04g054810.3.1	Solyc12g095760.2.1	Solyc11g007990.2.1			Solyc05g009290.3.1
Solyc06g083870.3.1	Solyc12g015630.2.1	Solyc05g055310.3.1	Solyc07g006710.1.1	Solyc04g056350.1.1	Solyc12g095900.2.1	Solyc11g008250.2.1			Solyc05g009570.3.1
Solyc07g006035.1.1	Solyc12g019550.2.1	Solyc05g055440.1.1	Solyc07g007160.3.1	Solyc04g057993.1.1	Solyc12g095930.2.1	Solyc11g008900.2.1			Solyc05g009780.3.1
Solyc07g006540.3.1	Solyc12g021365.1.1	Solyc05g055640.3.1	Solyc07g007760.3.1	Solyc04g064760.3.1	Solyc12g096010.2.1	Solyc11g009080.2.1			Solyc05g013920.3.1
Solyc07g006830.3.1	Solyc12g036170.2.1	Solyc05g056510.3.1	Solyc07g009380.3.1	Solyc04g072410.3.1	Solyc12g099600.2.1	Solyc11g010560.2.1			Solyc05g015530.3.1
Solyc07g008320.3.1	Solyc12g037930.2.1	Solyc06g005430.1.1	Solyc07g015860.3.1	Solyc04g074910.3.1		Solyc11g011260.1.1			Solyc05g023800.3.1
Solyc07g009130.3.1	Solyc12g044280.2.1	Solyc06g005560.3.1	Solyc07g017220.3.1	Solyc04g076060.3.1		Solyc11g033270.2.1			Solyc05g024430.3.1
Solyc07g017430.3.1	Solyc12g056910.2.1	Solyc06g007470.3.1	Solyc07g039380.3.1	Solyc04g077120.3.1		Solyc11g040150.2.1			Solyc05g026045.1.1
Solyc07g017510.3.1	Solyc12g094630.2.1	Solyc06g007570.3.1	Solyc07g042440.3.1	Solyc04g077780.3.1		Solyc11g065000.2.1			Solyc05g026130.3.1
Solyc07g017780.3.1	Solyc12g096060.2.1	Solyc06g007710.3.1	Solyc07g045080.3.1	Solyc04g078070.3.1		Solyc11g066820.2.1			Solyc05g046390.3.1
Solyc07g039340.3.1	Solyc12g099650.2.1	Solyc06g008170.3.1	Solyc07g053550.2.1	Solyc04g078390.2.1		Solyc11g068960.2.1			Solyc05g050200.3.1
Solyc07g041155.1.1		Solyc06g008260.3.1	Solyc07g055080.3.1	Solyc04g080230.3.1		Solyc11g069270.2.1			Solyc05g050840.3.1
Solyc07g042260.3.1		Solyc06g009210.3.1	Solyc07g061740.3.1	Solyc04g080500.3.1		Solyc11g069960.2.1			Solyc05g051515.1.1
Solyc07g043270.3.1		Solyc06g011280.3.1	Solyc07g061960.3.1	Solyc04g080590.3.1		Solyc11g072710.2.1			Solyc05g052800.3.1
Solyc07g047770.3.1		Solyc06g036050.3.1	Solyc07g062390.3.1	Solyc04g080630.3.1		Solyc12g009960.2.1			Solyc05g052810.3.1
Solyc07g052940.3.1		Solyc06g048610.3.1	Solyc07g062430.3.1	Solyc04g080810.3.1		Solyc12g014140.2.1			Solyc05g053310.3.1
Solyc07g053020.2.1		Solyc06g053820.3.1	Solyc07g063610.3.1	Solyc04g080850.3.1		Solyc12g035130.2.1			Solyc05g053440.3.1
Solyc07g053180.3.1		Solyc06g060400.3.1	Solyc08g005800.3.1	Solyc04g081410.3.1		Solyc12g042920.2.1			Solyc05g053940.3.1
Solyc07g056260.3.1		Solyc06g062500.3.1	Solyc08g006000.3.1	Solyc05g005180.3.1		Solyc12g044820.2.1			Solyc05g054070.3.1
Solyc07g056660.3.1		Solyc06g064470.3.1	Solyc08g006070.3.1	Solyc05g005290.3.1		Solyc12g055720.2.1			Solyc05g054810.3.1
Solyc07g063130.3.1		Solyc06g065180.3.1	Solyc08g006760.3.1	Solyc05g005510.3.1		Solyc12g055840.2.1			Solyc05g055185.1.1
Solyc07g064900.3.1		Solyc06g065590.3.1	Solyc08g007570.3.1	Solyc05g005870.3.1		Solyc12g055970.2.1			Solyc05g055280.2.1
Solyc07g065120.3.1		Solyc06g066660.3.1	Solyc08g066180.3.1	Solyc05g006160.3.1		Solyc12g056580.2.1			Solyc05g055310.3.1
Solyc07g065370.3.1		Solyc06g068010.3.1	Solyc08g066840.3.1	Solyc05g006215.1.1		Solyc12g063050.2.1			Solyc05g055440.1.1
Solyc07g065630.3.1		Solyc06g069860.3.1	Solyc08g067940.3.1	Solyc05g006850.3.1		Solyc12g095750.2.1			Solyc05g056020.3.1
Solyc07g065710.3.1		Solyc06g069890.3.1	Solyc08g069080.3.1	Solyc05g007260.3.1		Solyc12g097030.2.1			Solyc06g005430.1.1
Solyc07g066030.3.1		Solyc06g071530.3.1	Solyc08g076450.3.1	Solyc05g007560.3.1		Solyc12g098920.2.1			Solyc06g007470.3.1
Solyc07g066200.3.1		Solyc06g071720.1.1	Solyc08g077480.3.1	Solyc05g008270.3.1		Solyc12g099260.2.1			Solyc06g007570.3.1
Solyc08g005270.3.1		Solyc06g071870.3.1	Solyc08g077930.3.1	Solyc05g009290.3.1					Solyc06g008260.3.1
Solyc08g006420.3.1		Solyc06g071880.3.1	Solyc08g078240.3.1	Solyc05g009910.3.1					Solyc06g009210.3.1
Solyc08g007110.3.1		Solyc06g071960.3.1	Solyc08g078900.1.1	Solyc05g012160.3.1					Solyc06g009630.1.1
Solyc08g007360.3.1		Solyc06g072120.3.1	Solyc08g079510.3.1	Solyc05g012580.1.1					Solyc06g036050.3.1
Solyc08g021920.3.1		Solyc06g072280.3.1	Solyc08g079850.3.1	Solyc05g012590.3.1					Solyc06g048610.3.1
Solyc08g061100.3.1		Solyc06g072490.3.1	Solyc08g080940.3.1	Solyc05g013620.2.1					Solyc06g050770.3.1
Solyc08g061320.3.1		Solyc06g072600.3.1	Solyc08g081570.3.1	Solyc05g013630.1.1					Solyc06g051420.3.1
Solyc08g061560.3.1		Solyc06g073090.3.1	Solyc08g082160.3.1	Solyc05g013920.3.1					Solyc06g053480.3.1
Solyc08g065220.3.1		Solyc06g073300.1.1	Solyc08g082590.3.1	Solyc05g014470.3.1					Solyc06g053820.3.1
Solyc08g066200.3.1		Solyc06g073310.3.1	Solyc08g082610.3.1	Solyc05g026045.1.1					Solyc06g060080.2.1
Solyc08g067860.2.1		Solyc06g073360.3.1	Solyc08g082670.3.1	Solyc05g026130.3.1					Solyc06g060850.3.1
Solyc08g067960.3.1		Solyc06g073700.3.1	Solyc09g006000.3.1	Solyc05g026550.3.1					Solyc06g062500.3.1
Solyc08g074760.3.1		Solyc06g073790.3.1	Solyc09g007480.3.1	Solyc05g046390.3.1					Solyc06g063220.3.1
Solyc08g076290.3.1		Solyc06g073800.3.1	Solyc09g007765.1.1	Solyc05g050200.3.1					Solyc06g064810.3.1
Solyc08g076470.3.1		Solyc06g074300.3.1	Solyc09g009130.3.1	Solyc05g050840.3.1					Solyc06g065180.3.1
Solyc08g078530.3.1		Solyc06g074430.3.1	Solyc09g009640.3.1	Solyc05g051515.1.1					Solyc06g065590.3.1
Solyc08g081990.3.1		Solyc06g074780.1.1	Solyc09g010562.1.1	Solyc05g051750.3.1					Solyc06g066100.3.1
Solyc08g082010.3.1		Solyc06g074790.1.1	Solyc09g010940.3.1	Solyc05g051790.3.1					Solyc06g066660.3.1
Solyc08g082250.3.1		Solyc06g075180.1.1	Solyc09g011560.2.1	Solyc05g052070.3.1					Solyc06g068780.3.1
Solyc09g007110.3.1		Solyc06g075800.1.1	Solyc09g011580.2.1	Solyc05g053080.2.1					Solyc06g071310.3.1
Solyc09g007870.3.1		Solyc06g075830.2.1	Solyc09g014620.3.1	Solyc05g053440.3.1					Solyc06g071530.3.1
Solyc09g010280.3.1		Solyc06g075930.1.1	Solyc09g015000.3.1	Solyc05g053940.3.1					Solyc06g071720.1.1
Solyc09g010830.3.1		Solyc06g082140.3.1	Solyc09g042700.3.1	Solyc05g054400.3.1					Solyc06g071960.3.1
Solyc09g014380.3.1		Solyc06g082360.3.1	Solyc09g075890.3.1	Solyc05g054760.3.1					Solyc06g072280.3.1
Solyc09g014780.3.1		Solyc06g082670.3.1	Solyc09g082660.3.1	Solyc05g054810.3.1					Solyc06g072600.3.1
Solyc09g025270.3.1		Solyc06g083180.3.1	Solyc09g090430.3.1	Solyc05g054920.3.1					Solyc06g073090.3.1
Solyc09g030390.3.1		Solyc06g083780.3.1	Solyc09g090570.2.1	Solyc05g055280.2.1					Solyc06g073270.3.1
Solyc09g031650.3.1		Solyc06g083790.3.1	Solyc09g091170.3.1	Solyc05g055440.1.1					Solyc06g073300.1.1
Solyc09g055350.3.1		Solyc06g083820.3.1	Solyc09g091440.3.1	Solyc05g055550.3.1					Solyc06g073360.3.1
Solyc09g061290.3.1		Solyc06g084230.3.1	Solyc09g092040.3.1	Solyc05g055990.3.1					Solyc06g073430.3.1
Solyc09g064200.3.1		Solyc06g084430.3.1	Solyc09g097900.3.1	Solyc05g056055.1.1					Solyc06g073470.3.1
Solyc09g075020.3.1		Solyc07g005050.3.1	Solyc09g098300.3.1	Solyc06g005260.3.1					Solyc06g073700.3.1
Solyc09g075460.3.1		Solyc07g006150.3.1	Solyc10g005100.3.1	Solyc06g005420.1.1					Solyc06g073790.3.1
Solyc09g075830.3.1		Solyc07g008370.3.1	Solyc10g007600.3.1	Solyc06g005790.3.1					Solyc06g073800.3.1
Solyc09g076000.3.1		Solyc07g008540.3.1	Solyc10g007670.3.1	Solyc06g005940.3.1					Solyc06g073870.3.1
Solyc09g082980.3.1		Solyc07g008720.4.1	Solyc10g009150.3.1	Solyc06g007470.3.1					Solyc06g074480.3.1
Solyc09g090200.3.1		Solyc07g008800.3.1	Solyc10g012370.3.1	Solyc06g007760.3.1					Solyc06g074780.1.1
Solyc09g092250.3.1		Solyc07g009330.3.1	Solyc10g049850.2.1	Solyc06g008160.3.1					Solyc06g074790.1.1
Solyc09g098040.3.1		Solyc07g016150.3.1	Solyc10g055240.2.1	Solyc06g008170.3.1					Solyc06g075620.3.1
Solyc09g098290.3.1		Solyc07g017400.3.1	Solyc10g079610.2.1	Solyc06g009210.3.1					Solyc06g075800.1.1
Solyc10g005650.3.1		Solyc07g026770.3.1	Solyc10g079755.1.1	Solyc06g048610.3.1					Solyc06g075810.3.1
Solyc10g005700.3.1		Solyc07g041310.3.1	Solyc10g080190.1.1	Solyc06g050770.3.1					Solyc06g075830.2.1
Solyc10g005770.3.1		Solyc07g042250.3.1	Solyc10g081480.2.1	Solyc06g051420.3.1					Solyc06g075930.1.1
Solyc10g006260.3.1		Solyc07g049230.1.1	Solyc10g083460.1.1	Solyc06g060080.2.1					Solyc06g076140.3.1
Solyc10g006330.3.1		Solyc07g053690.3.1	Solyc10g085215.1.1	Solyc06g060150.3.1					Solyc06g082140.3.1
Solyc10g007770.3.1		Solyc07g055230.3.1	Solyc10g086400.2.1	Solyc06g060720.3.1					Solyc06g082360.3.1
Solyc10g051095.1.1		Solyc07g056420.4.1	Solyc10g086570.3.1	Solyc06g062500.3.1					Solyc06g083180.3.1
Solyc10g054440.2.1		Solyc07g056550.3.1	Solyc11g005380.2.1	Solyc06g062510.3.1					Solyc06g083780.3.1
Solyc10g055450.2.1		Solyc07g056650.3.1	Solyc11g006300.2.1	Solyc06g062940.3.1					Solyc06g083790.3.1
Solyc10g074940.2.1		Solyc07g065650.2.1	Solyc11g006510.2.1	Solyc06g065180.3.1					Solyc06g083810.3.1
Solyc10g080390.2.1		Solyc07g066385.1.1	Solyc11g009020.2.1	Solyc06g066100.3.1					Solyc06g083820.3.1
Solyc10g081020.2.1		Solyc07g066460.3.1	Solyc11g009090.2.1	Solyc06g067960.3.1					Solyc07g005050.3.1
Solyc10g081510.2.1		Solyc08g006040.3.1	Solyc11g010100.2.1	Solyc06g068780.3.1					Solyc07g005210.3.1
Solyc10g083630.2.1		Solyc08g006900.3.1	Solyc11g012320.2.1	Solyc06g069520.3.1					Solyc07g006000.3.1
Solyc10g086420.1.1		Solyc08g007140.3.1	Solyc11g013100.2.1	Solyc06g070980.3.1					Solyc07g006150.3.1
Solyc11g005710.2.1		Solyc08g007460.2.1	Solyc11g019910.1.1	Solyc06g071310.3.1					Solyc07g006270.3.1
Solyc11g006040.2.1		Solyc08g008590.3.1	Solyc11g020960.2.1	Solyc06g071530.3.1					Solyc07g006490.3.1
Solyc11g006390.2.1		Solyc08g014550.3.1	Solyc11g027880.2.1	Solyc06g072465.1.1					Solyc07g006590.1.1
Solyc11g011470.2.1		Solyc08g016180.3.1	Solyc11g066580.2.1	Solyc06g072570.3.1					Solyc07g007120.3.1
Solyc11g013530.2.1		Solyc08g016420.3.1	Solyc11g066950.2.1	Solyc06g072600.3.1					Solyc07g008370.3.1
Solyc11g040370.2.1		Solyc08g066110.3.1	Solyc12g005180.2.1	Solyc06g073270.3.1					Solyc07g008470.3.1
Solyc11g044470.2.1		Solyc08g067020.3.1	Solyc12g008800.2.1	Solyc06g073430.3.1					Solyc07g008720.4.1
Solyc11g044480.2.1		Solyc08g068150.3.1	Solyc12g009580.2.1	Solyc06g073470.3.1					Solyc07g008800.3.1
Solyc11g051160.2.1		Solyc08g068180.3.1	Solyc12g009630.2.1	Solyc06g074480.3.1					Solyc07g009330.3.1
Solyc11g062010.2.1		Solyc08g069030.3.1	Solyc12g010230.2.1	Solyc06g074495.1.1					Solyc07g016200.3.1
Solyc11g065320.2.1		Solyc08g075090.3.1	Solyc12g010870.2.1	Solyc06g074790.1.1					Solyc07g017400.3.1
Solyc11g065350.2.1		Solyc08g075700.3.1	Solyc12g015970.2.1	Solyc06g075620.3.1					Solyc07g026770.3.1
Solyc11g069163.1.1		Solyc08g075720.2.1	Solyc12g044600.3.1	Solyc06g075800.1.1					Solyc07g039450.3.1
Solyc11g069490.2.1		Solyc08g075850.3.1	Solyc12g077590.2.1	Solyc06g075830.2.1					Solyc07g047800.3.1
Solyc11g072590.2.1		Solyc08g076340.3.1	Solyc12g089220.2.1	Solyc06g075960.1.1					Solyc07g049360.3.1
Solyc11g072880.2.1		Solyc08g077280.1.1	Solyc12g094500.2.1	Solyc06g076140.3.1					Solyc07g049710.3.1
Solyc12g006920.2.1		Solyc08g077710.3.1	Solyc12g096760.2.1	Solyc06g076220.3.1					Solyc07g055340.3.1
Solyc12g014250.2.1		Solyc08g077720.3.1	Solyc12g099200.2.1	Solyc06g076460.3.1					Solyc07g063960.3.1
Solyc12g017420.2.1		Solyc08g078640.2.1	Solyc12g099310.2.1	Solyc06g076790.1.1					Solyc07g065650.2.1
Solyc12g035670.2.1		Solyc08g079240.3.1	Solyc08g081470.3.1	Solyc06g082580.3.1					Solyc07g066310.3.1
Solyc12g056940.2.1		Solyc08g082580.3.1		Solyc06g082650.3.1					Solyc08g006150.3.1
Solyc12g087890.2.1		Solyc08g083380.2.1		Solyc06g083080.3.1					Solyc08g006900.3.1
Solyc12g095830.2.1		Solyc09g005720.3.1		Solyc06g083260.3.1					Solyc08g007140.3.1
Solyc12g095960.2.1		Solyc09g008800.3.1		Solyc06g083360.3.1					Solyc08g008220.3.1
Solyc12g096020.2.1		Solyc09g009900.3.1		Solyc06g083530.3.1					Solyc08g008230.3.1
Solyc12g098740.2.1		Solyc09g010190.3.1		Solyc06g083810.3.1					Solyc08g008590.3.1
Solyc12g099000.2.1		Solyc09g010330.3.1		Solyc06g083820.3.1					Solyc08g014020.3.1
Solyc12g099270.2.1		Solyc09g010500.3.1		Solyc06g084160.3.1					Solyc08g014550.3.1
Solyc12g100120.2.1		Solyc09g011850.3.1		Solyc06g084470.3.1					Solyc08g016180.3.1
		Solyc09g014530.3.1		Solyc07g005210.3.1					Solyc08g016420.3.1
		Solyc09g020130.3.1		Solyc07g005560.3.1					Solyc08g041870.3.1
		Solyc09g025250.3.1		Solyc07g006270.3.1					Solyc08g048550.3.1
		Solyc09g057650.3.1		Solyc07g006590.1.1					Solyc08g066110.3.1
		Solyc09g065330.3.1		Solyc07g006600.1.1					Solyc08g067020.3.1
		Solyc09g065755.1.1		Solyc07g008470.3.1					Solyc08g067180.3.1
		Solyc09g065840.3.1		Solyc07g008720.4.1					Solyc08g068150.3.1
		Solyc09g066430.3.1		Solyc07g016200.3.1					Solyc08g068180.3.1
		Solyc09g072870.3.1		Solyc07g026770.3.1					Solyc08g069030.3.1
		Solyc09g074300.1.1		Solyc07g039450.3.1					Solyc08g074750.2.1
		Solyc09g074870.3.1		Solyc07g042620.3.1					Solyc08g075720.2.1
		Solyc09g075150.3.1		Solyc07g049360.3.1					Solyc08g075850.3.1
		Solyc09g075160.3.1		Solyc07g049710.3.1					Solyc08g076210.3.1
		Solyc09g075200.3.1		Solyc07g053550.2.1					Solyc08g076340.3.1
		Solyc09g075290.3.1		Solyc07g053690.3.1					Solyc08g076840.3.1
		Solyc09g090140.3.1		Solyc07g055080.3.1					Solyc08g077280.1.1
		Solyc09g090580.3.1		Solyc07g056490.4.1					Solyc08g077540.2.1
		Solyc09g090610.3.1		Solyc07g062870.3.1					Solyc08g077710.3.1
		Solyc09g091500.3.1		Solyc07g063610.3.1					Solyc08g077720.3.1
		Solyc09g091740.3.1		Solyc07g065280.3.1					Solyc08g079240.3.1
		Solyc09g098360.3.1		Solyc07g065650.2.1					Solyc08g079610.3.1
		Solyc10g006070.3.1		Solyc07g066650.3.1					Solyc08g080240.3.1
		Solyc10g006490.3.1		Solyc08g006000.3.1					Solyc08g082580.3.1
		Solyc10g006560.3.1		Solyc08g006780.3.1					Solyc08g082760.3.1
		Solyc10g006580.3.1		Solyc08g007140.3.1					Solyc08g083200.3.1
		Solyc10g007350.3.1		Solyc08g007570.3.1					Solyc08g083380.2.1
		Solyc10g007980.3.1		Solyc08g008230.3.1					Solyc09g008160.3.1
		Solyc10g011870.3.1		Solyc08g013670.3.1					Solyc09g008800.3.1
		Solyc10g018250.2.1		Solyc08g016420.3.1					Solyc09g009900.3.1
		Solyc10g037980.2.1		Solyc08g029170.3.1					Solyc09g010190.3.1
		Solyc10g045310.2.1		Solyc08g048550.3.1					Solyc09g010330.3.1
		Solyc10g052660.3.1		Solyc08g067020.3.1					Solyc09g010440.3.1
		Solyc10g074590.2.1		Solyc08g067950.3.1					Solyc09g010500.3.1
		Solyc10g074720.2.1		Solyc08g068180.3.1					Solyc09g011590.3.1
		Solyc10g076420.2.1		Solyc08g074750.2.1					Solyc09g020130.3.1
		Solyc10g078150.2.1		Solyc08g075690.3.1					Solyc09g057650.3.1
		Solyc10g078540.2.1		Solyc08g076210.3.1					Solyc09g061620.3.1
		Solyc10g078620.1.1		Solyc08g076340.3.1					Solyc09g065755.1.1
		Solyc10g078660.2.1		Solyc08g076460.3.1					Solyc09g072870.3.1
		Solyc10g078920.2.1		Solyc08g077710.3.1					Solyc09g074470.3.1
		Solyc10g078960.2.1		Solyc08g077720.3.1					Solyc09g074870.3.1
		Solyc10g080590.2.1		Solyc08g077930.3.1					Solyc09g075150.3.1
		Solyc10g080670.2.1		Solyc08g077980.3.1					Solyc09g075290.3.1
		Solyc10g081030.2.1		Solyc08g078240.3.1					Solyc09g082650.3.1
		Solyc10g081130.2.1		Solyc08g079260.3.1					Solyc09g090110.3.1
		Solyc10g081370.2.1		Solyc08g080720.2.1					Solyc09g090580.3.1
		Solyc10g083280.3.1		Solyc08g081570.3.1					Solyc09g091500.3.1
		Solyc10g083740.2.1		Solyc08g082390.3.1					Solyc09g092710.3.1
		Solyc10g084310.2.1		Solyc08g082580.3.1					Solyc09g097770.3.1
		Solyc10g085480.2.1		Solyc09g007290.3.1					Solyc10g006370.3.1
		Solyc10g085560.2.1		Solyc09g008160.3.1					Solyc10g006490.3.1
		Solyc10g086020.2.1		Solyc09g008230.3.1					Solyc10g006530.3.1
		Solyc10g086335.1.1		Solyc09g008410.3.1					Solyc10g006560.3.1
		Solyc10g086510.2.1		Solyc09g009130.3.1					Solyc10g007350.3.1
		Solyc11g005000.2.1		Solyc09g009210.3.1					Solyc10g018250.2.1
		Solyc11g005680.2.1		Solyc09g009640.3.1					Solyc10g037980.2.1
		Solyc11g005880.2.1		Solyc09g010100.3.1					Solyc10g051350.2.1
		Solyc11g006070.2.1		Solyc09g010120.2.1					Solyc10g052660.3.1
		Solyc11g007200.2.1		Solyc09g010330.3.1					Solyc10g054420.2.1
		Solyc11g007920.1.1		Solyc09g010440.3.1					Solyc10g074590.2.1
		Solyc11g007930.1.1		Solyc09g010562.1.1					Solyc10g074860.2.1
		Solyc11g008510.2.1		Solyc09g014620.3.1					Solyc10g074910.2.1
		Solyc11g011130.2.1		Solyc09g015770.3.1					Solyc10g075020.2.1
		Solyc11g011250.2.1		Solyc09g057670.3.1					Solyc10g076420.2.1
		Solyc11g012110.2.1		Solyc09g059970.3.1					Solyc10g078150.2.1
		Solyc11g012640.1.1		Solyc09g061620.3.1					Solyc10g078620.1.1
		Solyc11g017070.2.1		Solyc09g064660.3.1					Solyc10g078660.2.1
		Solyc11g020890.2.1		Solyc09g065270.3.1					Solyc10g078690.2.1
		Solyc11g042610.2.1		Solyc09g072590.3.1					Solyc10g078960.2.1
		Solyc11g065670.1.1		Solyc09g072870.3.1					Solyc10g079720.2.1
		Solyc11g066470.1.1		Solyc09g074470.3.1					Solyc10g080590.2.1
		Solyc11g067100.2.1		Solyc09g075130.3.1					Solyc10g081030.2.1
		Solyc11g068400.2.1		Solyc09g075200.3.1					Solyc10g081130.2.1
		Solyc11g068420.2.1		Solyc09g082520.3.1					Solyc10g081170.2.1
		Solyc11g068680.2.1		Solyc09g082650.3.1					Solyc10g081370.2.1
		Solyc11g071320.2.1		Solyc09g091170.3.1					Solyc10g083120.2.1
		Solyc11g071490.2.1		Solyc09g097900.3.1					Solyc10g083280.3.1
		Solyc11g072240.2.1		Solyc09g098300.3.1					Solyc10g083740.2.1
		Solyc11g073240.2.1		Solyc10g005230.3.1					Solyc10g084210.2.1
		Solyc11g073260.2.1		Solyc10g005560.3.1					Solyc10g084310.2.1
		Solyc11g073280.2.1		Solyc10g005670.2.1					Solyc10g085480.2.1
		Solyc12g005570.2.1		Solyc10g005800.3.1					Solyc10g086020.2.1
		Solyc12g006540.2.1		Solyc10g006290.3.1					Solyc10g086335.1.1
		Solyc12g008700.2.1		Solyc10g006470.3.1					Solyc11g005000.2.1
		Solyc12g008720.2.1		Solyc10g007350.3.1					Solyc11g005340.2.1
		Solyc12g008730.2.1		Solyc10g007650.3.1					Solyc11g005370.2.1
		Solyc12g009180.2.1		Solyc10g007670.3.1					Solyc11g005880.2.1
		Solyc12g009980.2.1		Solyc10g008870.3.1					Solyc11g006820.2.1
		Solyc12g010350.2.1		Solyc10g011770.3.1					Solyc11g007200.2.1
		Solyc12g010930.2.1		Solyc10g011870.3.1					Solyc11g007930.1.1
		Solyc12g038980.2.1		Solyc10g037980.2.1					Solyc11g008510.2.1
		Solyc12g039120.2.1		Solyc10g049850.2.1					Solyc11g010200.2.1
		Solyc12g042080.2.1		Solyc10g051350.2.1					Solyc11g011250.2.1
		Solyc12g042650.2.1		Solyc10g074590.2.1					Solyc11g012080.2.1
		Solyc12g044720.2.1		Solyc10g074740.1.1					Solyc11g012400.2.1
		Solyc12g056540.1.1		Solyc10g074860.2.1					Solyc11g012410.2.1
		Solyc12g096300.2.1		Solyc10g074910.2.1					Solyc11g012640.1.1
		Solyc12g096700.2.1		Solyc10g077010.2.1					Solyc11g012730.2.1
		Solyc12g098330.2.1		Solyc10g078450.2.1					Solyc11g020890.2.1
		Solyc12g098940.2.1		Solyc10g078630.2.1					Solyc11g021365.1.1
		Solyc12g099030.2.1		Solyc10g078690.2.1					Solyc11g027870.2.1
		Solyc12g099330.2.1		Solyc10g078830.2.1					Solyc11g042620.2.1
				Solyc10g078960.2.1					Solyc11g042930.2.1
				Solyc10g080190.1.1					Solyc11g044230.2.1
				Solyc10g080370.1.1					Solyc11g066410.2.1
				Solyc10g081370.2.1					Solyc11g066470.1.1
				Solyc10g083120.2.1					Solyc11g067060.3.1
				Solyc10g084210.2.1					Solyc11g067100.2.1
				Solyc10g085215.1.1					Solyc11g068400.2.1
				Solyc11g005050.2.1					Solyc11g068420.2.1
				Solyc11g005220.2.1					Solyc11g068790.2.1
				Solyc11g005340.2.1					Solyc11g069410.2.1
				Solyc11g005370.2.1					Solyc11g070130.2.1
				Solyc11g007810.2.1					Solyc11g071220.2.1
				Solyc11g007920.1.1					Solyc11g071320.2.1
				Solyc11g008510.2.1					Solyc11g071490.2.1
				Solyc11g011140.2.1					Solyc11g071790.2.1
				Solyc11g012410.2.1					Solyc11g072030.2.1
				Solyc11g012730.2.1					Solyc11g072240.2.1
				Solyc11g020890.2.1					Solyc11g073280.2.1
				Solyc11g027870.2.1					Solyc12g005570.2.1
				Solyc11g042620.2.1					Solyc12g005630.2.1
				Solyc11g042930.2.1					Solyc12g006290.2.1
				Solyc11g065190.2.1					Solyc12g006540.2.1
				Solyc11g065670.1.1					Solyc12g008550.2.1
				Solyc11g066350.2.1					Solyc12g008700.2.1
				Solyc11g067010.2.1					Solyc12g008720.2.1
				Solyc11g068400.2.1					Solyc12g008730.2.1
				Solyc11g068430.2.1					Solyc12g009060.2.1
				Solyc11g068510.2.1					Solyc12g009440.2.1
				Solyc11g068515.1.1					Solyc12g009600.2.1
				Solyc11g068790.2.1					Solyc12g010060.2.1
				Solyc11g068810.2.1					Solyc12g010350.2.1
				Solyc11g069410.2.1					Solyc12g013540.2.1
				Solyc11g069900.2.1					Solyc12g014290.2.1
				Solyc11g069910.2.1					Solyc12g036170.2.1
				Solyc11g071790.2.1					Solyc12g036200.2.1
				Solyc11g072260.2.1					Solyc12g039120.2.1
				Solyc11g072450.2.1					Solyc12g044720.2.1
				Solyc12g005270.2.1					Solyc12g056540.1.1
				Solyc12g006010.2.1					Solyc12g056910.2.1
				Solyc12g006290.2.1					Solyc12g088030.2.1
				Solyc12g007120.2.1					Solyc12g089230.2.1
				Solyc12g008550.2.1					Solyc12g096300.2.1
				Solyc12g009440.2.1					Solyc12g096700.2.1
				Solyc12g010060.2.1					Solyc12g098150.2.1
				Solyc12g010860.2.1					Solyc12g098330.2.1
				Solyc12g010910.2.1					Solyc12g098350.1.1
				Solyc12g013540.2.1					Solyc12g098720.2.1
				Solyc12g014290.2.1					Solyc12g098890.2.1
				Solyc12g015870.2.1					Solyc12g098940.2.1
				Solyc12g036200.2.1					Solyc12g099030.2.1
				Solyc12g036250.2.1					Solyc12g099330.2.1
				Solyc12g039120.2.1					Solyc12g099570.2.1
				Solyc12g043160.2.1					Solyc12g100160.2.1
				Solyc12g055760.2.1
				Solyc12g056210.2.1
				Solyc12g056910.2.1
				Solyc12g077590.2.1
				Solyc12g088030.2.1
				Solyc12g088320.2.1
				Solyc12g089030.2.1
				Solyc12g094630.2.1
				Solyc12g096100.1.1
				Solyc12g096150.2.1
				Solyc12g096700.2.1
				Solyc12g098150.2.1
				Solyc12g098720.2.1
				Solyc12g099570.2.1
				Solyc12g099710.2.1
				Solyc06g036310.3.1

## Sheet: Motifs_Pattern3_Shoots
rank	motif_DB	motif_ID	motif_alt_ID	consensus	p-value	adj_p-value	E-value	tests	FASTA_max	pos	neg	PWM_min	TP	%TP	FP	%FP
1	ArabidopsisDapv1_cisBP_PBM.meme	C2C2dof_tnt.At4g38000_col_a_m1	At4g38000	HTTTTTWTTTTTTTTTTTTWWCTTTTTH	7.38e-39	4.21e-36	3.96e-33	571	362	362	1086	3.44	151	41.71	104	9.58
2	ArabidopsisDapv1_cisBP_PBM.meme	C2C2dof_tnt.AT1G47655_colamp_a_m1	AT1G47655	YYTTTTDCTTTTTBT	1.23e-38	8.69e-36	8.16e-33	704	362	362	1086	2.02	203	56.08	209	19.24
3	ArabidopsisDapv1_cisBP_PBM.meme	C2C2dof_tnt.OBP3_col_a_m1	OBP3	TTTWCTTTTTHHYTTTTTTTT	3.63e-37	2.11e-34	1.98e-31	581	362	362	1086	4.38	137	37.85	86	7.92
4	ArabidopsisDapv1_cisBP_PBM.meme	BBRBPC_tnt.BPC1_colamp_a_m1	BPC1	CTCTYTCTCTCTCTC	4.74e-35	4.88e-33	4.58e-30	103	362	362	1086	1.17	83	22.93	20	1.84
5	ArabidopsisDapv1_cisBP_PBM.meme	C2H2_tnt.TF3A_col_a_m1	TF3A	CYTCCTCCTCCTCCTCCTC	1.15e-34	2.23e-32	2.1e-29	194	362	362	1086	1.59	120	33.15	67	6.17
6	ArabidopsisDapv1_cisBP_PBM.meme	C2C2dof_tnt.OBP1_col_a_m1	OBP1	HHYYTTYTTTTTTWVCTTTTT	7.67e-35	4.83e-32	4.54e-29	630	362	362	1086	1.56	211	58.29	246	22.65
7	ArabidopsisDapv1_cisBP_PBM.meme	C2C2dof_tnt.AT5G66940_col_a_m1	AT5G66940	WHTTTTTTHYTTTTTACTTTTTNHTTTWW	2.44e-31	1.31e-28	1.23e-25	537	362	362	1086	3.59	140	38.67	111	10.22
8	ArabidopsisDapv1_cisBP_PBM.meme	ND_tnt.FRS9_col_a_m1	FRS9	CTCTCTCTCTCTCTCTCTCTC	5.91e-30	4.19e-28	3.94e-25	71	362	362	1086	1.57	62	17.13	9	0.83
9	ArabidopsisDapv1_cisBP_PBM.meme	C2C2dof_tnt.AT5G02460_col_a_m1	AT5G02460	RAAAAAGWAAAAARAAAAARA	8.25e-31	4.46e-28	4.19e-25	541	362	362	1086	7.98	90	24.86	36	3.31
10	ArabidopsisDapv1_cisBP_PBM.meme	C2C2dof_tnt.AT1G69570_col_a_m1	AT1G69570	TTTTYACTTTTTYTTTTTTTTTTTTTW	1.1e-28	5.26e-26	4.94e-23	479	362	362	1086	3.21	136	37.57	114	10.5
11	ArabidopsisDapv1_cisBP_PBM.meme	Orphan_tnt.BBX31_col_a_m1	BBX31	AAAAAGTAAAAARDW	1.16e-28	7.22e-26	6.78e-23	622	362	362	1086	1.65	202	55.8	257	23.66
12	ArabidopsisDapv1_cisBP_PBM.meme	C2C2dof_tnt.AT2G28810_col_a_m1	AT2G28810	TTYTTTTTTTTTWACTTTTTB	3.05e-28	1.74e-25	1.63e-22	570	362	362	1086	3.67	125	34.53	96	8.84
13	ArabidopsisDapv1_cisBP_PBM.meme	C2C2dof_tnt.OBP3_colamp_a_m1	OBP3	TTTTTTYTTTWDCTTTTTN	3.93e-27	2.97e-24	2.79e-21	756	362	362	1086	3.26	126	34.81	102	9.39
14	ArabidopsisDapv1_cisBP_PBM.meme	REM_tnt.REM19_col_a_m1	REM19	RAMAAAAAAAAAAAA	2.3e-25	1.26e-22	1.19e-19	549	362	362	1086	2.71	157	43.37	171	15.75
15	ArabidopsisDapv1_cisBP_PBM.meme	C2C2dof_tnt.Adof1_col_a_m1	Adof1	AAAAAVAAAAAGTARAAAAWR	5.65e-25	3.56e-22	3.34e-19	629	362	362	1086	2.42	148	40.88	154	14.18
16	ArabidopsisDapv1_cisBP_PBM.meme	C2C2dof_tnt.AT5G66940_colamp_a_m1	AT5G66940	TTTWTTTACTTTTTBYTTTTT	1.7e-23	9.04e-21	8.49e-18	532	362	362	1086	1.66	166	45.86	201	18.51
17	ArabidopsisDapv1_cisBP_PBM.meme	C2C2dof_tnt.At5g62940_col_a_m1	At5g62940	RAAAAAADVAAAAAGKWAAWA	2.14e-22	1.31e-19	1.23e-16	613	362	362	1086	2.13	157	43.37	187	17.22
18	ArabidopsisDapv1_cisBP_PBM.meme	BBRBPC_tnt.BPC1_col_a_m1	BPC1	GAGAGAGAGAGAGAGAGAGAGAGA	6.54e-21	2.36e-19	2.21e-16	36	362	362	1086	2.81	35	9.67	1	0.09
19	ArabidopsisDapv1_cisBP_PBM.meme	C2C2dof_tnt.COG1_col_a_m1	COG1	RWAAAAADDAAAAAGTRAAAA	7.37e-22	4.1e-19	3.85e-16	556	362	362	1086	1.11	204	56.35	305	28.08
20	ArabidopsisDapv1_cisBP_PBM.meme	C2C2dof_tnt.AT1G69570_colamp_a_m1	AT1G69570	WAAAAAAAAAAARAAAAAGTR	3.73e-21	2.04e-18	1.92e-15	548	362	362	1086	1.63	169	46.69	222	20.44
21	ArabidopsisDapv1_cisBP_PBM.meme	C2C2dof_tnt.CDF3_colamp_a_m1	CDF3	TKYACTTTTTNHYTTTTT	4.98e-21	2.69e-18	2.53e-15	541	362	362	1086	2.5	132	36.46	141	12.98
22	ArabidopsisDapv1_cisBP_PBM.meme	BBRBPC_tnt.BPC5_colamp_a_m1	BPC5	RARARARAGAGAGAGAGAGAGAGAGAGAG	9.38e-20	3.94e-18	3.7e-15	42	362	362	1086	6.2	35	9.67	2	0.18
23	ArabidopsisDapv1_cisBP_PBM.meme	REM_tnt.REM19_colamp_a_m1	REM19	WTDWMAAAAAAAAAAAAAAAA	4.58e-20	1.83e-17	1.72e-14	399	362	362	1086	1.03	169	46.69	229	21.09
24	ArabidopsisDapv1_cisBP_PBM.meme	C2C2dof_tnt.At3g45610_col_a_m1	At3g45610	KTWACTTTTTNNYTTTTTT	1.77e-18	9.74e-16	9.14e-13	549	362	362	1086	2.73	119	32.87	128	11.79
25	ArabidopsisDapv1_cisBP_PBM.meme	MYBrelated_tnt.AT1G72740_colamp_a_m1	AT1G72740	DDDDWWRDRDTTAGGGTTTNK	8.83e-17	1.32e-14	1.24e-11	149	362	362	1086	1.48	74	20.44	54	4.97
26	ArabidopsisDapv1_cisBP_PBM.meme	BBRBPC_tnt.BPC6_col_a_m1	BPC6	CTCTCTCTCTCTCTCTCTCTC	5.67e-16	1.59e-14	1.49e-11	28	362	362	1086	2.53	27	7.46	1	0.09
27	ArabidopsisDapv1_cisBP_PBM.meme	M01902_2.00_Weirauch_CSP4	CSP4	AAWAAAAA	1.88e-17	1.85e-14	1.74e-11	983	362	362	1086	2.02	173	47.79	257	23.66
28	ArabidopsisDapv1_cisBP_PBM.meme	C2C2dof_tnt.AT3G52440_colamp_a_m1	AT3G52440	WWDTTHACTTTTTNHYTTTTT	8.59e-17	4.98e-14	4.68e-11	580	362	362	1086	2.11	140	38.67	183	16.85
29	ArabidopsisDapv1_cisBP_PBM.meme	HMG_tnt.3XHMGBOX1_col_a_m1	3XHMGBOX1	RCGGCGGHGRWDRNGGNRRNG	7.21e-16	1.04e-13	9.81e-11	145	362	362	1086	3.02	60	16.57	36	3.31
30	ArabidopsisDapv1_cisBP_PBM.meme	C2H2_tnt.AT3G46070_col_a_m1	AT3G46070	HYHHYHTCACTCTHH	2.98e-16	1.05e-13	9.84e-11	352	362	362	1086	7.56	55	15.19	28	2.58
31	ArabidopsisDapv1_cisBP_PBM.meme	C2C2dof_tnt.At1g64620_100ng20cy_b_m1	At1g64620	WWAAANNAAAAAGKWAAAW	2.26e-16	1.43e-13	1.34e-10	631	362	362	1086	1.1	216	59.67	381	35.08
32	ArabidopsisDapv1_cisBP_PBM.meme	C2C2gata_tnt.ZML1_colamp_a_m1	ZML1	WTNAATCTYRRCCGTYSRWTY	3.79e-15	3.38e-13	3.17e-10	89	362	362	1086	9.44	34	9.39	7	0.64
33	ArabidopsisDapv1_cisBP_PBM.meme	MYBrelated_tnt.TBP3_col_a_m1	TBP3	WWWWHTWWRCCCTAAWTHH	2.4e-15	4.93e-13	4.63e-10	205	362	362	1086	7.71	56	15.47	32	2.95
34	ArabidopsisDapv1_cisBP_PBM.meme	ABI3VP1_tnt.VRN1_colamp_a_m1	VRN1	VWKTTTTTTTTTTTTTTKB	5.39e-15	1.34e-12	1.26e-09	248	362	362	1086	1.26	106	29.28	121	11.14
35	ArabidopsisDapv1_cisBP_PBM.meme	C2C2dof_tnt.OBP4_colamp_a_m1	OBP4	WWAADNNAAAAAGTWAAWW	2.17e-15	1.43e-12	1.34e-09	660	362	362	1086	1.2	208	57.46	367	33.79
36	ArabidopsisDapv1_cisBP_PBM.meme	NAC_tnt.NTM1_colamp_a_m1	NTM1	AAAAAAAADNAAAAAGTAAAW	3.53e-15	1.77e-12	1.66e-09	500	362	362	1086	1.83	133	36.74	178	16.39
37	ArabidopsisDapv1_cisBP_PBM.meme	HMG_tnt.3XHMGBOX1_colamp_a_m1	3XHMGBOX1	WCCACCACCACCWCC	1.94e-14	3.39e-12	3.19e-09	175	362	362	1086	1.56	80	22.1	74	6.81
38	ArabidopsisDapv1_cisBP_PBM.meme	C2C2dof_tnt.CDF3_col_a_m1	CDF3	AAAARDNAAAAAGTRAAAA	2.01e-14	1.02e-11	9.58e-09	508	362	362	1086	1.1	178	49.17	294	27.07
39	ArabidopsisDapv1_cisBP_PBM.meme	C2C2dof_tnt.At3g45610_colamp_a_m1	At3g45610	WTTTTTWMCTTTTTB	1.93e-14	1.22e-11	1.15e-08	635	362	362	1086	1.94	147	40.61	216	19.89
40	ArabidopsisDapv1_cisBP_PBM.meme	MYBrelated_tnt.TBP3_colamp_a_m1	TBP3	DADTTAGGGTTTADDDTTK	1.02e-13	2.45e-11	2.3e-08	240	362	362	1086	3.89	61	16.85	45	4.14
41	ArabidopsisDapv1_cisBP_PBM.meme	M00888_2.00_FrancoZorilla_SPL7	SPL7	GGRGKAAAGG	9.05e-14	4.39e-11	4.12e-08	485	362	362	1086	1.18	165	45.58	266	24.49
42	ArabidopsisDapv1_cisBP_PBM.meme	AP2EREBP_tnt.AT1G71450_col_a_m1	AT1G71450	CDCCRCCRCCDCCRCCGYCR	6.42e-13	6.23e-11	5.85e-08	97	362	362	1086	6.4	33	9.12	10	0.92
43	ArabidopsisDapv1_cisBP_PBM.meme	C2C2dof_tnt.dof42_col_a_m1	dof42	AAADNAAAAAGGYAAAAAA	1.28e-13	6.46e-11	6.07e-08	506	362	362	1086	1.78	141	38.95	208	19.15
44	ArabidopsisDapv1_cisBP_PBM.meme	MYBrelated_tnt.AT1G72740_col_a_m1	AT1G72740	CCTAAACCCTAAWYC	6.08e-13	7.17e-11	6.74e-08	118	362	362	1086	1.05	64	17.68	53	4.88
45	ArabidopsisDapv1_cisBP_PBM.meme	M01712_2.00_Weirauch_MYC3	MYC3	CACGTGNNNN	2.47e-13	1.4e-10	1.32e-07	567	362	362	1086	1.3	132	36.46	189	17.4
46	ArabidopsisDapv1_cisBP_PBM.meme	LOBAS2_tnt.LOB_col_a_m1	LOB	WCCGCCGCCDYCKCCGCCGCH	6.83e-12	2.6e-10	2.44e-07	38	362	362	1086	2.34	28	7.73	7	0.64
47	ArabidopsisDapv1_cisBP_PBM.meme	C2C2dof_tnt.dof24_col_a_m1	dof24	HWTTTTHACTTTTTN	4.95e-13	2.83e-10	2.66e-07	572	362	362	1086	2.06	134	37.02	196	18.05
48	ArabidopsisDapv1_cisBP_PBM.meme	AP2EREBP_tnt.ERF7_col_a_m1	ERF7	YCNCCNCCDYCDCCGCCGYCA	4.41e-12	3.27e-10	3.07e-07	74	362	362	1086	5.25	35	9.67	14	1.29
49	ArabidopsisDapv1_cisBP_PBM.meme	C2C2dof_tnt.AT2G28810_colamp_a_m1	AT2G28810	TTYACTTTTTNHYTT	6.86e-13	4.46e-10	4.18e-07	650	362	362	1086	1.96	139	38.4	209	19.24
50	ArabidopsisDapv1_cisBP_PBM.meme	C2C2dof_tnt.OBP4_col_a_m1	OBP4	VAAAAAGKWAAWWW	1.6e-12	9.87e-10	9.26e-07	616	362	362	1086	2.02	139	38.4	212	19.52
51	ArabidopsisDapv1_cisBP_PBM.meme	C2C2gata_tnt.ZIM_col_a_m1	ZIM	TCTBRRCCGTTSGAT	2.02e-11	1.41e-09	1.33e-06	70	362	362	1086	4.56	31	8.56	11	1.01
52	ArabidopsisDapv1_cisBP_PBM.meme	C2C2dof_tnt.AT5G02460_colamp_a_m1	AT5G02460	HWTTWACTTTTTBDHTTWW	2.95e-12	1.88e-09	1.77e-06	638	362	362	1086	2.04	128	35.36	188	17.31
53	ArabidopsisDapv1_cisBP_PBM.meme	C2C2dof_tnt.COG1_colamp_a_m1	COG1	HTTTTKYACTTTTTN	6.04e-12	2.81e-09	2.64e-06	466	362	362	1086	1.12	161	44.48	272	25.05
54	ArabidopsisDapv1_cisBP_PBM.meme	C2C2COlike_tnt.AT4G27900_col_a_m1	AT4G27900	AATSRACGGYYGAGATTNRWYS	2.24e-10	6.26e-09	5.88e-06	28	362	362	1086	1.32	23	6.35	5	0.46
55	ArabidopsisDapv1_cisBP_PBM.meme	M01714_2.00_Weirauch_ILR3	ILR3	NNCACGTGNN	1.51e-11	6.46e-09	6.06e-06	428	362	362	1086	1.01	158	43.65	268	24.68
56	ArabidopsisDapv1_cisBP_PBM.meme	C2C2dof_tnt.Adof1_colamp_a_m1	Adof1	ARAAADNAAAAAGTAAAWDWH	1.23e-11	6.76e-09	6.35e-06	550	362	362	1086	2.04	119	32.87	172	15.84
57	ArabidopsisDapv1_cisBP_PBM.meme	MYB_tnt.ATY19_col_a_m1	ATY19	YHHHAHHWHHYYCACCAACCH	4.79e-11	1.47e-08	1.38e-05	306	362	362	1086	8.74	42	11.6	26	2.39
58	ArabidopsisDapv1_cisBP_PBM.meme	AP2EREBP_tnt.At1g22810_col_m1	At1g22810	GGHGGYGGCGGTGGH	2.49e-10	2.54e-08	2.39e-05	102	362	362	1086	1.19	53	14.64	46	4.24
59	ArabidopsisDapv1_cisBP_PBM.meme	bZIP_tnt.bZIP68_col_a_m1	bZIP68	TGCCACGTSABCWHH	3.39e-10	2.57e-08	2.42e-05	76	362	362	1086	1.58	40	11.05	26	2.39
60	ArabidopsisDapv1_cisBP_PBM.meme	bZIP_tnt.GBF3_col_m1	GBF3	TGCCACGTCABCWWH	5.45e-10	2.72e-08	2.56e-05	50	362	362	1086	1.08	33	9.12	17	1.57
61	ArabidopsisDapv1_cisBP_PBM.meme	M01703_2.00_Weirauch_PIF1	PIF1	NNCACGTGNN	1.87e-10	5.92e-08	5.56e-05	316	362	362	1086	1.11	117	32.32	177	16.3
62	ArabidopsisDapv1_cisBP_PBM.meme	M01708_2.00_Weirauch_BEE2	BEE2	NNCACGTGNN	1.48e-10	6.18e-08	5.8e-05	418	362	362	1086	1.04	150	41.44	257	23.66
63	ArabidopsisDapv1_cisBP_PBM.meme	M01707_2.00_Weirauch_MYC4	MYC4	NNCACGTGNN	2.18e-10	8.54e-08	8.02e-05	391	362	362	1086	1.2	121	33.43	187	17.22
64	ArabidopsisDapv1_cisBP_PBM.meme	bZIP_tnt.GBF3_colamp_m1	GBF3	DNWKNHSACGTGGCA	8.53e-10	1.19e-07	0.000111	139	362	362	1086	3.16	43	11.88	32	2.95
65	ArabidopsisDapv1_cisBP_PBM.meme	MYBrelated_tnt.AT1G18960_col_a_m1	AT1G18960	NADHWNHWWCAMCAACAHNWNH	5.15e-10	1.27e-07	0.000119	247	362	362	1086	3.34	66	18.23	71	6.54
66	ArabidopsisDapv1_cisBP_PBM.meme	C2C2gata_tnt.GATA1_col_a_m1	GATA1	RTGRTGRTGRTGRTG	1.22e-09	1.92e-07	0.00018	157	362	362	1086	1.71	59	16.3	60	5.52
67	ArabidopsisDapv1_cisBP_PBM.meme	C2H2_tnt.At5g04390_col200_a_m1	At5g04390	NAGTGAWRDDR	3.88e-10	2.08e-07	0.000195	536	362	362	1086	2.06	91	25.14	121	11.14
68	ArabidopsisDapv1_cisBP_PBM.meme	ABI3VP1_tnt.VRN1_col_a_m1	VRN1	TTTTTTTTTTTTTTTTTTTTTTTTTTKTB	7.41e-09	2.45e-07	0.00023	33	362	362	1086	1.93	24	6.63	9	0.83
69	ArabidopsisDapv1_cisBP_PBM.meme	M01699_2.00_Weirauch_MYC2	MYC2	NNCACGTGNN	8.22e-10	3.12e-07	0.000293	379	362	362	1086	1.08	130	35.91	214	19.71
70	ArabidopsisDapv1_cisBP_PBM.meme	C2C2COlike_tnt.AT5G59990_colamp_a_m1	AT5G59990	AATCTCRACCGTYCA	2.37e-09	3.37e-07	0.000317	142	362	362	1086	52	16	4.42	1	0.09
71	ArabidopsisDapv1_cisBP_PBM.meme	M00891_2.00_FrancoZorilla_TCP23	TCP23	NNGGGCCCAC	8.68e-10	3.59e-07	0.000337	413	362	362	1086	1.04	147	40.61	257	23.66
72	ArabidopsisDapv1_cisBP_PBM.meme	C3H_tnt.AT3G12130_colamp_a_m1	AT3G12130	AWDSAAAAAGKWRA	5.76e-10	3.8e-07	0.000357	660	362	362	1086	1.85	131	36.19	215	19.8
73	ArabidopsisDapv1_cisBP_PBM.meme	bZIP_tnt.bZIP16_colamp_a_m1	bZIP16	DWWGVTSACGTGGCA	1.08e-08	6.37e-07	0.000599	59	362	362	1086	1.14	35	9.67	24	2.21
74	ArabidopsisDapv1_cisBP_PBM.meme	MYB_tnt.MYB96_col_b_m1	MYB96	DDDDKTDGKTGGTRGTTR	4.64e-09	1.24e-06	0.00116	267	362	362	1086	1.5	90	24.86	127	11.69
75	ArabidopsisDapv1_cisBP_PBM.meme	C2C2COlike_tnt.AT5G59990_col_a_m1	AT5G59990	DNRAAATGRACGGTBGAGATT	2.41e-08	1.49e-06	0.0014	62	362	362	1086	2.79	30	8.29	18	1.66
76	ArabidopsisDapv1_cisBP_PBM.meme	bZIP_tnt.bZIP44_col_m1	bZIP44	DWWGCTGACGTGGCA	5.19e-08	1.61e-06	0.00151	31	362	362	1086	11.3	12	3.31	0	0
77	ArabidopsisDapv1_cisBP_PBM.meme	AP2EREBP_tnt.ERF48_col_a_m1	ERF48	GGMGGYGGHGGYGGYGGTGGW	3.73e-08	2.13e-06	0.002	57	362	362	1086	1.97	33	9.12	23	2.12
78	ArabidopsisDapv1_cisBP_PBM.meme	AP2EREBP_tnt.SHN3_col_a_m1	SHN3	WCCDCCGCCRCCDCCGCCGCC	9.73e-08	2.33e-06	0.00219	24	362	362	1086	3.65	18	4.97	5	0.46
79	ArabidopsisDapv1_cisBP_PBM.meme	C2H2_tnt.STZ_col_m1	STZ	CACTNHCACTN	7.74e-09	2.97e-06	0.00279	384	362	362	1086	4.4	38	10.5	28	2.58
80	ArabidopsisDapv1_cisBP_PBM.meme	bZIP_tnt.bZIP16_col_v3a_m1	bZIP16	DDWKSHSACGTGGCA	6.38e-08	3.19e-06	0.003	50	362	362	1086	1.33	29	8.01	18	1.66
81	ArabidopsisDapv1_cisBP_PBM.meme	bZIP_tnt.GBF6_colamp_a_m1	GBF6	DWWGVTGACGTGGCA	3.59e-08	3.19e-06	0.003	89	362	362	1086	4.72	31	8.56	20	1.84
82	ArabidopsisDapv1_cisBP_PBM.meme	C2C2dof_tnt.DAG2_col_a_m1	DAG2	NAAAAAGKDAA	5.25e-09	3.33e-06	0.00313	634	362	362	1086	1.35	172	47.51	332	30.57
83	ArabidopsisDapv1_cisBP_PBM.meme	AP2EREBP_tnt.At5g18450_col_a_m1	At5g18450	GGHGGAGGCGGTGGH	4e-08	3.48e-06	0.00327	87	362	362	1086	1.14	44	12.15	41	3.78
84	ArabidopsisDapv1_cisBP_PBM.meme	C2H2_tnt.AZF1_colamp_a_m1	AZF1	DKWGWBAGTGW	1.15e-08	5.17e-06	0.00485	451	362	362	1086	2.52	78	21.55	104	9.58
85	ArabidopsisDapv1_cisBP_PBM.meme	bZIP_tnt.bZIP43_col_a_m1	bZIP43	GCCACGTCAGCA	2.81e-07	5.35e-06	0.00502	19	362	362	1086	1.4	15	4.14	3	0.28
86	ArabidopsisDapv1_cisBP_PBM.meme	bZIP_tnt.bZIP48_colamp_a_m1	bZIP48	TGCCACGTCAGCAWH	2.12e-07	5.74e-06	0.00539	27	362	362	1086	14.8	11	3.04	0	0
87	ArabidopsisDapv1_cisBP_PBM.meme	MYB_tnt.MYB67_col_a_m1	MYB67	DNDDNDNDDDYGKTWGGTRGR	3.13e-08	6.03e-06	0.00566	193	362	362	1086	10.6	26	7.18	13	1.2
88	ArabidopsisDapv1_cisBP_PBM.meme	bZIP_tnt.bZIP53_col_m1	bZIP53	DWTGCTGACGTGGCA	2.38e-07	6.67e-06	0.00627	28	362	362	1086	1.26	20	5.52	8	0.74
89	ArabidopsisDapv1_cisBP_PBM.meme	CPP_tnt.AT2G20110_colamp_a_m1	AT2G20110	WWTTTRAATTTDAAW	1.25e-08	7.16e-06	0.00672	571	362	362	1086	7.3	40	11.05	32	2.95
90	ArabidopsisDapv1_cisBP_PBM.meme	M00854_2.00_FrancoZorilla_PIF3	PIF3	CACGTGSBN	2.74e-08	9.74e-06	0.00915	355	362	362	1086	1.41	99	27.35	154	14.18
91	ArabidopsisDapv1_cisBP_PBM.meme	bHLH_tnt.bHLH74_colamp_a_m1	bHLH74	CACGTGAY	1.23e-07	9.93e-06	0.00932	81	362	362	1086	2.88	33	9.12	25	2.3
92	ArabidopsisDapv1_cisBP_PBM.meme	bZIP_tnt.GBF5_col_v3a_m1	GBF5	DWTGCTGACGTGGCA	3.16e-07	1.27e-05	0.0119	40	362	362	1086	5.3	17	4.7	5	0.46
93	ArabidopsisDapv1_cisBP_PBM.meme	AP2EREBP_tnt.At5g65130_col_a_m1	At5g65130	CCDCCDCCRCCGCCA	1.67e-07	1.33e-05	0.0125	80	362	362	1086	4.13	28	7.73	18	1.66
94	ArabidopsisDapv1_cisBP_PBM.meme	bZIP_tnt.bZIP3_col_a_m1	bZIP3	DDTGMTGACGTGGCA	2.38e-07	1.41e-05	0.0132	59	362	362	1086	5.17	20	5.52	8	0.74
95	ArabidopsisDapv1_cisBP_PBM.meme	bHLH_tnt.bHLH18_col_a_m1	bHLH18	CRCGTKWWHCACGTGKH	2.15e-07	1.48e-05	0.0139	69	362	362	1086	1.52	33	9.12	26	2.39
96	ArabidopsisDapv1_cisBP_PBM.meme	bZIP_tnt.GBF5_colamp_a_m1	GBF5	DWTGCTGACGTGGCA	3.88e-07	1.55e-05	0.0146	40	362	362	1086	1.06	25	6.91	15	1.38
97	ArabidopsisDapv1_cisBP_PBM.meme	LOBAS2_tnt.LBD23_colamp_a_m1	LBD23	RGCGDAAAAHNCGCH	8.64e-08	1.66e-05	0.0156	192	362	362	1086	1.56	60	16.57	73	6.72
98	ArabidopsisDapv1_cisBP_PBM.meme	bZIP_tnt.ABI5_col_v3h_m1	ABI5	DDDWGRWSACGTGGCANH	3.88e-07	1.67e-05	0.0157	43	362	362	1086	1.43	25	6.91	15	1.38
99	ArabidopsisDapv1_cisBP_PBM.meme	MYB_tnt.MYB93_col_a_m1	MYB93	DDKDDDDDRKTWGGTGRAMHW	5.91e-08	1.87e-05	0.0175	316	362	362	1086	1.1	116	32.04	198	18.23
100	ArabidopsisDapv1_cisBP_PBM.meme	bZIP_tnt.bZIP44_colamp_a_m1	bZIP44	WTGCTGACGTGGC	7.1e-07	1.99e-05	0.0187	28	362	362	1086	1.26	19	5.25	8	0.74
101	ArabidopsisDapv1_cisBP_PBM.meme	LOBAS2_tnt.AS2_col_a_m1	AS2	YCDCCGCCGYHDYYKCCGCCG	5.09e-07	2.14e-05	0.0201	42	362	362	1086	1.95	24	6.63	14	1.29
102	ArabidopsisDapv1_cisBP_PBM.meme	bZIP_tnt.bZIP53_colamp_a_m1	bZIP53	DWWGMTGACGTGGCA	8.68e-07	2.26e-05	0.0212	26	362	362	1086	15.1	10	2.76	0	0
103	ArabidopsisDapv1_cisBP_PBM.meme	AP2EREBP_tnt.ERF105_colamp_a_m1	ERF105	YYNYCDCCDCCRCCDCCGCCGCCR	8.29e-07	2.57e-05	0.0241	31	362	362	1086	6.74	18	4.97	7	0.64
104	ArabidopsisDapv1_cisBP_PBM.meme	AP2EREBP_tnt.CRF4_col_a_m1	CRF4	CCKCCGCCGCCRCCDCMDCCD	6.62e-07	2.58e-05	0.0242	39	362	362	1086	2.63	23	6.35	13	1.2
105	ArabidopsisDapv1_cisBP_PBM.meme	AP2EREBP_tnt.At1g75490_col_a_m1	At1g75490	CCDCCDCCACCGCCD	2.49e-07	2.59e-05	0.0243	104	362	362	1086	1.76	40	11.05	38	3.5
106	ArabidopsisDapv1_cisBP_PBM.meme	AP2EREBP_tnt.ERF9_col_a_m1	ERF9	YGGCGGHKRYGGCGGCGGMGR	5.93e-07	2.61e-05	0.0245	44	362	362	1086	5.78	20	5.52	9	0.83
107	ArabidopsisDapv1_cisBP_PBM.meme	AP2EREBP_tnt.DREB26_col_a_m1	DREB26	YCNCCDYCDYCDCCACCGMC	5.11e-07	2.96e-05	0.0278	58	362	362	1086	1.25	32	8.84	26	2.39
108	ArabidopsisDapv1_cisBP_PBM.meme	bZIP_tnt.ABF2_col_v3a_m1	ABF2	DWWWNTGCCACGTSWCCW	8.01e-07	3.76e-05	0.0353	47	362	362	1086	1.4	27	7.46	19	1.75
109	ArabidopsisDapv1_cisBP_PBM.meme	bZIP_tnt.ABI5_colamp_v3b_m1	ABI5	DDTGRWSACGTGGCA	1.02e-06	3.98e-05	0.0374	39	362	362	1086	1.15	24	6.63	15	1.38
110	ArabidopsisDapv1_cisBP_PBM.meme	bZIP_tnt.bZIP28_col_a_m1	bZIP28	DNWKRTSACGTGGCA	6.2e-07	5.15e-05	0.0483	83	362	362	1086	2.45	33	9.12	28	2.58
111	ArabidopsisDapv1_cisBP_PBM.meme	C2C2dof_tnt.DAG2_colamp_a_m1	DAG2	NAAAAAGKDAAWW	8.45e-08	5.15e-05	0.0483	609	362	362	1086	1.49	150	41.44	287	26.43
112	ArabidopsisDapv1_cisBP_PBM.meme	AP2EREBP_tnt.LEP_col_a_m1	LEP	DCCKCCGCCGYCDMHDCCKCC	1.35e-06	5.27e-05	0.0494	39	362	362	1086	2.1	23	6.35	14	1.29
113	ArabidopsisDapv1_cisBP_PBM.meme	bZIP_tnt.GBF6_col_m1	GBF6	TGCCACGTCAGCAWH	1.98e-06	5.34e-05	0.0502	27	362	362	1086	13.4	11	3.04	1	0.09
114	ArabidopsisDapv1_cisBP_PBM.meme	M01705_2.00_Weirauch_UNE10	UNE10	CCACGTGM	2.87e-07	5.53e-05	0.052	193	362	362	1086	1.28	65	17.96	87	8.01
115	ArabidopsisDapv1_cisBP_PBM.meme	AP2EREBP_tnt.AT1G71450_colamp_a_m1	AT1G71450	YCDYCACCGWCRH	3.19e-07	6.13e-05	0.0575	192	362	362	1086	1.9	61	16.85	79	7.27
116	ArabidopsisDapv1_cisBP_PBM.meme	AP2EREBP_tnt.At4g28140_colamp_a_m1	At4g28140	KGTCGGTGGHGRNGD	6.62e-07	6.42e-05	0.0603	97	362	362	1086	9.94	23	6.35	13	1.2
117	ArabidopsisDapv1_cisBP_PBM.meme	AP2EREBP_tnt.PUCHI_colamp_a_m1	PUCHI	GMGRHDDWRRCGGCGGMGGHGRNRR	2.48e-06	6.7e-05	0.0629	27	362	362	1086	2.85	17	4.7	7	0.64
118	ArabidopsisDapv1_cisBP_PBM.meme	AP2EREBP_tnt.ERF10_col_a_m1	ERF10	NCCDCCNYCDCCGCCGCCRYH	1.46e-06	7.03e-05	0.066	48	362	362	1086	2.03	25	6.91	17	1.57
119	ArabidopsisDapv1_cisBP_PBM.meme	M01709_2.00_Weirauch_SPT	SPT	NCACGTGGB	2.18e-07	7.34e-05	0.0689	336	362	362	1086	1.23	100	27.62	165	15.19
120	ArabidopsisDapv1_cisBP_PBM.meme	CPP_tnt.SOL1_colamp_a_m1	SOL1	AWTTYRAATTTBAAA	1.87e-07	8.49e-05	0.0797	453	362	362	1086	1.52	125	34.53	226	20.81
121	ArabidopsisDapv1_cisBP_PBM.meme	C2C2dof_tnt.dof24_colamp_a_m1	dof24	WWADVNAAAAAGTDA	1.41e-07	8.71e-05	0.0818	619	362	362	1086	1.91	116	32.04	202	18.6
122	ArabidopsisDapv1_cisBP_PBM.meme	AP2EREBP_tnt.At4g28140_col_a_m1	At4g28140	GDCGGYGGHGRHGRHGGNGR	1.02e-06	8.91e-05	0.0836	87	362	362	1086	3.32	33	9.12	29	2.67
123	ArabidopsisDapv1_cisBP_PBM.meme	mTERF_tnt.AT5G23930_col_a_m1	AT5G23930	CDCCGCCRCCDCCGCCGCCR	1.86e-06	9.31e-05	0.0874	50	362	362	1086	2.13	28	7.73	22	2.03
124	ArabidopsisDapv1_cisBP_PBM.meme	bZIP_tnt.bZIP42_colamp_a_m1	bZIP42	TGCCACGTCAGCA	7.42e-06	9.65e-05	0.0906	13	362	362	1086	1.91	10	2.76	1	0.09
125	ArabidopsisDapv1_cisBP_PBM.meme	bZIP_tnt.bZIP50_colamp_v31_m1	bZIP50	BYSACGTCAYCAYC	5.52e-07	0.000104	0.0974	188	362	362	1086	1.07	75	20.72	111	10.22
126	ArabidopsisDapv1_cisBP_PBM.meme	Trihelix_tnt.AT2G33550_col_a_m1	AT2G33550	WDDNHHAWDTRCCCTWAA	3.03e-07	0.000139	0.13	458	362	362	1086	1.02	153	42.27	302	27.81
127	ArabidopsisDapv1_cisBP_PBM.meme	C2C2dof_tnt.At1g64620_colamp_a_m1	At1g64620	NAAAAAGKWAA	2.64e-07	0.000171	0.161	649	362	362	1086	2.11	118	32.6	210	19.34
128	ArabidopsisDapv1_cisBP_PBM.meme	C2H2_tnt.SGR5_col_a_m1	SGR5	AAAAWAAGACAAAAW	6.62e-07	0.000181	0.17	274	362	362	1086	14.4	23	6.35	13	1.2
129	ArabidopsisDapv1_cisBP_PBM.meme	C3H_tnt.AT5G63260_col_a_m1	AT5G63260	NAAAAAGTDAA	3.04e-07	0.000185	0.174	608	362	362	1086	1.09	185	51.1	391	36
130	ArabidopsisDapv1_cisBP_PBM.meme	MYB_tnt.MYB63_col_a_m1	MYB63	HNHHHNHYYCACCAACCMCHH	1.46e-06	0.00023	0.216	157	362	362	1086	12.3	25	6.91	17	1.57
131	ArabidopsisDapv1_cisBP_PBM.meme	ABI3VP1_tnt.FUS3_col_a_m1	FUS3	AHATRCATGCAWRHA	1.09e-06	0.000231	0.217	212	362	362	1086	16.2	21	5.8	11	1.01
132	ArabidopsisDapv1_cisBP_PBM.meme	AP2EREBP_tnt.ERF115_col_a_m1	ERF115	CCGCCGCCRYCGCCG	3.52e-06	0.000239	0.225	68	362	362	1086	2.91	26	7.18	20	1.84
133	ArabidopsisDapv1_cisBP_PBM.meme	bZIP_tnt.AREB3_col_v31_m1	AREB3	DDWGGWSACGTGGCA	6.7e-06	0.000248	0.233	37	362	362	1086	1.66	22	6.08	15	1.38
134	ArabidopsisDapv1_cisBP_PBM.meme	M00882_2.00_FrancoZorilla_MYB11	MYB11	NNHAMCWAMY	3.86e-07	0.000275	0.259	713	362	362	1086	1.36	139	38.4	266	24.49
135	ArabidopsisDapv1_cisBP_PBM.meme	AP2EREBP_tnt.At5g65130_colamp_a_m1	At5g65130	HYNHHNHYDCCRCCGMCMW	4.67e-06	0.000289	0.272	62	362	362	1086	7.19	21	5.8	13	1.2
136	ArabidopsisDapv1_cisBP_PBM.meme	BZR_tnt.At4g18890_col_a_m1	At4g18890	YGCACGTGTGR	6.08e-06	0.00031	0.291	51	362	362	1086	1.63	26	7.18	21	1.93
137	ArabidopsisDapv1_cisBP_PBM.meme	AP2EREBP_tnt.ESE3_col_a_m1	ESE3	HGGHGGHGGCGGCGGMGGW	5.16e-06	0.000366	0.344	71	362	362	1086	2.13	31	8.56	29	2.67
138	ArabidopsisDapv1_cisBP_PBM.meme	AP2EREBP_tnt.ERF104_col_a_m1	ERF104	CDCCDCCDCCGCCGCCRYH	9.92e-06	0.000367	0.345	37	362	362	1086	15.4	14	3.87	5	0.46
139	ArabidopsisDapv1_cisBP_PBM.meme	Orphan_tnt.AT1G24250_col_a_m1	AT1G24250	THYCAACTACCAACHAMH	1.9e-06	0.000389	0.365	205	362	362	1086	1.08	79	21.82	125	11.51
140	ArabidopsisDapv1_cisBP_PBM.meme	C2H2_tnt.AT4G26030_col_a_m1	AT4G26030	HHNHHNHYYCACCWACYHH	1.67e-06	0.000442	0.415	265	362	362	1086	7.15	37	10.22	37	3.41
141	ArabidopsisDapv1_cisBP_PBM.meme	bHLH_tnt.bHLH34_col_m1	bHLH34	GTGNNNRVCACGTGBCDNHDBDH	4.98e-06	0.000493	0.463	99	362	362	1086	2.22	35	9.67	36	3.31
142	ArabidopsisDapv1_cisBP_PBM.meme	bHLH_tnt.PIF7_col_a_m1	PIF7	SDKRDWGCCACGTGG	8.95e-06	0.000572	0.537	64	362	362	1086	1.08	32	8.84	32	2.95
143	ArabidopsisDapv1_cisBP_PBM.meme	CPP_tnt.TSO1_col_a_m1	TSO1	WWTTWAAAATTTAAA	1.19e-06	0.000581	0.545	488	362	362	1086	1.7	124	34.25	233	21.45
144	ArabidopsisDapv1_cisBP_PBM.meme	CPP_tnt.TCX2_col_a_m1	TCX2	WTTYAAAATTYAAAW	1.63e-06	0.000668	0.627	411	362	362	1086	7.75	43	11.88	48	4.42
145	ArabidopsisDapv1_cisBP_PBM.meme	Trihelix_tnt.GT3a_col_a_m1	GT3a	RRCACGTGTHWAAWDTD	5.69e-06	0.000773	0.726	136	362	362	1086	2.59	37	10.22	40	3.68
146	ArabidopsisDapv1_cisBP_PBM.meme	bZIP_tnt.bZIP48_col_a_m1	bZIP48	GCCACGTCAGCAWH	3.46e-05	0.000796	0.748	23	362	362	1086	12.4	10	2.76	2	0.18
147	ArabidopsisDapv1_cisBP_PBM.meme	C2C2dof_tnt.AT3G52440_col_a_m1	AT3G52440	VAWAAAGKDAA	1.39e-06	0.000833	0.782	601	362	362	1086	1.77	126	34.81	239	22.01
148	ArabidopsisDapv1_cisBP_PBM.meme	CPP_tnt.TCX2_colamp_a_m1	TCX2	TTYAAAATTYAAAW	1.99e-06	0.000879	0.826	443	362	362	1086	12.9	31	8.56	27	2.49
149	ArabidopsisDapv1_cisBP_PBM.meme	bHLH_tnt.BIM1_col_a_m1	BIM1	CACGTGACHHNYMY	1.4e-05	0.000894	0.839	64	362	362	1086	2.72	28	7.73	26	2.39
150	ArabidopsisDapv1_cisBP_PBM.meme	MYB_tnt.MYB92_colamp_a_m1	MYB92	HHNWWNNYYYACCWAMCHH	3.52e-06	0.000911	0.856	259	362	362	1086	8.98	26	7.18	20	1.84
151	ArabidopsisDapv1_cisBP_PBM.meme	bHLH_tnt.bHLH104_col_b_m1	bHLH104	GVCACGTGBCDDCMNSKGSM	1.96e-05	0.00102	0.956	52	362	362	1086	2	24	6.63	20	1.84
152	ArabidopsisDapv1_cisBP_PBM.meme	AP2EREBP_tnt.At4g16750_col_a_m1	At4g16750	CNHCDYCRCCGACAH	9.92e-06	0.00102	0.959	103	362	362	1086	17.4	14	3.87	5	0.46
153	ArabidopsisDapv1_cisBP_PBM.meme	C2H2_tnt.AtIDD11_col_a_m1	AtIDD11	WWHTTWTTTTTGTCKTTTTBT	3.29e-06	0.00105	0.982	318	362	362	1086	27.1	13	3.59	3	0.28
154	ArabidopsisDapv1_cisBP_PBM.meme	AP2EREBP_tnt.ERF2_col_a_m1	ERF2	YCDCCDCCDCCGCCGCCRYYD	3.41e-05	0.00106	0.993	31	362	362	1086	19.9	12	3.31	4	0.37
155	ArabidopsisDapv1_cisBP_PBM.meme	AP2EREBP_tnt.ESE1_colamp_a_m1	ESE1	RRYGGCGGCGGCGGYGGMGG	5.95e-05	0.00131	1.23	22	362	362	1086	2.51	14	3.87	7	0.64
156	ArabidopsisDapv1_cisBP_PBM.meme	bZIP_tnt.AREB3_colamp_a_m1	AREB3	DDWGGWSACGTGGCA	4.11e-05	0.00131	1.23	32	362	362	1086	2.37	18	4.97	12	1.1
157	ArabidopsisDapv1_cisBP_PBM.meme	bZIP_tnt.bZIP42_col_a_m1	bZIP42	TGCTGACGTGGC	0.000101	0.00132	1.23	13	362	362	1086	3.37	8	2.21	1	0.09
158	ArabidopsisDapv1_cisBP_PBM.meme	AP2EREBP_tnt.ERF6_col_m1	ERF6	CCDYCDCCGCCGCCRCHDCHD	7.42e-05	0.00141	1.32	19	362	362	1086	2.02	13	3.59	6	0.55
159	ArabidopsisDapv1_cisBP_PBM.meme	MYB_tnt.MYB96_colamp_a_m1	MYB96	HHHAHYYMCCAACYACCWHHW	4.64e-06	0.00146	1.37	314	362	362	1086	1.31	99	27.35	177	16.3
160	ArabidopsisDapv1_cisBP_PBM.meme	AP2EREBP_tnt.ERF3_col_a_m1	ERF3	TGRCGGCGGMGGHGG	2.71e-05	0.00146	1.37	54	362	362	1086	2.34	23	6.35	19	1.75
161	ArabidopsisDapv1_cisBP_PBM.meme	C2H2_tnt.At1g14580_col_a_m1	At1g14580	WWWWTTTTTGTCGTTTTSTK	1.25e-05	0.00146	1.37	117	362	362	1086	2.01	38	10.5	44	4.05
162	ArabidopsisDapv1_cisBP_PBM.meme	AP2EREBP_tnt.CRF10_col100_a_m1	CRF10	CCDCCKCCGCCGCCR	2.71e-05	0.00149	1.4	55	362	362	1086	2.32	23	6.35	19	1.75
163	ArabidopsisDapv1_cisBP_PBM.meme	MYB_tnt.MYB61_col_a_m1	MYB61	YYYAMCHACCAHHHH	5.69e-06	0.00153	1.44	270	362	362	1086	5.85	37	10.22	40	3.68
164	ArabidopsisDapv1_cisBP_PBM.meme	AP2EREBP_tnt.CEJ1_col_a_m1	CEJ1	CCDYCDCCACCGMCA	1.68e-05	0.00155	1.45	92	362	362	1086	3.73	26	7.18	23	2.12
165	ArabidopsisDapv1_cisBP_PBM.meme	MYB_tnt.MYB30_col_a_m1	MYB30	BYHCCAACYACCAMC	6.4e-06	0.00173	1.62	270	362	362	1086	1.23	91	25.14	159	14.64
166	ArabidopsisDapv1_cisBP_PBM.meme	MYB_tnt.ATY13_colamp_a_m1	ATY13	CAMCYMCCAACYACY	6.37e-06	0.00186	1.75	292	362	362	1086	1.59	81	22.38	135	12.43
167	ArabidopsisDapv1_cisBP_PBM.meme	AP2EREBP_tnt.AT1G44830_col_a_m1	AT1G44830	CCDCCDCCACCGMCA	3.39e-05	0.0019	1.78	56	362	362	1086	1.13	28	7.73	28	2.58
168	ArabidopsisDapv1_cisBP_PBM.meme	C2H2_tnt.SGR5_colamp_a_m1	SGR5	TTTTGTCTTWTTYTN	5.99e-06	0.00197	1.85	329	362	362	1086	19.5	17	4.7	8	0.74
169	ArabidopsisDapv1_cisBP_PBM.meme	AP2EREBP_tnt.ERF73_col_a_m1	ERF73	YCDYCKCCGCCGCCRYHDYHN	7.42e-05	0.002	1.88	27	362	362	1086	6.32	13	3.59	6	0.55
170	ArabidopsisDapv1_cisBP_PBM.meme	MYB_tnt.MYB13_colamp_a_m1	MYB13	YYCACCWACCMHHNHHHH	1.21e-05	0.00205	1.92	170	362	362	1086	19.8	20	5.52	13	1.2
171	ArabidopsisDapv1_cisBP_PBM.meme	MYB_tnt.MYB83_colamp_a_m1	MYB83	DDDDRHGGTTGGTGR	7.42e-06	0.00208	1.95	280	362	362	1086	42.2	10	2.76	1	0.09
172	ArabidopsisDapv1_cisBP_PBM.meme	bHLH_tnt.BIM2_col_v3b_m1	BIM2	CACGTGMCHHNCACG	3.15e-05	0.00221	2.07	70	362	362	1086	1.12	33	9.12	37	3.41
173	ArabidopsisDapv1_cisBP_PBM.meme	MYB_tnt.MYB13_col_a_m1	MYB13	DNDDKGGTWGGTGRR	1.1e-05	0.00223	2.09	203	362	362	1086	37.9	12	3.31	3	0.28
174	ArabidopsisDapv1_cisBP_PBM.meme	AP2EREBP_tnt.ERF11_col_b_m1	ERF11	CCDCCKCCGCCGYCA	4.11e-05	0.00238	2.23	58	362	362	1086	5.64	18	4.97	12	1.1
175	ArabidopsisDapv1_cisBP_PBM.meme	C2H2_tnt.STOP1_col_a_m1	STOP1	CCTKCMCCAGATRHAMCCT	1.93e-05	0.00243	2.29	126	362	362	1086	1.13	52	14.36	74	6.81
176	ArabidopsisDapv1_cisBP_PBM.meme	CAMTA_tnt.CAMTA5_col_a_m1	CAMTA5	NCGYGTNDDAWVCGYGTD	1.83e-05	0.00247	2.32	135	362	362	1086	1.82	40	11.05	49	4.51
177	ArabidopsisDapv1_cisBP_PBM.meme	MYB_tnt.MYB60_col_m1	MYB60	HHWYYYCAACYACYTHHNH	1.1e-05	0.00251	2.35	228	362	362	1086	89.5	12	3.31	3	0.28
178	ArabidopsisDapv1_cisBP_PBM.meme	C2C2gata_tnt.ZML2_col_a_m1	ZML2	CATCATCATCATCATCATC	0.000105	0.00253	2.37	24	362	362	1086	4.39	11	3.04	4	0.37
179	ArabidopsisDapv1_cisBP_PBM.meme	MYB_tnt.MYB94_col_b_m1	MYB94	DDDDWRGTRGTTGGRRDDD	1.17e-05	0.00265	2.49	228	362	362	1086	1.27	76	20.99	126	11.6
180	ArabidopsisDapv1_cisBP_PBM.meme	AP2EREBP_tnt.ERF73_colamp_a_m1	ERF73	RYGGCGGCGGHGRNGGHGGHG	0.000127	0.00279	2.62	22	362	362	1086	2.32	14	3.87	8	0.74
181	ArabidopsisDapv1_cisBP_PBM.meme	NAC_tnt.CUC3_colamp_a_m1	CUC3	CKTGTDHHWCACGYHA	3.24e-05	0.00288	2.7	89	362	362	1086	2.79	24	6.63	21	1.93
182	ArabidopsisDapv1_cisBP_PBM.meme	C3H_tnt.AT5G63260_colamp_a_m1	AT5G63260	NAAAAAGTDAA	4.98e-06	0.00298	2.8	599	362	362	1086	1.78	119	32.87	228	20.99
183	ArabidopsisDapv1_cisBP_PBM.meme	C2H2_tnt.IDD5_col_m1	IDD5	TTTTTGTCGTTTWSTG	2.65e-05	0.00309	2.9	117	362	362	1086	3.8	30	8.29	31	2.85
184	ArabidopsisDapv1_cisBP_PBM.meme	MYB_tnt.MYB58_colamp_a_m1	MYB58	DDDNDDDDGGTTGGTGRRNND	1.68e-05	0.00326	3.06	194	362	362	1086	10.2	26	7.18	23	2.12
185	ArabidopsisDapv1_cisBP_PBM.meme	M00895_2.00_FrancoZorilla_SRS1	SRS1	NTAGVNN	5.67e-06	0.00335	3.15	592	362	362	1086	1.06	160	44.2	339	31.22
186	ArabidopsisDapv1_cisBP_PBM.meme	AP2EREBP_tnt.ERF5_colamp_a_m1	ERF5	CCDCCGCCGCCRYHDCCDCCG	0.000117	0.00338	3.18	29	362	362	1086	21.9	10	2.76	3	0.28
187	ArabidopsisDapv1_cisBP_PBM.meme	AP2EREBP_tnt.At2g33710_col_m1	At2g33710	CCDCCGCCGCCGYCR	7.57e-05	0.0037	3.48	49	362	362	1086	3.8	18	4.97	13	1.2
188	ArabidopsisDapv1_cisBP_PBM.meme	AP2EREBP_tnt.CRF4_colamp_a_m1	CRF4	HGGCGGCGGCGGHGG	9.01e-05	0.00387	3.63	43	362	362	1086	13.3	12	3.31	5	0.46
189	ArabidopsisDapv1_cisBP_PBM.meme	MYB_tnt.MYB83_col_a_m1	MYB83	GNKGTTGGTGR	1.04e-05	0.0039	3.67	376	362	362	1086	1.03	125	34.53	248	22.84
190	ArabidopsisDapv1_cisBP_PBM.meme	ABI3VP1_tnt.AT5G18090_col_a_m1	AT5G18090	RRWGATGAADMDDAD	1.05e-05	0.0039	3.67	374	362	362	1086	6.71	34	9.39	36	3.31
191	ArabidopsisDapv1_cisBP_PBM.meme	LOBAS2_tnt.LBD13_col_a_m1	LBD13	CGSCGGADWWKRCGGCG	7.57e-05	0.00408	3.83	54	362	362	1086	3.51	18	4.97	13	1.2
192	ArabidopsisDapv1_cisBP_PBM.meme	AP2EREBP_tnt.DEAR2_col_a_m1	DEAR2	YCDYCDCCACCGACA	5.23e-05	0.00428	4.02	82	362	362	1086	3.65	24	6.63	22	2.03
193	ArabidopsisDapv1_cisBP_PBM.meme	AP2EREBP_tnt.ESE3_colamp_a_m1	ESE3	KYGGCGGCGGMGGHG	5.56e-05	0.00433	4.07	78	362	362	1086	5.62	19	5.25	14	1.29
194	ArabidopsisDapv1_cisBP_PBM.meme	AP2EREBP_tnt.RAP26_col_a_m1	RAP26	TKGCGGCGGMGGHGG	8.61e-05	0.00473	4.44	55	362	362	1086	2.99	21	5.8	18	1.66
195	ArabidopsisDapv1_cisBP_PBM.meme	ABI3VP1_tnt.AT5G60130_col_a_m1	AT5G60130	AAGCAAAAHHWAAGSAAAA	1.33e-05	0.00485	4.55	364	362	362	1086	1.04	121	33.43	239	22.01
196	ArabidopsisDapv1_cisBP_PBM.meme	AP2EREBP_tnt.RAP211_col_a_m1	RAP211	CYDYCDYCGCCGGCN	7.09e-05	0.00579	5.44	82	362	362	1086	8.65	20	5.52	16	1.47
197	ArabidopsisDapv1_cisBP_PBM.meme	bZIP_tnt.HY5_colamp_v3a_m1	HY5	DDTGATGACGTGGCH	0.000134	0.00667	6.26	50	362	362	1086	2.47	18	4.97	14	1.29
198	ArabidopsisDapv1_cisBP_PBM.meme	AP2EREBP_tnt.ABR1_col_a_m1	ABR1	GRHGRHDDTKGCGGCGGMG	0.000164	0.00737	6.92	45	362	362	1086	9.51	13	3.59	7	0.64
199	ArabidopsisDapv1_cisBP_PBM.meme	MYB_tnt.MYB93_colamp_a_m1	MYB93	NNWDBYYCACCWAMC	2.79e-05	0.00754	7.08	271	362	362	1086	16.2	17	4.7	10	0.92
200	ArabidopsisDapv1_cisBP_PBM.meme	C2C2dof_tnt.At4g38000_colamp_a_m1	At4g38000	VAAAAAGTWAA	1.4e-05	0.00845	7.93	608	362	362	1086	3.24	59	16.3	88	8.1
201	ArabidopsisDapv1_cisBP_PBM.meme	AP2EREBP_tnt.ERF8_col_a_m1	ERF8	NCCDCCGCCGCCGYM	0.000164	0.009	8.45	55	362	362	1086	14.4	13	3.59	7	0.64
202	ArabidopsisDapv1_cisBP_PBM.meme	AP2EREBP_tnt.RAP21_colamp_a_m1	RAP21	HYDYCACCGACAHHDHHNHH	0.000118	0.00906	8.51	77	362	362	1086	57.2	9	2.49	2	0.18
203	ArabidopsisDapv1_cisBP_PBM.meme	bHLH_tnt.bHLH31_col_m1	bHLH31	VWBDWVNCACGTGBNHNWSWC	9.15e-05	0.00938	8.81	103	362	362	1086	5.92	25	6.91	25	2.3
204	ArabidopsisDapv1_cisBP_PBM.meme	NAC_tnt.ANAC013_col_a_m1	ANAC013	CTTGNNRARCAAGNAA	0.000194	0.0102	9.62	53	362	362	1086	1.93	20	5.52	18	1.66

## Sheet: Motifs_Pattern5_Shoots
rank	motif_DB	motif_ID	motif_alt_ID	consensus	p-value	adj_p-value	E-value	tests	FASTA_max	pos	neg	PWM_min	TP	%TP	FP	%FP
1	ArabidopsisDapv1_cisBP_PBM.meme	C2C2dof_tnt.At4g38000_col_a_m1	At4g38000	HTTTTTWTTTTTTTTTTTTWWCTTTTTH	1.11e-51	8.21e-49	7.71e-46	742	431	431	1293	1.59	275	63.81	301	23.28
2	ArabidopsisDapv1_cisBP_PBM.meme	C2C2dof_tnt.AT5G66940_col_a_m1	AT5G66940	WHTTTTTTHYTTTTTACTTTTTNHTTTWW	3e-51	1.97e-48	1.85e-45	656	431	431	1293	2.19	228	52.9	196	15.16
3	ArabidopsisDapv1_cisBP_PBM.meme	C2H2_tnt.TF3A_col_a_m1	TF3A	CYTCCTCCTCCTCCTCCTC	9.47e-50	2.26e-47	2.13e-44	239	431	431	1293	2.49	140	32.48	54	4.18
4	ArabidopsisDapv1_cisBP_PBM.meme	C2C2dof_tnt.AT1G47655_colamp_a_m1	AT1G47655	YYTTTTDCTTTTTBT	5.09e-50	4.53e-47	4.25e-44	889	431	431	1293	3.3	208	48.26	161	12.45
5	ArabidopsisDapv1_cisBP_PBM.meme	C2C2dof_tnt.OBP3_col_a_m1	OBP3	TTTWCTTTTTHHYTTTTTTTT	6.99e-46	5.2e-43	4.88e-40	743	431	431	1293	1.52	270	62.65	316	24.44
6	ArabidopsisDapv1_cisBP_PBM.meme	C2C2dof_tnt.AT5G02460_col_a_m1	AT5G02460	RAAAAAGWAAAAARAAAAARA	5.74e-44	3.85e-41	3.62e-38	671	431	431	1293	4.46	166	38.52	107	8.28
7	ArabidopsisDapv1_cisBP_PBM.meme	C2C2dof_tnt.OBP1_col_a_m1	OBP1	HHYYTTYTTTTTTWVCTTTTT	1.28e-41	9.89e-39	9.29e-36	775	431	431	1293	3.17	188	43.62	154	11.91
8	ArabidopsisDapv1_cisBP_PBM.meme	C2C2dof_tnt.Adof1_col_a_m1	Adof1	AAAAAVAAAAAGTARAAAAWR	3.18e-39	2.5e-36	2.35e-33	787	431	431	1293	2.28	209	48.49	206	15.93
9	ArabidopsisDapv1_cisBP_PBM.meme	C2C2dof_tnt.OBP3_colamp_a_m1	OBP3	TTTTTTYTTTWDCTTTTTN	2.51e-38	2.33e-35	2.18e-32	926	431	431	1293	2.73	196	45.48	183	14.15
10	ArabidopsisDapv1_cisBP_PBM.meme	C2C2dof_tnt.AT1G69570_col_a_m1	AT1G69570	TTTTYACTTTTTYTTTTTTTTTTTTTW	9.65e-37	5.83e-34	5.47e-31	604	431	431	1293	2.4	197	45.71	192	14.85
11	ArabidopsisDapv1_cisBP_PBM.meme	Orphan_tnt.BBX31_col_a_m1	BBX31	AAAAAGTAAAAARDW	2.73e-34	2.17e-31	2.03e-28	792	431	431	1293	2.65	194	45.01	197	15.24
12	ArabidopsisDapv1_cisBP_PBM.meme	C2C2dof_tnt.CDF3_colamp_a_m1	CDF3	TKYACTTTTTNHYTTTTT	2.75e-33	1.89e-30	1.78e-27	687	431	431	1293	1.07	274	63.57	397	30.7
13	ArabidopsisDapv1_cisBP_PBM.meme	C2C2dof_tnt.At5g62940_col_a_m1	At5g62940	RAAAAAADVAAAAAGKWAAWA	2.29e-32	1.8e-29	1.69e-26	786	431	431	1293	1.88	229	53.13	286	22.12
14	ArabidopsisDapv1_cisBP_PBM.meme	C2C2dof_tnt.AT2G28810_col_a_m1	AT2G28810	TTYTTTTTTTTTWACTTTTTB	1.56e-30	1.12e-27	1.05e-24	719	431	431	1293	2.5	183	42.46	192	14.85
15	ArabidopsisDapv1_cisBP_PBM.meme	BBRBPC_tnt.BPC1_colamp_a_m1	BPC1	CTCTYTCTCTCTCTC	1.66e-29	2.09e-27	1.96e-24	126	431	431	1293	1.77	78	18.1	24	1.86
16	ArabidopsisDapv1_cisBP_PBM.meme	C2C2dof_tnt.COG1_col_a_m1	COG1	RWAAAAADDAAAAAGTRAAAA	1.78e-28	1.29e-25	1.21e-22	726	431	431	1293	1.79	215	49.88	275	21.27
17	ArabidopsisDapv1_cisBP_PBM.meme	REM_tnt.REM19_colamp_a_m1	REM19	WTDWMAAAAAAAAAAAAAAAA	2.58e-27	1.17e-24	1.09e-21	451	431	431	1293	1.06	201	46.64	249	19.26
18	ArabidopsisDapv1_cisBP_PBM.meme	C2C2dof_tnt.AT1G69570_colamp_a_m1	AT1G69570	WAAAAAAAAAAARAAAAAGTR	3.46e-27	2.39e-24	2.24e-21	690	431	431	1293	2.1	191	44.32	227	17.56
19	ArabidopsisDapv1_cisBP_PBM.meme	REM_tnt.REM19_col_a_m1	REM19	RAMAAAAAAAAAAAA	6.91e-26	4.64e-23	4.36e-20	672	431	431	1293	1.01	261	60.56	411	31.79
20	ArabidopsisDapv1_cisBP_PBM.meme	ND_tnt.FRS9_col_a_m1	FRS9	CTCTCTCTCTCTCTCTCTCTC	1.68e-24	1.36e-22	1.28e-19	81	431	431	1293	1.61	63	14.62	18	1.39
21	ArabidopsisDapv1_cisBP_PBM.meme	C2C2dof_tnt.AT5G66940_colamp_a_m1	AT5G66940	TTTWTTTACTTTTTBYTTTTT	2.63e-25	1.83e-22	1.72e-19	695	431	431	1293	1.64	211	48.96	285	22.04
22	ArabidopsisDapv1_cisBP_PBM.meme	HMG_tnt.3XHMGBOX1_colamp_a_m1	3XHMGBOX1	WCCACCACCACCWCC	1.72e-22	3.55e-20	3.33e-17	207	431	431	1293	6.49	63	14.62	22	1.7
23	ArabidopsisDapv1_cisBP_PBM.meme	C2C2dof_tnt.At3g45610_col_a_m1	At3g45610	KTWACTTTTTNNYTTTTTT	6.38e-23	4.45e-20	4.18e-17	697	431	431	1293	1.04	258	59.86	425	32.87
24	ArabidopsisDapv1_cisBP_PBM.meme	AP2EREBP_tnt.AT1G71450_col_a_m1	AT1G71450	CDCCRCCRCCDCCRCCGYCR	5.76e-22	7.37e-20	6.92e-17	128	431	431	1293	1.7	81	18.79	46	3.56
25	ArabidopsisDapv1_cisBP_PBM.meme	HMG_tnt.3XHMGBOX1_col_a_m1	3XHMGBOX1	RCGGCGGHGRWDRNGGNRRNG	1.91e-21	3.51e-19	3.3e-16	184	431	431	1293	2.16	92	21.35	64	4.95
26	ArabidopsisDapv1_cisBP_PBM.meme	BBRBPC_tnt.BPC5_colamp_a_m1	BPC5	RARARARAGAGAGAGAGAGAGAGAGAGAG	7.55e-21	3.7e-19	3.48e-16	49	431	431	1293	5.36	43	9.98	6	0.46
27	ArabidopsisDapv1_cisBP_PBM.meme	M00888_2.00_FrancoZorilla_SPL7	SPL7	GGRGKAAAGG	3.39e-21	1.93e-18	1.81e-15	569	431	431	1293	1.5	182	42.23	243	18.79
28	ArabidopsisDapv1_cisBP_PBM.meme	AP2EREBP_tnt.ERF7_col_a_m1	ERF7	YCNCCNCCDYCDCCGCCGYCA	6.35e-20	7.43e-18	6.97e-15	117	431	431	1293	1.81	73	16.94	41	3.17
29	ArabidopsisDapv1_cisBP_PBM.meme	AP2EREBP_tnt.At5g65130_col_a_m1	At5g65130	CCDCCDCCRCCGCCA	2.62e-19	2.72e-17	2.56e-14	104	431	431	1293	1.15	68	15.78	36	2.78
30	ArabidopsisDapv1_cisBP_PBM.meme	NAC_tnt.NTM1_colamp_a_m1	NTM1	AAAAAAAADNAAAAAGTAAAW	6.11e-20	3.94e-17	3.7e-14	645	431	431	1293	1.66	186	43.16	261	20.19
31	ArabidopsisDapv1_cisBP_PBM.meme	BBRBPC_tnt.BPC1_col_a_m1	BPC1	GAGAGAGAGAGAGAGAGAGAGAGA	2.09e-18	1.01e-16	9.44e-14	48	431	431	1293	3.2	40	9.28	7	0.54
32	ArabidopsisDapv1_cisBP_PBM.meme	C2C2dof_tnt.dof42_col_a_m1	dof42	AAADNAAAAAGGYAAAAAA	2.31e-19	1.39e-16	1.3e-13	600	431	431	1293	1.91	168	38.98	223	17.25
33	ArabidopsisDapv1_cisBP_PBM.meme	AP2EREBP_tnt.At5g18450_col_a_m1	At5g18450	GGHGGAGGCGGTGGH	1.49e-18	1.86e-16	1.75e-13	125	431	431	1293	1.49	70	16.24	41	3.17
34	ArabidopsisDapv1_cisBP_PBM.meme	M01712_2.00_Weirauch_MYC3	MYC3	CACGTGNNNN	3.41e-19	2.4e-16	2.25e-13	703	431	431	1293	1.15	222	51.51	357	27.61
35	ArabidopsisDapv1_cisBP_PBM.meme	C2C2dof_tnt.CDF3_col_a_m1	CDF3	AAAARDNAAAAAGTRAAAA	4.65e-19	3.01e-16	2.83e-13	648	431	431	1293	1.56	190	44.08	277	21.42
36	ArabidopsisDapv1_cisBP_PBM.meme	AP2EREBP_tnt.ERF48_col_a_m1	ERF48	GGMGGYGGHGGYGGYGGTGGW	9.87e-18	6.91e-16	6.49e-13	70	431	431	1293	1.94	51	11.83	19	1.47
37	ArabidopsisDapv1_cisBP_PBM.meme	MYBrelated_tnt.AT1G18960_col_a_m1	AT1G18960	NADHWNHWWCAMCAACAHNWNH	4.84e-18	1.56e-15	1.46e-12	322	431	431	1293	2.45	107	24.83	104	8.04
38	ArabidopsisDapv1_cisBP_PBM.meme	M01902_2.00_Weirauch_CSP4	CSP4	AAWAAAAA	1.61e-18	1.84e-15	1.73e-12	1142	431	431	1293	1.91	218	50.58	352	27.22
39	ArabidopsisDapv1_cisBP_PBM.meme	C2C2dof_tnt.At1g64620_100ng20cy_b_m1	At1g64620	WWAAANNAAAAAGKWAAAW	2.33e-18	1.86e-15	1.75e-12	798	431	431	1293	2.89	141	32.71	170	13.15
40	ArabidopsisDapv1_cisBP_PBM.meme	AP2EREBP_tnt.CRF4_col_a_m1	CRF4	CCKCCGCCGCCRCCDCMDCCD	5.08e-17	2.84e-15	2.67e-12	56	431	431	1293	3.03	43	9.98	12	0.93
41	ArabidopsisDapv1_cisBP_PBM.meme	C2C2gata_tnt.GATA1_col_a_m1	GATA1	RTGRTGRTGRTGRTG	1.2e-16	2.47e-14	2.32e-11	206	431	431	1293	4.66	60	13.92	33	2.55
42	ArabidopsisDapv1_cisBP_PBM.meme	AP2EREBP_tnt.ESE3_col_a_m1	ESE3	HGGHGGHGGCGGCGGMGGW	4.97e-16	4.72e-14	4.43e-11	95	431	431	1293	7.19	38	8.82	9	0.7
43	ArabidopsisDapv1_cisBP_PBM.meme	MYB_tnt.ATY19_col_a_m1	ATY19	YHHHAHHWHHYYCACCAACCH	1.25e-16	4.73e-14	4.44e-11	377	431	431	1293	1.22	154	35.73	210	16.24
44	ArabidopsisDapv1_cisBP_PBM.meme	mTERF_tnt.AT5G23930_col_a_m1	AT5G23930	CDCCGCCRCCDCCGCCGCCR	1.28e-15	7.91e-14	7.43e-11	62	431	431	1293	2.01	45	10.44	17	1.31
45	ArabidopsisDapv1_cisBP_PBM.meme	AP2EREBP_tnt.ERF9_col_a_m1	ERF9	YGGCGGHKRYGGCGGCGGMGR	1.44e-15	8.63e-14	8.1e-11	60	431	431	1293	2.37	44	10.21	16	1.24
46	ArabidopsisDapv1_cisBP_PBM.meme	M01705_2.00_Weirauch_UNE10	UNE10	CCACGTGM	6.09e-16	1.46e-13	1.37e-10	240	431	431	1293	1.73	77	17.87	61	4.72
47	ArabidopsisDapv1_cisBP_PBM.meme	AP2EREBP_tnt.At1g75490_col_a_m1	At1g75490	CCDCCDCCACCGCCD	1.33e-15	1.49e-13	1.4e-10	112	431	431	1293	1.12	66	15.31	45	3.48
48	ArabidopsisDapv1_cisBP_PBM.meme	C2H2_tnt.AT3G46070_col_a_m1	AT3G46070	HYHHYHTCACTCTHH	4.94e-16	2.1e-13	1.97e-10	424	431	431	1293	3.43	94	21.81	90	6.96
49	ArabidopsisDapv1_cisBP_PBM.meme	M01703_2.00_Weirauch_PIF1	PIF1	NNCACGTGNN	6.18e-16	2.3e-13	2.16e-10	372	431	431	1293	1.01	154	35.73	215	16.63
50	ArabidopsisDapv1_cisBP_PBM.meme	bZIP_tnt.bZIP50_colamp_v31_m1	bZIP50	BYSACGTCAYCAYC	1.07e-15	2.44e-13	2.29e-10	229	431	431	1293	2.39	77	17.87	62	4.8
51	ArabidopsisDapv1_cisBP_PBM.meme	MYB_tnt.MYB55_col_m1	MYB55	YYHCAMCHACCAYM	8.98e-16	2.46e-13	2.31e-10	274	431	431	1293	10.2	52	12.06	25	1.93
52	ArabidopsisDapv1_cisBP_PBM.meme	BBRBPC_tnt.BPC6_col_a_m1	BPC6	CTCTCTCTCTCTCTCTCTCTC	9.67e-15	3.87e-13	3.63e-10	40	431	431	1293	2.68	31	7.19	5	0.39
53	ArabidopsisDapv1_cisBP_PBM.meme	M01708_2.00_Weirauch_BEE2	BEE2	NNCACGTGNN	8.44e-16	4.42e-13	4.15e-10	524	431	431	1293	1.15	171	39.68	256	19.8
54	ArabidopsisDapv1_cisBP_PBM.meme	AP2EREBP_tnt.AT1G44830_col_a_m1	AT1G44830	CCDCCDCCACCGMCA	6.06e-15	4.72e-13	4.44e-10	78	431	431	1293	1.3	51	11.83	26	2.01
55	ArabidopsisDapv1_cisBP_PBM.meme	ABI3VP1_tnt.VRN1_colamp_a_m1	VRN1	VWKTTTTTTTTTTTTTTKB	3.17e-15	9.26e-13	8.69e-10	292	431	431	1293	1.13	126	29.23	158	12.22
56	ArabidopsisDapv1_cisBP_PBM.meme	M00882_2.00_FrancoZorilla_MYB11	MYB11	NNHAMCWAMY	1.13e-15	9.91e-13	9.3e-10	876	431	431	1293	1.67	143	33.18	192	14.85
57	ArabidopsisDapv1_cisBP_PBM.meme	AP2EREBP_tnt.LEP_col_a_m1	LEP	DCCKCCGCCGYCDMHDCCKCC	2.26e-14	1.51e-12	1.42e-09	67	431	431	1293	2.05	45	10.44	20	1.55
58	ArabidopsisDapv1_cisBP_PBM.meme	C2C2dof_tnt.dof24_col_a_m1	dof24	HWTTTTHACTTTTTN	2.21e-15	1.6e-12	1.51e-09	726	431	431	1293	2.5	133	30.86	172	13.3
59	ArabidopsisDapv1_cisBP_PBM.meme	C2C2dof_tnt.AT3G52440_colamp_a_m1	AT3G52440	WWDTTHACTTTTTNHYTTTTT	2.25e-15	1.63e-12	1.53e-09	726	431	431	1293	1.06	247	57.31	460	35.58
60	ArabidopsisDapv1_cisBP_PBM.meme	AP2EREBP_tnt.ERF115_col_a_m1	ERF115	CCGCCGCCRYCGCCG	1.6e-14	1.68e-12	1.58e-09	105	431	431	1293	4	41	9.51	15	1.16
61	ArabidopsisDapv1_cisBP_PBM.meme	AP2EREBP_tnt.At1g22810_col_m1	At1g22810	GGHGGYGGCGGTGGH	1.23e-14	1.89e-12	1.78e-09	154	431	431	1293	1.28	79	18.33	70	5.41
62	ArabidopsisDapv1_cisBP_PBM.meme	MYB_tnt.MYB96_col_b_m1	MYB96	DDDDKTDGKTGGTRGTTR	6.64e-15	2.36e-12	2.22e-09	356	431	431	1293	3.15	92	21.35	92	7.12
63	ArabidopsisDapv1_cisBP_PBM.meme	C2C2dof_tnt.OBP4_colamp_a_m1	OBP4	WWAADNNAAAAAGTWAAWW	3.34e-15	2.71e-12	2.55e-09	813	431	431	1293	1.65	204	47.33	344	26.6
64	ArabidopsisDapv1_cisBP_PBM.meme	C2C2dof_tnt.AT2G28810_colamp_a_m1	AT2G28810	TTYACTTTTTNHYTT	7.69e-15	6.16e-12	5.79e-09	801	431	431	1293	1.07	262	60.79	509	39.37
65	ArabidopsisDapv1_cisBP_PBM.meme	LOBAS2_tnt.LOB_col_a_m1	LOB	WCCGCCGCCDYCKCCGCCGCH	1.16e-13	6.86e-12	6.44e-09	59	431	431	1293	2.4	41	9.51	17	1.31
66	ArabidopsisDapv1_cisBP_PBM.meme	AP2EREBP_tnt.DREB26_col_a_m1	DREB26	YCNCCDYCDYCDCCACCGMC	8.28e-14	7.45e-12	7e-09	90	431	431	1293	1.32	55	12.76	35	2.71
67	ArabidopsisDapv1_cisBP_PBM.meme	M01714_2.00_Weirauch_ILR3	ILR3	NNCACGTGNN	1.41e-14	8.17e-12	7.67e-09	579	431	431	1293	1.02	209	48.49	363	28.07
68	ArabidopsisDapv1_cisBP_PBM.meme	bZIP_tnt.bZIP16_colamp_a_m1	bZIP16	DWWGVTSACGTGGCA	1.29e-13	8.92e-12	8.38e-09	69	431	431	1293	1.12	45	10.44	22	1.7
69	ArabidopsisDapv1_cisBP_PBM.meme	AP2EREBP_tnt.AT1G71450_colamp_a_m1	AT1G71450	YCDYCACCGWCRH	4.67e-14	1.06e-11	9.91e-09	226	431	431	1293	2.9	71	16.47	59	4.56
70	ArabidopsisDapv1_cisBP_PBM.meme	bZIP_tnt.bZIP68_col_a_m1	bZIP68	TGCCACGTSABCWHH	2.02e-13	1.88e-11	1.77e-08	93	431	431	1293	1.65	52	12.06	32	2.47
71	ArabidopsisDapv1_cisBP_PBM.meme	AP2EREBP_tnt.At2g33710_colamp_a_m1	At2g33710	DYCGCCGCCGYHWHHDYH	2.28e-13	2.21e-11	2.08e-08	97	431	431	1293	1.38	56	12.99	38	2.94
72	ArabidopsisDapv1_cisBP_PBM.meme	AP2EREBP_tnt.ERF10_col_a_m1	ERF10	NCCDCCNYCDCCGCCGCCRYH	5.5e-13	3.36e-11	3.15e-08	61	431	431	1293	3.47	37	8.58	14	1.08
73	ArabidopsisDapv1_cisBP_PBM.meme	M00850_2.00_FrancoZorilla_RAP2.10	RAP2.10	NMRCCGACNN	5.63e-14	3.47e-11	3.26e-08	617	431	431	1293	2.03	123	28.54	160	12.37
74	ArabidopsisDapv1_cisBP_PBM.meme	C2C2dof_tnt.At3g45610_colamp_a_m1	At3g45610	WTTTTTWMCTTTTTB	6.06e-14	4.78e-11	4.49e-08	790	431	431	1293	1.17	244	56.61	466	36.04
75	ArabidopsisDapv1_cisBP_PBM.meme	AP2EREBP_tnt.At5g65130_colamp_a_m1	At5g65130	HYNHHNHYDCCRCCGMCMW	6.57e-13	5.58e-11	5.24e-08	85	431	431	1293	2.69	45	10.44	24	1.86
76	ArabidopsisDapv1_cisBP_PBM.meme	AP2EREBP_tnt.At4g28140_col_a_m1	At4g28140	GDCGGYGGHGRHGRHGGNGR	6.49e-13	6.82e-11	6.4e-08	105	431	431	1293	85.7	20	4.64	0	0
77	ArabidopsisDapv1_cisBP_PBM.meme	AP2EREBP_tnt.CRF4_colamp_a_m1	CRF4	HGGCGGCGGCGGHGG	1.62e-12	6.97e-11	6.54e-08	43	431	431	1293	4.5	27	6.26	5	0.39
78	ArabidopsisDapv1_cisBP_PBM.meme	AP2EREBP_tnt.ERF104_colamp_a_m1	ERF104	HGGYGGCGGCGGMGG	2.26e-12	8.36e-11	7.85e-08	37	431	431	1293	1.61	29	6.73	7	0.54
79	ArabidopsisDapv1_cisBP_PBM.meme	AP2EREBP_tnt.SHN3_col_a_m1	SHN3	WCCDCCGCCRCCDCCGCCGCC	2.26e-12	8.81e-11	8.27e-08	39	431	431	1293	4.5	29	6.73	7	0.54
80	ArabidopsisDapv1_cisBP_PBM.meme	M00891_2.00_FrancoZorilla_TCP23	TCP23	NNGGGCCCAC	1.76e-13	8.98e-11	8.43e-08	510	431	431	1293	1.22	172	39.91	278	21.5
81	ArabidopsisDapv1_cisBP_PBM.meme	AP2EREBP_tnt.ABR1_col_a_m1	ABR1	GRHGRHDDTKGCGGCGGMG	1.47e-12	1.03e-10	9.67e-08	70	431	431	1293	2.1	37	8.58	15	1.16
82	ArabidopsisDapv1_cisBP_PBM.meme	AP2EREBP_tnt.CRF10_col100_a_m1	CRF10	CCDCCKCCGCCGCCR	2.13e-12	1.51e-10	1.42e-07	71	431	431	1293	2.49	34	7.89	12	0.93
83	ArabidopsisDapv1_cisBP_PBM.meme	AP2EREBP_tnt.At4g16750_col_a_m1	At4g16750	CNHCDYCRCCGACAH	1.07e-12	1.52e-10	1.43e-07	142	431	431	1293	4.32	43	9.98	22	1.7
84	ArabidopsisDapv1_cisBP_PBM.meme	MYB_tnt.MYB93_col_a_m1	MYB93	DDKDDDDDRKTWGGTGRAMHW	4.89e-13	1.8e-10	1.69e-07	368	431	431	1293	1.07	146	33.87	219	16.94
85	ArabidopsisDapv1_cisBP_PBM.meme	bZIP_tnt.GBF6_colamp_a_m1	GBF6	DWWGVTGACGTGGCA	1.58e-12	1.93e-10	1.81e-07	122	431	431	1293	1.15	64	14.85	54	4.18
86	ArabidopsisDapv1_cisBP_PBM.meme	bHLH_tnt.bHLH34_col_m1	bHLH34	GTGNNNRVCACGTGBCDNHDBDH	1.53e-12	1.96e-10	1.84e-07	128	431	431	1293	1.75	61	14.15	49	3.79
87	ArabidopsisDapv1_cisBP_PBM.meme	AP2EREBP_tnt.ERF73_col_a_m1	ERF73	YCDYCKCCGCCGCCRYHDYHN	6.86e-12	2.4e-10	2.26e-07	35	431	431	1293	1.98	27	6.26	6	0.46
88	ArabidopsisDapv1_cisBP_PBM.meme	MYB_tnt.MYB96_colamp_a_m1	MYB96	HHHAHYYMCCAACYACCWHHW	6.59e-13	2.44e-10	2.29e-07	370	431	431	1293	6.01	65	15.08	54	4.18
89	ArabidopsisDapv1_cisBP_PBM.meme	AP2EREBP_tnt.AT3G57600_col_a_m1	AT3G57600	CCDCCACCGCC	3.76e-12	2.75e-10	2.58e-07	73	431	431	1293	2.62	37	8.58	16	1.24
90	ArabidopsisDapv1_cisBP_PBM.meme	M01604_2.00_Weirauch_ERF069	ERF069	NCGCCGBHN	4.91e-13	2.99e-10	2.8e-07	608	431	431	1293	1.6	143	33.18	212	16.4
91	ArabidopsisDapv1_cisBP_PBM.meme	MYB_tnt.MYB30_col_a_m1	MYB30	BYHCCAACYACCAMC	1.05e-12	3.67e-10	3.45e-07	351	431	431	1293	3.61	76	17.63	74	5.72
92	ArabidopsisDapv1_cisBP_PBM.meme	M01707_2.00_Weirauch_MYC4	MYC4	NNCACGTGNN	8.95e-13	4.2e-10	3.94e-07	469	431	431	1293	1.01	175	40.6	292	22.58
93	ArabidopsisDapv1_cisBP_PBM.meme	AP2EREBP_tnt.At4g28140_colamp_a_m1	At4g28140	KGTCGGTGGHGRNGD	3.26e-12	4.4e-10	4.13e-07	135	431	431	1293	1.1	69	16.01	64	4.95
94	ArabidopsisDapv1_cisBP_PBM.meme	MYB_tnt.MYB83_col_a_m1	MYB83	GNKGTTGGTGR	1.03e-12	4.53e-10	4.25e-07	439	431	431	1293	1.4	144	33.41	217	16.78
95	ArabidopsisDapv1_cisBP_PBM.meme	AP2EREBP_tnt.ERF11_col_b_m1	ERF11	CCDCCKCCGCCGYCA	7.52e-12	5.11e-10	4.8e-07	68	431	431	1293	1.68	38	8.82	18	1.39
96	ArabidopsisDapv1_cisBP_PBM.meme	bZIP_tnt.bZIP28_col_a_m1	bZIP28	DNWKRTSACGTGGCA	5.95e-12	6.73e-10	6.32e-07	113	431	431	1293	1.46	57	13.23	45	3.48
97	ArabidopsisDapv1_cisBP_PBM.meme	AP2EREBP_tnt.ESE3_colamp_a_m1	ESE3	KYGGCGGCGGMGGHG	8.52e-12	7.5e-10	7.04e-07	88	431	431	1293	2.63	41	9.51	22	1.7
98	ArabidopsisDapv1_cisBP_PBM.meme	MYB_tnt.MYB63_col_a_m1	MYB63	HNHHHNHYYCACCAACCMCHH	6.07e-12	1.09e-09	1.02e-06	179	431	431	1293	1.82	76	17.63	78	6.03
99	ArabidopsisDapv1_cisBP_PBM.meme	C2H2_tnt.STOP1_col_a_m1	STOP1	CCTKCMCCAGATRHAMCCT	7.16e-12	1.17e-09	1.1e-06	163	431	431	1293	1.14	79	18.33	84	6.5
100	ArabidopsisDapv1_cisBP_PBM.meme	AP2EREBP_tnt.RAP26_col_a_m1	RAP26	TKGCGGCGGMGGHGG	1.66e-11	1.21e-09	1.14e-06	73	431	431	1293	1.33	44	10.21	27	2.09
101	ArabidopsisDapv1_cisBP_PBM.meme	AP2EREBP_tnt.RAP212_col_a_m1	RAP212	NGRHDRHDRYGGCGGCGGHGR	2.35e-11	1.27e-09	1.19e-06	54	431	431	1293	5.2	26	6.03	6	0.46
102	ArabidopsisDapv1_cisBP_PBM.meme	M01603_2.00_Weirauch_WIN1	WIN1	VCRCCGCMRY	2.28e-12	1.28e-09	1.2e-06	561	431	431	1293	3.09	81	18.79	85	6.57
103	ArabidopsisDapv1_cisBP_PBM.meme	MYB_tnt.ATY13_colamp_a_m1	ATY13	CAMCYMCCAACYACY	3.81e-12	1.37e-09	1.28e-06	358	431	431	1293	9.84	49	11.37	32	2.47
104	ArabidopsisDapv1_cisBP_PBM.meme	AP2EREBP_tnt.ESE1_col_a_m1	ESE1	HGRYGGCGGCGGHGG	2.68e-11	1.58e-09	1.49e-06	59	431	431	1293	1.7	36	8.35	17	1.31
105	ArabidopsisDapv1_cisBP_PBM.meme	AP2EREBP_tnt.At2g33710_col_m1	At2g33710	CCDCCGCCGCCGYCR	2.65e-11	1.59e-09	1.49e-06	60	431	431	1293	3.64	28	6.5	8	0.62
106	ArabidopsisDapv1_cisBP_PBM.meme	AP2EREBP_tnt.ERF115_colamp_a_m1	ERF115	GHDRTKGCGGCGGMG	2.65e-11	1.7e-09	1.59e-06	64	431	431	1293	5.11	28	6.5	8	0.62
107	ArabidopsisDapv1_cisBP_PBM.meme	AP2EREBP_tnt.ERF15_col_m1	ERF15	CDCCDCCGCCGCCRY	3.28e-11	1.8e-09	1.69e-06	55	431	431	1293	1.28	35	8.12	16	1.24
108	ArabidopsisDapv1_cisBP_PBM.meme	bZIP_tnt.GBF3_colamp_m1	GBF3	DNWKNHSACGTGGCA	1.07e-11	1.93e-09	1.81e-06	181	431	431	1293	1.99	67	15.55	63	4.87
109	ArabidopsisDapv1_cisBP_PBM.meme	MYB_tnt.MYB60_col_m1	MYB60	HHWYYYCAACYACYTHHNH	7.65e-12	2.14e-09	2.01e-06	280	431	431	1293	32.9	28	6.5	7	0.54
110	ArabidopsisDapv1_cisBP_PBM.meme	M00854_2.00_FrancoZorilla_PIF3	PIF3	CACGTGSBN	4.93e-12	2.17e-09	2.04e-06	441	431	431	1293	1.04	161	37.35	264	20.42
111	ArabidopsisDapv1_cisBP_PBM.meme	AP2EREBP_tnt.ERF5_col_a_m1	ERF5	CCDCCGCCGCCGCCR	3.83e-11	2.64e-09	2.48e-06	69	431	431	1293	1.61	41	9.51	24	1.86
112	ArabidopsisDapv1_cisBP_PBM.meme	C2C2dof_tnt.AT5G02460_colamp_a_m1	AT5G02460	HWTTWACTTTTTBDHTTWW	3.57e-12	2.83e-09	2.66e-06	793	431	431	1293	1.6	194	45.01	347	26.84
113	ArabidopsisDapv1_cisBP_PBM.meme	C2C2gata_tnt.ZIM_col_a_m1	ZIM	TCTBRRCCGTTSGAT	4.14e-11	3.19e-09	2.99e-06	77	431	431	1293	44.7	19	4.41	1	0.08
114	ArabidopsisDapv1_cisBP_PBM.meme	AP2EREBP_tnt.ERF3_col_a_m1	ERF3	TGRCGGCGGMGGHGG	5.01e-11	3.5e-09	3.29e-06	70	431	431	1293	1.38	40	9.28	23	1.78
115	ArabidopsisDapv1_cisBP_PBM.meme	AP2EREBP_tnt.ERF105_col_m1	ERF105	RHRRYGGCGGCGGHG	8.4e-11	3.78e-09	3.55e-06	45	431	431	1293	1.81	28	6.5	9	0.7
116	ArabidopsisDapv1_cisBP_PBM.meme	AP2EREBP_tnt.ERF3_colamp_a_m1	ERF3	YGGCGGCGGHGRHGRHGRHR	8.4e-11	4.11e-09	3.86e-06	49	431	431	1293	4.68	28	6.5	9	0.7
117	ArabidopsisDapv1_cisBP_PBM.meme	bHLH_tnt.bHLH77_col_a_m1	bHLH77	RWDWNGBCACGTGMK	4.22e-11	4.35e-09	4.08e-06	103	431	431	1293	1.13	56	12.99	47	3.63
118	ArabidopsisDapv1_cisBP_PBM.meme	AP2EREBP_tnt.ERF8_col_a_m1	ERF8	NCCDCCGCCGCCGYM	7.79e-11	5.14e-09	4.83e-06	66	431	431	1293	1.18	41	9.51	25	1.93
119	ArabidopsisDapv1_cisBP_PBM.meme	C2C2dof_tnt.OBP4_col_a_m1	OBP4	VAAAAAGKWAAWWW	8.44e-12	6.49e-09	6.1e-06	769	431	431	1293	1.73	176	40.84	304	23.51
120	ArabidopsisDapv1_cisBP_PBM.meme	M01699_2.00_Weirauch_MYC2	MYC2	NNCACGTGNN	1.43e-11	6.52e-09	6.13e-06	455	431	431	1293	1.31	130	30.16	194	15
121	ArabidopsisDapv1_cisBP_PBM.meme	bZIP_tnt.GBF5_colamp_a_m1	GBF5	DWTGCTGACGTGGCA	1.39e-10	7.62e-09	7.15e-06	55	431	431	1293	1.21	36	8.35	19	1.47
122	ArabidopsisDapv1_cisBP_PBM.meme	MYB_tnt.MYB61_col_a_m1	MYB61	YYYAMCHACCAHHHH	2.62e-11	7.78e-09	7.3e-06	297	431	431	1293	25	29	6.73	9	0.7
123	ArabidopsisDapv1_cisBP_PBM.meme	C2H2_tnt.At5g04390_col200_a_m1	At5g04390	NAGTGAWRDDR	1.43e-11	8.82e-09	8.28e-06	615	431	431	1293	1.76	130	30.16	194	15
124	ArabidopsisDapv1_cisBP_PBM.meme	AP2EREBP_tnt.AT1G28160_colamp_a_m1	AT1G28160	CDYCKCCGCCGYCR	1.76e-10	9.48e-09	8.9e-06	54	431	431	1293	1.21	35	8.12	18	1.39
125	ArabidopsisDapv1_cisBP_PBM.meme	C2C2COlike_tnt.AT4G27900_col_a_m1	AT4G27900	AATSRACGGYYGAGATTNRWYS	3.35e-10	1e-08	9.44e-06	30	431	431	1293	6.83	19	4.41	2	0.15
126	ArabidopsisDapv1_cisBP_PBM.meme	AP2EREBP_tnt.ERF5_colamp_a_m1	ERF5	CCDCCGCCGCCRYHDCCDCCG	2.41e-10	1.09e-08	1.02e-05	45	431	431	1293	9.28	23	5.34	5	0.39
127	ArabidopsisDapv1_cisBP_PBM.meme	bZIP_tnt.bZIP42_colamp_a_m1	bZIP42	TGCCACGTCAGCA	7.74e-10	1.55e-08	1.45e-05	20	431	431	1293	5.88	15	3.48	0	0
128	ArabidopsisDapv1_cisBP_PBM.meme	bZIP_tnt.bZIP16_col_v3a_m1	bZIP16	DDWKSHSACGTGGCA	3.37e-10	2.09e-08	1.96e-05	62	431	431	1293	2.28	32	7.42	15	1.16
129	ArabidopsisDapv1_cisBP_PBM.meme	ABI3VP1_tnt.AT5G60130_col_a_m1	AT5G60130	AAGCAAAAHHWAAGSAAAA	5.96e-11	2.44e-08	2.29e-05	409	431	431	1293	1.28	132	30.63	204	15.78
130	ArabidopsisDapv1_cisBP_PBM.meme	bZIP_tnt.GBF3_col_m1	GBF3	TGCCACGTCABCWWH	3.84e-10	2.5e-08	2.35e-05	65	431	431	1293	1.92	35	8.12	19	1.47
131	ArabidopsisDapv1_cisBP_PBM.meme	bHLH_tnt.BIM1_col_a_m1	BIM1	CACGTGACHHNYMY	3.01e-10	2.5e-08	2.35e-05	83	431	431	1293	1.8	41	9.51	27	2.09
132	ArabidopsisDapv1_cisBP_PBM.meme	C2C2dof_tnt.Adof1_colamp_a_m1	Adof1	ARAAADNAAAAAGTAAAWDWH	3.66e-11	2.5e-08	2.35e-05	683	431	431	1293	1.05	224	51.97	440	34.03
133	ArabidopsisDapv1_cisBP_PBM.meme	AP2EREBP_tnt.ERF104_col_a_m1	ERF104	CDCCDCCDCCGCCGCCRYH	4.91e-10	2.55e-08	2.4e-05	52	431	431	1293	1.73	34	7.89	18	1.39
134	ArabidopsisDapv1_cisBP_PBM.meme	AP2EREBP_tnt.CEJ1_col_a_m1	CEJ1	CCDYCDCCACCGMCA	2.28e-10	2.66e-08	2.5e-05	117	431	431	1293	3.13	44	10.21	31	2.4
135	ArabidopsisDapv1_cisBP_PBM.meme	M01602_2.00_Weirauch_ERF094	ERF094	MGCCGCCR	1.17e-10	3.25e-08	3.05e-05	277	431	431	1293	1.08	109	25.29	154	11.91
136	ArabidopsisDapv1_cisBP_PBM.meme	AP2EREBP_tnt.ERF2_col_a_m1	ERF2	YCDCCDCCDCCGCCGCCRYYD	6.22e-10	3.29e-08	3.09e-05	53	431	431	1293	2.5	33	7.66	17	1.31
137	ArabidopsisDapv1_cisBP_PBM.meme	AP2EREBP_tnt.AT1G28160_col_a_m1	AT1G28160	YGRCGGCGGMGRHGG	5.8e-10	3.36e-08	3.16e-05	58	431	431	1293	2.93	29	6.73	12	0.93
138	ArabidopsisDapv1_cisBP_PBM.meme	M00848_2.00_FrancoZorilla_ERF1A	ERF1A	NNNYGNC	3.85e-11	3.46e-08	3.25e-05	898	431	431	1293	1.7	87	20.19	104	8.04
139	ArabidopsisDapv1_cisBP_PBM.meme	bHLH_tnt.bHLH34_colamp_a_m1	bHLH34	WGRCACGTGBHNDNCWCRBKN	4e-10	4.52e-08	4.25e-05	113	431	431	1293	1.16	58	13.46	55	4.25
140	ArabidopsisDapv1_cisBP_PBM.meme	M00852_2.00_FrancoZorrilla_ARF3	ARF3	NKGTCBNN	5.92e-11	5.3e-08	4.98e-05	895	431	431	1293	1.64	126	29.23	190	14.69
141	ArabidopsisDapv1_cisBP_PBM.meme	AP2EREBP_tnt.ERF7_colamp_a_m1	ERF7	ATGGCGGCGGHRRNRRNDRND	1.19e-09	6.19e-08	5.81e-05	52	431	431	1293	1.91	30	6.96	14	1.08
142	ArabidopsisDapv1_cisBP_PBM.meme	M00847_2.00_FrancoZorilla_RAP2.3	RAP2.3	NMGCCGCCAN	2.47e-10	6.71e-08	6.3e-05	272	431	431	1293	1.18	101	23.43	139	10.75
143	ArabidopsisDapv1_cisBP_PBM.meme	bHLH_tnt.BIM2_colamp_m1	BIM2	DNHNSGBGNDNGDCACGTG	6.26e-10	6.88e-08	6.46e-05	110	431	431	1293	5.31	36	8.35	21	1.62
144	ArabidopsisDapv1_cisBP_PBM.meme	AP2EREBP_tnt.At1g22810_colamp_a_m1	At1g22810	CDCCACCGACAHNNN	8.15e-10	7.09e-08	6.66e-05	87	431	431	1293	4.74	35	8.12	20	1.55
145	ArabidopsisDapv1_cisBP_PBM.meme	M01709_2.00_Weirauch_SPT	SPT	NCACGTGGB	1.88e-10	7.99e-08	7.5e-05	426	431	431	1293	1.03	154	35.73	262	20.26
146	ArabidopsisDapv1_cisBP_PBM.meme	MYB_tnt.MYB107_col_a_m1	MYB107	DWRKTWGGTGARCHAHHD	2.71e-10	8.56e-08	8.04e-05	316	431	431	1293	1.16	117	27.15	175	13.53
147	ArabidopsisDapv1_cisBP_PBM.meme	AP2EREBP_tnt.AT1G12630_col_a_m1	AT1G12630	HNHYDYHDHYKYYRCCGACAH	7.82e-10	8.75e-08	8.22e-05	112	431	431	1293	4.06	42	9.74	30	2.32
148	ArabidopsisDapv1_cisBP_PBM.meme	AP2EREBP_tnt.DEAR2_col_a_m1	DEAR2	YCDYCDCCACCGACA	9.05e-10	8.87e-08	8.33e-05	98	431	431	1293	1.21	50	11.6	43	3.33
149	ArabidopsisDapv1_cisBP_PBM.meme	AP2EREBP_tnt.TINY_col_a_m1	TINY	HDYCACCGACAHHDN	8.37e-10	9.13e-08	8.57e-05	109	431	431	1293	9.03	26	6.03	9	0.7
150	ArabidopsisDapv1_cisBP_PBM.meme	LOBAS2_tnt.AS2_col_a_m1	AS2	YCDCCGCCGYHDYYKCCGCCG	1.44e-09	9.81e-08	9.21e-05	68	431	431	1293	9.42	29	6.73	13	1.01
151	ArabidopsisDapv1_cisBP_PBM.meme	AP2EREBP_tnt.ERF11_colamp_a_m1	ERF11	DRHDATGGCGGCGGHGRHDD	1.89e-09	1.02e-07	9.6e-05	54	431	431	1293	25.7	19	4.41	3	0.23
152	ArabidopsisDapv1_cisBP_PBM.meme	bHLH_tnt.PIF7_col_a_m1	PIF7	SDKRDWGCCACGTGG	1.2e-09	1.02e-07	9.61e-05	85	431	431	1293	1.26	46	10.67	37	2.86
153	ArabidopsisDapv1_cisBP_PBM.meme	bZIP_tnt.ABF2_col_v3a_m1	ABF2	DWWWNTGCCACGTSWCCW	2.19e-09	1.03e-07	9.68e-05	47	431	431	1293	1.08	31	7.19	16	1.24
154	ArabidopsisDapv1_cisBP_PBM.meme	C2C2COlike_tnt.AT5G59990_col_a_m1	AT5G59990	DNRAAATGRACGGTBGAGATT	2.02e-09	1.11e-07	0.000104	55	431	431	1293	2.52	27	6.26	11	0.85
155	ArabidopsisDapv1_cisBP_PBM.meme	AP2EREBP_tnt.ERF15_colamp_a_m1	ERF15	HDYHDYHDYMGCCGCCRY	2.19e-09	1.12e-07	0.000105	51	431	431	1293	1.58	31	7.19	16	1.24
156	ArabidopsisDapv1_cisBP_PBM.meme	bZIP_tnt.AREB3_col_v31_m1	AREB3	DDWGGWSACGTGGCA	2.79e-09	1.14e-07	0.000108	41	431	431	1293	3.61	21	4.87	5	0.39
157	ArabidopsisDapv1_cisBP_PBM.meme	AP2EREBP_tnt.ERF9_colamp_a_m1	ERF9	NYCDCCGCCGCCATWWY	2.83e-09	1.16e-07	0.000109	41	431	431	1293	2.09	24	5.57	8	0.62
158	ArabidopsisDapv1_cisBP_PBM.meme	AP2EREBP_tnt.ERF8_colamp_a_m1	ERF8	DWWWTGGCGGCGGHRDND	1.89e-09	1.19e-07	0.000112	63	431	431	1293	14.5	19	4.41	3	0.23
159	ArabidopsisDapv1_cisBP_PBM.meme	Orphan_tnt.AT1G24250_col_a_m1	AT1G24250	THYCAACTACCAACHAMH	4.42e-10	1.2e-07	0.000112	271	431	431	1293	1.44	95	22.04	128	9.9
160	ArabidopsisDapv1_cisBP_PBM.meme	AP2EREBP_tnt.At4g31060_col_a_m1	At4g31060	CCACCGACAMHDHYDHCNNH	1.44e-09	1.26e-07	0.000118	87	431	431	1293	7.71	29	6.73	13	1.01
161	ArabidopsisDapv1_cisBP_PBM.meme	AP2EREBP_tnt.DEAR2_colamp_a_m1	DEAR2	DTGTCGGTGRHGRND	1.19e-09	1.32e-07	0.000124	111	431	431	1293	12.6	30	6.96	14	1.08
162	ArabidopsisDapv1_cisBP_PBM.meme	AP2EREBP_tnt.ERF13_col_b_m1	ERF13	MKCMGCCGCCATWDY	2.83e-09	1.41e-07	0.000133	50	431	431	1293	4.35	24	5.57	8	0.62
163	ArabidopsisDapv1_cisBP_PBM.meme	AP2EREBP_tnt.ERF13_colamp_a_m1	ERF13	HDRYGGCGGCKRHKR	2.32e-09	1.49e-07	0.000139	64	431	431	1293	4.18	26	6.03	10	0.77
164	ArabidopsisDapv1_cisBP_PBM.meme	C2H2_tnt.AT2G15740_col_a_m1	AT2G15740	RWCGAYGACGW	7.59e-10	1.9e-07	0.000178	250	431	431	1293	10.2	27	6.26	10	0.77
165	ArabidopsisDapv1_cisBP_PBM.meme	AP2EREBP_tnt.ERF105_colamp_a_m1	ERF105	YYNYCDCCDCCRCCDCCGCCGCCR	4.77e-09	2.29e-07	0.000215	48	431	431	1293	3.24	31	7.19	17	1.31
166	ArabidopsisDapv1_cisBP_PBM.meme	bZIP_tnt.ABI5_colamp_v3b_m1	ABI5	DDTGRWSACGTGGCA	6.01e-09	2.4e-07	0.000226	40	431	431	1293	1.25	26	6.03	11	0.85
167	ArabidopsisDapv1_cisBP_PBM.meme	AP2EREBP_tnt.PUCHI_colamp_a_m1	PUCHI	GMGRHDDWRRCGGCGGMGGHGRNRR	4.65e-09	2.47e-07	0.000232	53	431	431	1293	79.8	17	3.94	2	0.15
168	ArabidopsisDapv1_cisBP_PBM.meme	AP2EREBP_tnt.RAP21_col_a_m1	RAP21	DTGTCGGTGGHGR	2.83e-09	2.55e-07	0.000239	90	431	431	1293	13.5	24	5.57	8	0.62
169	ArabidopsisDapv1_cisBP_PBM.meme	bZIP_tnt.AREB3_colamp_a_m1	AREB3	DDWGGWSACGTGGCA	7.99e-09	2.64e-07	0.000247	33	431	431	1293	1.09	24	5.57	9	0.7
170	ArabidopsisDapv1_cisBP_PBM.meme	AP2EREBP_tnt.ERF4_col_a_m1	ERF4	YCKCCGCCGCCAHHD	6.01e-09	2.65e-07	0.000248	44	431	431	1293	1.78	26	6.03	11	0.85
171	ArabidopsisDapv1_cisBP_PBM.meme	bZIP_tnt.TGA2_colamp_v31_m1	TGA2	YGACGTCABCA	1.12e-09	2.71e-07	0.000255	243	431	431	1293	1.02	100	23.2	142	10.98
172	ArabidopsisDapv1_cisBP_PBM.meme	AP2EREBP_tnt.AT4G18450_col_a_m1	AT4G18450	RYGGCGGCGGHGGHGGH	8.84e-09	2.83e-07	0.000266	32	431	431	1293	2.31	23	5.34	8	0.62
173	ArabidopsisDapv1_cisBP_PBM.meme	bZIP_tnt.ABI5_col_v3h_m1	ABI5	DDDWGRWSACGTGGCANH	6.76e-09	2.84e-07	0.000267	42	431	431	1293	14	18	4.18	3	0.23
174	ArabidopsisDapv1_cisBP_PBM.meme	bZIP_tnt.GBF5_col_v3a_m1	GBF5	DWTGCTGACGTGGCA	4.84e-09	2.91e-07	0.000273	60	431	431	1293	1.11	36	8.35	24	1.86
175	ArabidopsisDapv1_cisBP_PBM.meme	bZIP_tnt.bZIP3_col_a_m1	bZIP3	DDTGMTGACGTGGCA	4.65e-09	3.35e-07	0.000314	72	431	431	1293	24.3	17	3.94	2	0.15
176	ArabidopsisDapv1_cisBP_PBM.meme	bZIP_tnt.bZIP44_col_m1	bZIP44	DWWGCTGACGTGGCA	7.71e-09	3.39e-07	0.000319	44	431	431	1293	1.1	29	6.73	15	1.16
177	ArabidopsisDapv1_cisBP_PBM.meme	AP2EREBP_tnt.ERF10_colamp_a_m1	ERF10	NNDNDRWWRTGGCGGCGGHD	9.46e-09	3.4e-07	0.00032	36	431	431	1293	2.73	22	5.1	7	0.54
178	ArabidopsisDapv1_cisBP_PBM.meme	bZIP_tnt.bZIP44_colamp_a_m1	bZIP44	WTGCTGACGTGGC	7.99e-09	3.75e-07	0.000352	47	431	431	1293	2.76	24	5.57	9	0.7
179	ArabidopsisDapv1_cisBP_PBM.meme	AP2EREBP_tnt.ERF2_colamp_a_m1	ERF2	CHDYYDCCDYCDCCGCCGCCR	7.66e-09	3.91e-07	0.000367	51	431	431	1293	1.81	32	7.42	19	1.47
180	ArabidopsisDapv1_cisBP_PBM.meme	AP2EREBP_tnt.PUCHI_col_a_m1	PUCHI	CCDCCKCCGCCGYYD	7.71e-09	4.32e-07	0.000405	56	431	431	1293	2.09	29	6.73	15	1.16
181	ArabidopsisDapv1_cisBP_PBM.meme	MYB_tnt.MYB93_colamp_a_m1	MYB93	NNWDBYYCACCWAMC	1.43e-09	4.7e-07	0.000442	329	431	431	1293	1.48	105	24.36	154	11.91
182	ArabidopsisDapv1_cisBP_PBM.meme	AP2EREBP_tnt.At1g75490_colamp_a_m1	At1g75490	HDYYDCCACCGMCWH	2.43e-09	4.91e-07	0.000461	202	431	431	1293	31.9	20	4.64	4	0.31
183	ArabidopsisDapv1_cisBP_PBM.meme	bHLH_tnt.BIM1_colamp_a_m1	BIM1	HVTCACGTGACHHHYAYVTNNN	1e-08	5.1e-07	0.000479	51	431	431	1293	1.38	31	7.19	18	1.39
184	ArabidopsisDapv1_cisBP_PBM.meme	bHLH_tnt.BIM2_col_v3b_m1	BIM2	CACGTGMCHHNCACG	7.66e-09	5.59e-07	0.000525	73	431	431	1293	2.19	32	7.42	19	1.47
185	ArabidopsisDapv1_cisBP_PBM.meme	C2C2dof_tnt.COG1_colamp_a_m1	COG1	HTTTTKYACTTTTTN	1.03e-09	6.12e-07	0.000575	593	431	431	1293	1.03	199	46.17	388	30.01
186	ArabidopsisDapv1_cisBP_PBM.meme	bHLH_tnt.bHLH69_col_a_m1	bHLH69	CGTGNKWBGCACGTG	1.16e-08	6.25e-07	0.000587	54	431	431	1293	1.27	33	7.66	21	1.62
187	ArabidopsisDapv1_cisBP_PBM.meme	CAMTA_tnt.CAMTA5_col_a_m1	CAMTA5	NCGYGTNDDAWVCGYGTD	3.52e-09	6.34e-07	0.000595	180	431	431	1293	1.08	79	18.33	101	7.81
188	ArabidopsisDapv1_cisBP_PBM.meme	C3H_tnt.AT3G12130_colamp_a_m1	AT3G12130	AWDSAAAAAGKWRA	8.56e-10	7.12e-07	0.000669	832	431	431	1293	1.01	262	60.79	568	43.93
189	ArabidopsisDapv1_cisBP_PBM.meme	bHLH_tnt.bHLH104_col_b_m1	bHLH104	GVCACGTGBCDDCMNSKGSM	1.23e-08	7.86e-07	0.000738	64	431	431	1293	1.34	37	8.58	27	2.09
190	ArabidopsisDapv1_cisBP_PBM.meme	bZIP_tnt.bZIP53_colamp_a_m1	bZIP53	DWWGMTGACGTGGCA	2.13e-08	9.18e-07	0.000862	43	431	431	1293	1.14	28	6.5	15	1.16
191	ArabidopsisDapv1_cisBP_PBM.meme	MYB_tnt.MYB30_colamp_a_m1	MYB30	HAMYYMCCAACYAMY	3e-09	1.01e-06	0.000944	335	431	431	1293	4.56	62	14.39	67	5.18
192	ArabidopsisDapv1_cisBP_PBM.meme	AP2EREBP_tnt.ERF4_colamp_a_m1	ERF4	RRWWATGGCGGCGGHGRNRN	2.39e-08	1.24e-06	0.00117	52	431	431	1293	20	17	3.94	3	0.23
193	ArabidopsisDapv1_cisBP_PBM.meme	C2H2_tnt.STZ_col_m1	STZ	CACTNHCACTN	2.83e-09	1.31e-06	0.00123	464	431	431	1293	9.34	24	5.57	8	0.62
194	ArabidopsisDapv1_cisBP_PBM.meme	bZIP_tnt.bZIP42_col_a_m1	bZIP42	TGCTGACGTGGC	6.27e-08	1.32e-06	0.00124	21	431	431	1293	2.33	15	3.48	2	0.15
195	ArabidopsisDapv1_cisBP_PBM.meme	AP2EREBP_tnt.At1g36060_colamp_a_m1	At1g36060	YCDCCACCGWCMAH	8.01e-09	1.38e-06	0.00129	172	431	431	1293	5	45	10.44	39	3.02
196	ArabidopsisDapv1_cisBP_PBM.meme	MYB_tnt.MYB94_col_b_m1	MYB94	DDDDWRGTRGTTGGRRDDD	5.52e-09	1.45e-06	0.00136	263	431	431	1293	9.23	43	9.98	35	2.71
197	ArabidopsisDapv1_cisBP_PBM.meme	C2C2dof_tnt.AT3G52440_col_a_m1	AT3G52440	VAWAAAGKDAA	2.02e-09	1.46e-06	0.00137	724	431	431	1293	1.17	215	49.88	436	33.72
198	ArabidopsisDapv1_cisBP_PBM.meme	C2H2_tnt.STOP1_colamp_a_m1	STOP1	ACCTBCMCCAGWTAH	3.88e-09	1.47e-06	0.00138	380	431	431	1293	1.08	136	31.55	231	17.87
199	ArabidopsisDapv1_cisBP_PBM.meme	AP2EREBP_tnt.AT1G01250_col_a_m1	AT1G01250	DNHDKTGTCGGTGRH	2.28e-08	1.57e-06	0.00147	69	431	431	1293	1.69	35	8.12	25	1.93
200	ArabidopsisDapv1_cisBP_PBM.meme	bZIP_tnt.bZIP48_colamp_a_m1	bZIP48	TGCCACGTCAGCAWH	3.68e-08	1.62e-06	0.00152	44	431	431	1293	34	14	3.25	1	0.08
201	ArabidopsisDapv1_cisBP_PBM.meme	MYB_tnt.MYB55_colamp_a_m1	MYB55	WGGTWGGTRRRNNDD	5.51e-09	1.66e-06	0.00156	301	431	431	1293	6.2	49	11.37	45	3.48
202	ArabidopsisDapv1_cisBP_PBM.meme	C2C2dof_tnt.dof24_colamp_a_m1	dof24	WWADVNAAAAAGTDA	2.27e-09	1.72e-06	0.00161	756	431	431	1293	1.3	204	47.33	406	31.4
203	ArabidopsisDapv1_cisBP_PBM.meme	AP2EREBP_tnt.ERF38_col_a_m1	ERF38	TGTCGGTGRHGDHDD	1.66e-08	1.77e-06	0.00167	107	431	431	1293	5.53	34	7.89	23	1.78
204	ArabidopsisDapv1_cisBP_PBM.meme	bHLH_tnt.bHLH31_col_m1	bHLH31	VWBDWVNCACGTGBNHNWSWC	1.38e-08	1.88e-06	0.00176	136	431	431	1293	1.15	62	14.39	71	5.49
205	ArabidopsisDapv1_cisBP_PBM.meme	ABI3VP1_tnt.VRN1_col_a_m1	VRN1	TTTTTTTTTTTTTTTTTTTTTTTTTTKTB	5.12e-08	1.9e-06	0.00178	37	431	431	1293	2.3	24	5.57	11	0.85
206	ArabidopsisDapv1_cisBP_PBM.meme	AP2EREBP_tnt.At1g77640_col_a_m1	At1g77640	KDNGDNGDHDDTGTCGGTGGH	2.73e-08	2.08e-06	0.00195	76	431	431	1293	18.2	22	5.1	8	0.62
207	ArabidopsisDapv1_cisBP_PBM.meme	C2C2dof_tnt.DAG2_col_a_m1	DAG2	NAAAAAGKDAA	2.66e-09	2.12e-06	0.00199	797	431	431	1293	2.32	123	28.54	198	15.31
208	ArabidopsisDapv1_cisBP_PBM.meme	AP2EREBP_tnt.RAP211_col_a_m1	RAP211	CYDYCDYCGCCGGCN	2.13e-08	2.13e-06	0.002	100	431	431	1293	16.8	28	6.5	15	1.16
209	ArabidopsisDapv1_cisBP_PBM.meme	MYB_tnt.ATY13_col_a_m1	ATY13	YAMCTMCCAACHAMH	6.57e-09	2.25e-06	0.00211	342	431	431	1293	10.7	39	9.05	29	2.24
210	ArabidopsisDapv1_cisBP_PBM.meme	bHLH_tnt.BIM3_col_a_m1	BIM3	ACGTGMDHSTCACGTGAC	7.25e-08	2.25e-06	0.00211	31	431	431	1293	1.1	22	5.1	9	0.7
211	ArabidopsisDapv1_cisBP_PBM.meme	C2C2COlike_tnt.AT5G59990_colamp_a_m1	AT5G59990	AATCTCRACCGTYCA	1.77e-08	2.39e-06	0.00224	135	431	431	1293	6.64	25	5.8	11	0.85
212	ArabidopsisDapv1_cisBP_PBM.meme	AP2EREBP_tnt.ERF6_col_m1	ERF6	CCDYCDCCGCCGCCRCHDCHD	9.29e-08	2.51e-06	0.00235	27	431	431	1293	2.36	20	4.64	7	0.54
213	ArabidopsisDapv1_cisBP_PBM.meme	MYB_tnt.MYB83_colamp_a_m1	MYB83	DDDDRHGGTTGGTGR	7.78e-09	2.59e-06	0.00243	333	431	431	1293	5.79	52	12.06	51	3.94
214	ArabidopsisDapv1_cisBP_PBM.meme	M00845_2.00_FrancoZorilla_RAP2.7	RAP2.7	TACGAGGW	5.03e-09	2.83e-06	0.00266	563	431	431	1293	1.01	190	44.08	372	28.77
215	ArabidopsisDapv1_cisBP_PBM.meme	MYB_tnt.MYB13_colamp_a_m1	MYB13	YYCACCWACCMHHNHHHH	1.45e-08	3.07e-06	0.00288	212	431	431	1293	1.26	83	19.26	114	8.82
216	ArabidopsisDapv1_cisBP_PBM.meme	TCP_tnt.TCP16_colamp_a_m1	TCP16	YRGGTCCACMW	2.08e-08	3.08e-06	0.00289	148	431	431	1293	1.05	66	15.31	80	6.19
217	ArabidopsisDapv1_cisBP_PBM.meme	BZR_tnt.At4g18890_col_a_m1	At4g18890	YGCACGTGTGR	5.61e-08	3.31e-06	0.00311	59	431	431	1293	1.19	34	7.89	25	1.93
218	ArabidopsisDapv1_cisBP_PBM.meme	C2H2_tnt.AT4G26030_col_a_m1	AT4G26030	HHNHHNHYYCACCWACYHH	1e-08	3.63e-06	0.00341	363	431	431	1293	20.2	31	7.19	18	1.39
219	ArabidopsisDapv1_cisBP_PBM.meme	AP2EREBP_tnt.RAP21_colamp_a_m1	RAP21	HYDYCACCGACAHHDHHNHH	4.19e-08	4.4e-06	0.00414	105	431	431	1293	12	25	5.8	12	0.93
220	ArabidopsisDapv1_cisBP_PBM.meme	AP2EREBP_tnt.ABR1_colamp_a_m1	ABR1	HNYCDCCGCCGCMATWTYHNH	9.68e-08	4.55e-06	0.00427	47	431	431	1293	24.3	17	3.94	4	0.31
221	ArabidopsisDapv1_cisBP_PBM.meme	MYB_tnt.MYB17_colamp_a_m1	MYB17	DDDDWGGTAGGTGRR	2.08e-08	4.87e-06	0.00457	234	431	431	1293	2.35	68	15.78	84	6.5
222	ArabidopsisDapv1_cisBP_PBM.meme	bZIP_tnt.bZIP43_col_a_m1	bZIP43	GCCACGTCAGCA	1.41e-07	4.92e-06	0.00462	35	431	431	1293	31.7	13	3.02	1	0.08
223	ArabidopsisDapv1_cisBP_PBM.meme	bHLH_tnt.bHLH74_colamp_a_m1	bHLH74	CACGTGAY	5.61e-08	5.45e-06	0.00511	97	431	431	1293	3.06	34	7.89	25	1.93
224	ArabidopsisDapv1_cisBP_PBM.meme	MYB_tnt.MYB13_col_a_m1	MYB13	DNDDKGGTWGGTGRR	2.57e-08	6.15e-06	0.00578	239	431	431	1293	3.35	58	13.46	65	5.03
225	ArabidopsisDapv1_cisBP_PBM.meme	BZR_tnt.BZR1_col_a_m1	BZR1	SCRCACGTGYRHNYNHNNHB	1.36e-07	6.94e-06	0.00652	51	431	431	1293	1.4	29	6.73	19	1.47
226	ArabidopsisDapv1_cisBP_PBM.meme	AP2EREBP_tnt.ERF73_colamp_a_m1	ERF73	RYGGCGGCGGHGRNGGHGGHG	2.14e-07	7.27e-06	0.00683	34	431	431	1293	3.09	21	4.87	9	0.7
227	ArabidopsisDapv1_cisBP_PBM.meme	MYB_tnt.MYB67_col_a_m1	MYB67	DNDDNDNDDDYGKTWGGTRGR	4.2e-08	9.49e-06	0.00891	226	431	431	1293	7.6	40	9.28	34	2.63
228	ArabidopsisDapv1_cisBP_PBM.meme	bHLH_tnt.bHLH18_col_a_m1	bHLH18	CRCGTKWWHCACGTGKH	1.18e-07	1.02e-05	0.00956	86	431	431	1293	6.16	24	5.57	12	0.93
229	ArabidopsisDapv1_cisBP_PBM.meme	C2C2gata_tnt.ZML2_col_a_m1	ZML2	CATCATCATCATCATCATC	4.13e-07	1.4e-05	0.0132	34	431	431	1293	1.67	22	5.1	11	0.85
230	ArabidopsisDapv1_cisBP_PBM.meme	bZIP_tnt.GBF6_col_m1	GBF6	TGCCACGTCAGCAWH	2.39e-07	1.41e-05	0.0132	59	431	431	1293	1.16	33	7.66	26	2.01
231	ArabidopsisDapv1_cisBP_PBM.meme	NAC_tnt.ANAC047_colamp_a_d1	ANAC047	CACGT	2.98e-08	1.43e-05	0.0134	480	431	431	1293	3.33	21	4.87	7	0.54
232	ArabidopsisDapv1_cisBP_PBM.meme	AP2EREBP_tnt.ESE1_colamp_a_m1	ESE1	RRYGGCGGCGGCGGYGGMGG	5.34e-07	1.55e-05	0.0145	29	431	431	1293	64.7	12	2.78	1	0.08
233	ArabidopsisDapv1_cisBP_PBM.meme	M01085_2.00_Sullivan_AT4G00390	AT4G00390	NACCGGTCRDNN	5.12e-08	1.81e-05	0.017	353	431	431	1293	2.19	72	16.71	95	7.35
234	ArabidopsisDapv1_cisBP_PBM.meme	C2H2_tnt.AT5G22990_col_a_m1	AT5G22990	WCGWYWTCGWYNTCD	9.68e-08	1.85e-05	0.0174	191	431	431	1293	19.7	17	3.94	4	0.31
235	ArabidopsisDapv1_cisBP_PBM.meme	AP2EREBP_tnt.RRTF1_col_a_m1	RRTF1	RWWATKRCGGCGGMG	3.13e-07	2.01e-05	0.0188	64	431	431	1293	17.6	18	4.18	6	0.46
236	ArabidopsisDapv1_cisBP_PBM.meme	C2C2gata_tnt.ZML1_colamp_a_m1	ZML1	WTNAATCTYRRCCGTYSRWTY	2.85e-07	2.6e-05	0.0244	91	431	431	1293	25.7	19	4.41	7	0.54
237	ArabidopsisDapv1_cisBP_PBM.meme	C2C2dof_tnt.DAG2_colamp_a_m1	DAG2	NAAAAAGKDAAWW	3.55e-08	2.69e-05	0.0253	758	431	431	1293	1.8	152	35.27	282	21.81
238	ArabidopsisDapv1_cisBP_PBM.meme	MYB_tnt.MYB99_col_a_m1	MYB99	NYYCACCTAMYHH	8.42e-08	2.75e-05	0.0259	327	431	431	1293	1.46	98	22.74	154	11.91
239	ArabidopsisDapv1_cisBP_PBM.meme	MYB_tnt.MYB61_colamp_a_m1	MYB61	NYYYACCWACCWH	1.06e-07	3.11e-05	0.0292	293	431	431	1293	3.09	67	15.55	87	6.73
240	ArabidopsisDapv1_cisBP_PBM.meme	NAC_tnt.ATAF1_col_a_m1	ATAF1	KACGTRWNNNAHWYGNHWWCYD	1.55e-07	3.21e-05	0.0302	207	431	431	1293	1.63	58	13.46	70	5.41
241	ArabidopsisDapv1_cisBP_PBM.meme	C3H_tnt.AT5G63260_col_a_m1	AT5G63260	NAAAAAGTDAA	4.31e-08	3.36e-05	0.0315	780	431	431	1293	1.84	143	33.18	260	20.11
242	ArabidopsisDapv1_cisBP_PBM.meme	bHLH_tnt.bHLH74_col_a_m1	bHLH74	CGTGANDVBCACGTGMBNNCW	4.23e-07	3.42e-05	0.0321	81	431	431	1293	1.73	36	8.35	32	2.47
243	ArabidopsisDapv1_cisBP_PBM.meme	AP2EREBP_tnt.At2g44940_col_a_m1	At2g44940	HDKTGTCGGTGRHDD	4.09e-07	3.84e-05	0.0361	94	431	431	1293	2.94	33	7.66	27	2.09
244	ArabidopsisDapv1_cisBP_PBM.meme	BES1_tnt.BAM8_colamp_a_m1	BAM8	NNTTSRCACGTGTGR	8.62e-07	4.23e-05	0.0397	49	431	431	1293	1.12	27	6.26	19	1.47
245	ArabidopsisDapv1_cisBP_PBM.meme	LOBAS2_tnt.LBD23_colamp_a_m1	LBD23	RGCGDAAAAHNCGCH	1.8e-07	4.24e-05	0.0398	235	431	431	1293	1.64	70	16.24	95	7.35
246	ArabidopsisDapv1_cisBP_PBM.meme	bZIP_tnt.bZIP53_col_m1	bZIP53	DWTGCTGACGTGGCA	7.75e-07	4.42e-05	0.0415	57	431	431	1293	1.36	31	7.19	25	1.93
247	ArabidopsisDapv1_cisBP_PBM.meme	LOBAS2_tnt.LBD2_col_a_m1	LBD2	SCGAWRAWDTCGGAG	2.5e-07	4.7e-05	0.0441	188	431	431	1293	1.04	76	17.63	109	8.43
248	ArabidopsisDapv1_cisBP_PBM.meme	ND_tnt.ASHR1_col_a_m1	ASHR1	HHNHCWTCACCAYNW	1.44e-07	5.11e-05	0.048	355	431	431	1293	3.33	76	17.63	107	8.28
249	ArabidopsisDapv1_cisBP_PBM.meme	MYB_tnt.MYB107_colamp_a_m1	MYB107	WDGYTCACCWAMCW	1.66e-07	5.37e-05	0.0504	324	431	431	1293	1.27	107	24.83	178	13.77
250	ArabidopsisDapv1_cisBP_PBM.meme	AP2EREBP_tnt.ERF1_col_a_m1	ERF1	YHNYMDYMGCCGCCRYHDHHDHHNHHNN	2.16e-06	5.62e-05	0.0528	26	431	431	1293	3.51	18	4.18	8	0.62
251	ArabidopsisDapv1_cisBP_PBM.meme	AP2EREBP_tnt.At4g31060_colamp_a_m1	At4g31060	DHWTTGTCGGTGRHD	6.22e-07	5.78e-05	0.0543	93	431	431	1293	18.6	20	4.64	9	0.7
252	ArabidopsisDapv1_cisBP_PBM.meme	AP2EREBP_tnt.At5g67000_col_a_m1	At5g67000	HDDHTRCGGCKGHGG	3.28e-07	5.83e-05	0.0548	178	431	431	1293	7.09	32	7.42	25	1.93
253	ArabidopsisDapv1_cisBP_PBM.meme	M00895_2.00_FrancoZorilla_SRS1	SRS1	NTAGVNN	9.49e-08	6.99e-05	0.0657	737	431	431	1293	1.28	111	25.75	185	14.31
254	ArabidopsisDapv1_cisBP_PBM.meme	C2H2_tnt.AZF1_colamp_a_m1	AZF1	DKWGWBAGTGW	1.41e-07	7.17e-05	0.0673	509	431	431	1293	7.56	31	7.19	22	1.7
255	ArabidopsisDapv1_cisBP_PBM.meme	MYB_tnt.MYB92_colamp_a_m1	MYB92	HHNWWNNYYYACCWAMCHH	2.33e-07	7.4e-05	0.0695	318	431	431	1293	1.38	100	23.2	163	12.61
256	ArabidopsisDapv1_cisBP_PBM.meme	AP2EREBP_tnt.DEAR3_colamp_a_m1	DEAR3	WWTGTCGGTGVHD	1.87e-06	8.79e-05	0.0825	47	431	431	1293	1.68	22	5.1	13	1.01
257	ArabidopsisDapv1_cisBP_PBM.meme	bZIP_tnt.bZIP48_col_a_m1	bZIP48	GCCACGTCAGCAWH	2.12e-06	9.54e-05	0.0896	45	431	431	1293	1.06	26	6.03	19	1.47
258	ArabidopsisDapv1_cisBP_PBM.meme	C2H2_tnt.AtIDD11_col_a_m1	AtIDD11	WWHTTWTTTTTGTCKTTTTBT	2.38e-07	9.77e-05	0.0918	410	431	431	1293	3.77	77	17.87	111	8.58
259	ArabidopsisDapv1_cisBP_PBM.meme	LOBAS2_tnt.LBD13_col_a_m1	LBD13	CGSCGGADWWKRCGGCG	9.6e-07	9.79e-05	0.092	102	431	431	1293	2.42	39	9.05	39	3.02
260	ArabidopsisDapv1_cisBP_PBM.meme	TCP_tnt.TCP20_col_a_m1	TCP20	DANANRDNWNGTGGGRCCCAC	1e-06	9.82e-05	0.0922	98	431	431	1293	1.22	46	10.67	52	4.02
261	ArabidopsisDapv1_cisBP_PBM.meme	C2C2dof_tnt.At1g64620_colamp_a_m1	At1g64620	NAAAAAGKWAA	1.18e-07	9.82e-05	0.0922	835	431	431	1293	2.2	125	29	220	17.01
262	ArabidopsisDapv1_cisBP_PBM.meme	AP2EREBP_tnt.AT1G01250_colamp_a_m1	AT1G01250	TGTCGGTGRHKDNGD	1.09e-06	0.000105	0.0989	97	431	431	1293	7.63	24	5.57	15	1.16
263	ArabidopsisDapv1_cisBP_PBM.meme	AP2EREBP_tnt.At1g36060_col_a_m1	At1g36060	DTKGKCGGTGGHGR	1.07e-06	0.000127	0.119	119	431	431	1293	75.5	15	3.48	4	0.31
264	ArabidopsisDapv1_cisBP_PBM.meme	NAC_tnt.CUC3_colamp_a_m1	CUC3	CKTGTDHHWCACGYHA	1.13e-06	0.000134	0.126	119	431	431	1293	1.09	52	12.06	64	4.95
265	ArabidopsisDapv1_cisBP_PBM.meme	AP2EREBP_tnt.Rap210_col_a_m1	Rap210	HDDTGTCGGCRRHDD	1.46e-06	0.000161	0.151	110	431	431	1293	2.08	39	9.05	40	3.09
266	ArabidopsisDapv1_cisBP_PBM.meme	BES1_tnt.BAM8_col_a_m1	BAM8	YCACACGTGYSAANT	3.7e-06	0.000178	0.167	48	431	431	1293	2.78	22	5.1	14	1.08
267	ArabidopsisDapv1_cisBP_PBM.meme	AP2EREBP_tnt.RRTF1_colamp_a_m1	RRTF1	DVAAATKRCGGCGGMGNHD	3.98e-06	0.000203	0.191	51	431	431	1293	8.25	19	4.41	10	0.77
268	ArabidopsisDapv1_cisBP_PBM.meme	bZIP_tnt.HY5_colamp_v3a_m1	HY5	DDTGATGACGTGGCH	3.51e-06	0.000218	0.204	62	431	431	1293	1.21	31	7.19	28	2.17
269	ArabidopsisDapv1_cisBP_PBM.meme	MYB_tnt.MYB58_colamp_a_m1	MYB58	DDDNDDDDGGTTGGTGRRNND	1.05e-06	0.000245	0.23	234	431	431	1293	9.06	40	9.28	41	3.17
270	ArabidopsisDapv1_cisBP_PBM.meme	bHLH_tnt.bHLH10_col_a_m1	bHLH10	DNHDDTGTCGGTGR	2.49e-06	0.000259	0.243	104	431	431	1293	4.54	29	6.73	24	1.86
271	ArabidopsisDapv1_cisBP_PBM.meme	AP2EREBP_tnt.AT3G16280_col_a_m1	AT3G16280	HDDTGTCGGTGRHD	1.87e-06	0.000305	0.286	163	431	431	1293	9.81	22	5.1	13	1.01
272	ArabidopsisDapv1_cisBP_PBM.meme	MYB_tnt.MYB88_col_a_m1	MYB88	NNHHCACGCKCCWCY	2.57e-06	0.000306	0.287	119	431	431	1293	23.4	17	3.94	7	0.54
273	ArabidopsisDapv1_cisBP_PBM.meme	ABI3VP1_tnt.AT5G60130_colamp_a_m1	AT5G60130	DTTTTGCTTATDTTTTGCTTA	3.26e-06	0.000392	0.368	120	431	431	1293	2.77	34	7.89	33	2.55
274	ArabidopsisDapv1_cisBP_PBM.meme	BZR_tnt.At4g18890_colamp_a_m1	At4g18890	YGCACGTGTGR	7.89e-06	0.000394	0.37	50	431	431	1293	1.05	27	6.26	23	1.78
275	ArabidopsisDapv1_cisBP_PBM.meme	AP2EREBP_tnt.DEAR3_col_a_m1	DEAR3	HDWTGTCGGTGRHDNND	6.98e-06	0.000405	0.38	58	431	431	1293	3.65	24	5.57	18	1.39
276	ArabidopsisDapv1_cisBP_PBM.meme	MYB_tnt.MYB39_colamp_a_m1	MYB39	DTDDDDDDWARKTAGGTRRRN	1.09e-06	0.000408	0.383	374	431	431	1293	1.2	118	27.38	214	16.55
277	ArabidopsisDapv1_cisBP_PBM.meme	M01946_2.00_Weirauch_CDF2	CDF2	NHRCTTTTTB	4.32e-07	0.000428	0.402	990	431	431	1293	1.01	287	66.59	685	52.98
278	ArabidopsisDapv1_cisBP_PBM.meme	AP2EREBP_tnt.At1g19210_col_a_m1	At1g19210	DTGGWCGGTGRHGR	2.94e-06	0.000458	0.43	156	431	431	1293	1.09	63	14.62	90	6.96
279	ArabidopsisDapv1_cisBP_PBM.meme	C2H2_tnt.IDD5_col_m1	IDD5	TTTTTGTCGTTTWSTG	2.92e-06	0.000488	0.458	167	431	431	1293	1.82	53	12.3	69	5.34
280	ArabidopsisDapv1_cisBP_PBM.meme	MYB_tnt.MYB99_colamp_a_m1	MYB99	YYYACCTAMYY	1.62e-06	0.000537	0.504	331	431	431	1293	1.51	92	21.35	153	11.83
281	ArabidopsisDapv1_cisBP_PBM.meme	MYB_tnt.MYB10_colamp_a_m1	MYB10	HYYCACCWAMCWHH	2.19e-06	0.000545	0.512	249	431	431	1293	1.19	88	20.42	145	11.21
282	ArabidopsisDapv1_cisBP_PBM.meme	AP2EREBP_tnt.DEAR5_colamp_a_m1	DEAR5	WWTGTCGGTGR	3.87e-06	0.000588	0.552	152	431	431	1293	1.95	43	9.98	50	3.87
283	ArabidopsisDapv1_cisBP_PBM.meme	CPP_tnt.TCX2_colamp_a_m1	TCX2	TTYAAAATTYAAAW	1.2e-06	0.000652	0.612	544	431	431	1293	1.68	141	32.71	273	21.11
284	ArabidopsisDapv1_cisBP_PBM.meme	MYB_tnt.MYB88_colamp_a_m1	MYB88	DDWGGAGCGTNDN	3.12e-06	0.000734	0.689	235	431	431	1293	21.7	20	4.64	11	0.85
285	ArabidopsisDapv1_cisBP_PBM.meme	MYBrelated_tnt.AT1G72740_colamp_a_m1	AT1G72740	DDDDWWRDRDTTAGGGTTTNK	4.89e-06	0.000768	0.721	157	431	431	1293	45.1	21	4.87	13	1.01
286	ArabidopsisDapv1_cisBP_PBM.meme	AP2EREBP_tnt.At1g19210_colamp_a_m1	At1g19210	HNHHDHCACCGWCCA	3.45e-06	0.000796	0.747	231	431	431	1293	8.75	40	9.28	44	3.4
287	ArabidopsisDapv1_cisBP_PBM.meme	AP2EREBP_tnt.DREB2_col_a_m1	DREB2	NRDYDAWGKCGGTGRHKRNDR	7.53e-06	0.000812	0.763	108	431	431	1293	33.6	16	3.71	7	0.54
288	ArabidopsisDapv1_cisBP_PBM.meme	Trihelix_tnt.GT3a_col_a_m1	GT3a	RRCACGTGTHWAAWDTD	5.01e-06	0.000891	0.836	178	431	431	1293	16	18	4.18	9	0.7
289	ArabidopsisDapv1_cisBP_PBM.meme	NAC_tnt.ATAF1_colamp_a_d1	ATAF1	ACGTR	2.09e-06	0.000955	0.897	457	431	431	1293	2.44	24	5.57	16	1.24
290	ArabidopsisDapv1_cisBP_PBM.meme	NAC_tnt.AT3G12910_col_a_m1	AT3G12910	YGSCGTVRWDDHBACGK	2.06e-05	0.00113	1.06	55	431	431	1293	1.46	24	5.57	20	1.55
291	ArabidopsisDapv1_cisBP_PBM.meme	MYB_tnt.MYB10_col_a_m1	MYB10	DDDDDDGGTAGGTGRR	5.3e-06	0.00117	1.1	221	431	431	1293	1.77	67	15.55	101	7.81
292	ArabidopsisDapv1_cisBP_PBM.meme	AP2EREBP_tnt.DEAR5_col_a_m1	DEAR5	HNNNNNHDYCACCGACAWH	2.2e-05	0.00145	1.36	66	431	431	1293	5.74	18	4.18	11	0.85
293	ArabidopsisDapv1_cisBP_PBM.meme	CPP_tnt.TSO1_col_a_m1	TSO1	WWTTWAAAATTTAAA	2.34e-06	0.00148	1.39	631	431	431	1293	1.58	161	37.35	330	25.52
294	ArabidopsisDapv1_cisBP_PBM.meme	bZIP_tnt.TGA9_col_a_m1	TGA9	GMTGACGTCAY	3.11e-05	0.00149	1.4	48	431	431	1293	2.01	21	4.87	16	1.24
295	ArabidopsisDapv1_cisBP_PBM.meme	AP2EREBP_tnt.CEJ1_colamp_a_m1	CEJ1	HDYCACCGACAWH	2.28e-05	0.0015	1.41	66	431	431	1293	2.25	22	5.1	17	1.31
296	ArabidopsisDapv1_cisBP_PBM.meme	BZR_tnt.At1g78700_colamp_a_m1	At1g78700	BYRCACGTGTGNATT	2.86e-05	0.00152	1.42	53	431	431	1293	1.23	26	6.03	24	1.86
297	ArabidopsisDapv1_cisBP_PBM.meme	MYB_tnt.MYB51_col_a_m1	MYB51	HWHHHHHHNHYYYACCWACYW	6.78e-06	0.00194	1.82	286	431	431	1293	2.38	67	15.55	102	7.89
298	ArabidopsisDapv1_cisBP_PBM.meme	C2C2gata_tnt.ZML1_col_a_m1	ZML1	TCATCATCATCATCA	7.51e-05	0.00203	1.9	27	431	431	1293	1.24	16	3.71	10	0.77
299	ArabidopsisDapv1_cisBP_PBM.meme	bHLH_tnt.bHLH122_col100_a_m1	bHLH122	WNDBCMACTTGCHH	9.18e-06	0.00209	1.96	228	431	431	1293	3.15	61	14.15	90	6.96
300	ArabidopsisDapv1_cisBP_PBM.meme	M01610_2.00_Weirauch_ERF018	ERF018	YRCCGNCMN	3.84e-06	0.00222	2.08	578	431	431	1293	2.86	63	14.62	91	7.04
301	ArabidopsisDapv1_cisBP_PBM.meme	CPP_tnt.TCX2_col_a_m1	TCX2	WTTYAAAATTYAAAW	4.65e-06	0.00243	2.28	523	431	431	1293	2.47	106	24.59	192	14.85
302	ArabidopsisDapv1_cisBP_PBM.meme	BZR_tnt.At1g78700_col_a_m1	At1g78700	YGCACGTGTGV	6.49e-05	0.00272	2.56	42	431	431	1293	1.09	22	5.1	19	1.47
303	ArabidopsisDapv1_cisBP_PBM.meme	CPP_tnt.SOL1_colamp_a_m1	SOL1	AWTTYRAATTTBAAA	5.18e-06	0.00295	2.77	570	431	431	1293	1.84	133	30.86	261	20.19
304	ArabidopsisDapv1_cisBP_PBM.meme	MADS_tnt.FEM111_col_a_m1	FEM111	TGGTGA	6.3e-06	0.00304	2.85	483	431	431	1293	4	76	17.63	122	9.44
305	ArabidopsisDapv1_cisBP_PBM.meme	NAC_tnt.SMB_colamp_a_m1	SMB	CGTRHRNWWSAAGYAA	1.67e-05	0.00325	3.05	195	431	431	1293	8.62	19	4.41	12	0.93
306	ArabidopsisDapv1_cisBP_PBM.meme	TCP_tnt.TCP7_col_a_m1	TCP7	GTGGGRCCCAC	4.72e-05	0.00334	3.14	71	431	431	1293	1.19	32	7.42	36	2.78
307	ArabidopsisDapv1_cisBP_PBM.meme	C2H2_tnt.SGR5_col_a_m1	SGR5	AAAAWAAGACAAAAW	1.07e-05	0.00335	3.14	314	431	431	1293	6.69	42	9.74	51	3.94
308	ArabidopsisDapv1_cisBP_PBM.meme	MYB_tnt.MYB58_col_a_m1	MYB58	DDDGGTTGGTGRANN	1.46e-05	0.00368	3.45	253	431	431	1293	1.09	90	20.88	159	12.3
309	ArabidopsisDapv1_cisBP_PBM.meme	AP2EREBP_tnt.At4g16750_colamp_a_m1	At4g16750	WKTGTCGGTGGMDDNDD	6.22e-05	0.00403	3.79	65	431	431	1293	1.12	30	6.96	33	2.55
310	ArabidopsisDapv1_cisBP_PBM.meme	NAC_tnt.ANAC042_col_a_m1	ANAC042	YGCCGTNNHNNHNMCGBHRY	5.45e-05	0.00408	3.83	75	431	431	1293	2.24	28	6.5	29	2.24
311	ArabidopsisDapv1_cisBP_PBM.meme	AP2EREBP_tnt.At4g32800_col_m1	At4g32800	HDCCACCGACAMWWHH	0.000106	0.00453	4.26	43	431	431	1293	2.08	17	3.94	12	0.93
312	ArabidopsisDapv1_cisBP_PBM.meme	TCP_tnt.TCP1_col_a_m1	TCP1	WGTGGGCCCCACBTHHYMWNHHKDKHHNNY	0.000138	0.00481	4.52	35	431	431	1293	4.17	18	4.18	14	1.08
313	ArabidopsisDapv1_cisBP_PBM.meme	AP2EREBP_tnt.RAP211_colamp_a_m1	RAP211	YYHYGGCCGGCNDHD	5.66e-05	0.00486	4.56	86	431	431	1293	16.9	17	3.94	11	0.85
314	ArabidopsisDapv1_cisBP_PBM.meme	C3H_tnt.AT5G63260_colamp_a_m1	AT5G63260	NAAAAAGTDAA	6.7e-06	0.00493	4.63	737	431	431	1293	1.4	172	39.91	367	28.38
315	ArabidopsisDapv1_cisBP_PBM.meme	TCP_tnt.TCP17_col_a_m1	TCP17	GTGGTCCCCAC	6.77e-05	0.0052	4.88	77	431	431	1293	1.42	32	7.42	37	2.86
316	ArabidopsisDapv1_cisBP_PBM.meme	bZIP_tnt.TGA10_col_a_m1	TGA10	DWTGMTGACGTCAYH	9.91e-05	0.00593	5.56	60	431	431	1293	6.07	15	3.48	9	0.7
317	ArabidopsisDapv1_cisBP_PBM.meme	AP2EREBP_tnt.At2g44940_colamp_a_m1	At2g44940	DDTGTCGGTGRHN	8.95e-05	0.00633	5.95	71	431	431	1293	4.44	21	4.87	18	1.39
318	ArabidopsisDapv1_cisBP_PBM.meme	C2H2_tnt.SGR5_colamp_a_m1	SGR5	TTTTGTCTTWTTYTN	1.63e-05	0.00641	6.02	395	431	431	1293	1.67	102	23.67	189	14.62
319	ArabidopsisDapv1_cisBP_PBM.meme	C2H2_tnt.STZ_colamp_a_m1	STZ	WSTTCACT	1.07e-05	0.00674	6.33	629	431	431	1293	1.02	193	44.78	429	33.18
320	ArabidopsisDapv1_cisBP_PBM.meme	C2H2_tnt.At1g14580_col_a_m1	At1g14580	WWWWTTTTTGTCGTTTTSTK	4.23e-05	0.00712	6.69	169	431	431	1293	4.09	30	6.96	32	2.47
321	ArabidopsisDapv1_cisBP_PBM.meme	Trihelix_tnt.AT5G05550_col_a_m1	AT5G05550	HWTYTCCGGCGAYRD	5.88e-05	0.00733	6.88	125	431	431	1293	334	7	1.62	0	0
322	ArabidopsisDapv1_cisBP_PBM.meme	CPP_tnt.SOL1_col_m1	SOL1	WTTWAAAATTTAAAW	1.3e-05	0.0083	7.79	642	431	431	1293	6.12	64	14.85	98	7.58
323	ArabidopsisDapv1_cisBP_PBM.meme	NAC_tnt.VND1_col_a_m1	VND1	CKTGWDNHDYAMG	3.49e-05	0.0083	7.79	239	431	431	1293	2.04	59	13.69	91	7.04
324	ArabidopsisDapv1_cisBP_PBM.meme	MYB_tnt.MYB39_col_a_m1	MYB39	DAARKTAGGTGRRA	2.99e-05	0.00868	8.15	292	431	431	1293	1.02	101	23.43	190	14.69
325	ArabidopsisDapv1_cisBP_PBM.meme	M00842_2.00_FrancoZorilla_ERF018	ERF018	YRCCGACCW	1.94e-05	0.00886	8.32	459	431	431	1293	2.48	69	16.01	111	8.58
326	ArabidopsisDapv1_cisBP_PBM.meme	bHLH_tnt.bHLH157_col_a_m1	bHLH157	HMAAWTHNDWCACGTCWCYK	4.61e-05	0.00958	8.99	209	431	431	1293	1.25	69	16.01	115	8.89
327	ArabidopsisDapv1_cisBP_PBM.meme	M02002_2.00_Weirauch_GATA9	GATA9	NYAGATCTRGN	2.86e-05	0.00997	9.36	350	431	431	1293	5.24	26	6.03	24	1.86
328	ArabidopsisDapv1_cisBP_PBM.meme	TCP_tnt.At1g72010_colamp_a_m1	At1g72010	WWGTGGGHCCCAY	0.000118	0.0104	9.72	88	431	431	1293	220	10	2.32	3	0.23
329	ArabidopsisDapv1_cisBP_PBM.meme	NAC_tnt.ANAC094_col_a_m1	ANAC094	YGCCGTVNHNNHCACGBH	0.000172	0.0106	9.95	62	431	431	1293	1.27	28	6.5	32	2.47
330	ArabidopsisDapv1_cisBP_PBM.meme	C2C2gata_tnt.GATA15_col_b_m1	GATA15	CATCATCATCATCATCATC	0.000213	0.0106	9.96	50	431	431	1293	9.16	12	2.78	6	0.46
331	ArabidopsisDapv1_cisBP_PBM.meme	C2C2dof_tnt.At4g38000_colamp_a_m1	At4g38000	VAAAAAGTWAA	1.4e-05	0.0106	9.99	764	431	431	1293	1	229	53.13	535	41.38

## Sheet: Motifs_Pattern9_Shoots
rank	motif_DB	motif_ID	motif_alt_ID	consensus	p-value	adj_p-value	E-value	tests	FASTA_max	pos	neg	PWM_min	TP	%TP	FP	%FP
1	ArabidopsisDapv1_cisBP_PBM.meme	C2C2dof_tnt.AT1G47655_colamp_a_m1	AT1G47655	YYTTTTDCTTTTTBT	3.2e-21	1.67e-18	1.56e-15	520	95	95	1045	2.22	66	69.47	224	21.44
2	ArabidopsisDapv1_cisBP_PBM.meme	C2C2dof_tnt.At4g38000_col_a_m1	At4g38000	HTTTTTWTTTTTTTTTTTTWWCTTTTTH	6.53e-18	2.89e-15	2.72e-12	443	95	95	1045	1.58	66	69.47	261	24.98
3	ArabidopsisDapv1_cisBP_PBM.meme	C2C2dof_tnt.AT5G66940_col_a_m1	AT5G66940	WHTTTTTTHYTTTTTACTTTTTNHTTTWW	1.13e-17	4.41e-15	4.14e-12	389	95	95	1045	5.91	38	40	69	6.6
4	ArabidopsisDapv1_cisBP_PBM.meme	BBRBPC_tnt.BPC1_colamp_a_m1	BPC1	CTCTYTCTCTCTCTC	6.59e-16	2.7e-14	2.54e-11	41	95	95	1045	1.31	23	24.21	18	1.72
5	ArabidopsisDapv1_cisBP_PBM.meme	C2C2dof_tnt.OBP3_col_a_m1	OBP3	TTTWCTTTTTHHYTTTTTTTT	1.59e-16	7.1e-14	6.66e-11	446	95	95	1045	1.63	64	67.37	260	24.88
6	ArabidopsisDapv1_cisBP_PBM.meme	C2C2dof_tnt.AT1G69570_col_a_m1	AT1G69570	TTTTYACTTTTTYTTTTTTTTTTTTTW	3.13e-16	1.11e-13	1.04e-10	355	95	95	1045	1.94	56	58.95	196	18.76
7	ArabidopsisDapv1_cisBP_PBM.meme	C2C2dof_tnt.AT5G02460_col_a_m1	AT5G02460	RAAAAAGWAAAAARAAAAARA	4.41e-15	1.71e-12	1.61e-09	388	95	95	1045	2.28	52	54.74	178	17.03
8	ArabidopsisDapv1_cisBP_PBM.meme	C2C2dof_tnt.OBP3_colamp_a_m1	OBP3	TTTTTTYTTTWDCTTTTTN	5.26e-15	3.01e-12	2.82e-09	572	95	95	1045	3.1	44	46.32	123	11.77
9	ArabidopsisDapv1_cisBP_PBM.meme	C2C2dof_tnt.Adof1_col_a_m1	Adof1	AAAAAVAAAAAGTARAAAAWR	4.89e-14	2.3e-11	2.16e-08	471	95	95	1045	1.55	62	65.26	275	26.32
10	ArabidopsisDapv1_cisBP_PBM.meme	C2C2dof_tnt.At5g62940_col_a_m1	At5g62940	RAAAAAADVAAAAAGKWAAWA	5.86e-14	2.85e-11	2.68e-08	486	95	95	1045	1.72	59	62.11	249	23.83
11	ArabidopsisDapv1_cisBP_PBM.meme	REM_tnt.REM19_colamp_a_m1	REM19	WTDWMAAAAAAAAAAAAAAAA	1.55e-13	4e-11	3.75e-08	258	95	95	1045	1.05	53	55.79	204	19.52
12	ArabidopsisDapv1_cisBP_PBM.meme	C2C2dof_tnt.OBP1_col_a_m1	OBP1	HHYYTTYTTTTTTWVCTTTTT	4.61e-13	2.16e-10	2.03e-07	469	95	95	1045	3.42	41	43.16	122	11.67
13	ArabidopsisDapv1_cisBP_PBM.meme	C2C2dof_tnt.CDF3_colamp_a_m1	CDF3	TKYACTTTTTNHYTTTTT	9.19e-13	3.97e-10	3.73e-07	432	95	95	1045	1.07	68	71.58	354	33.88
14	ArabidopsisDapv1_cisBP_PBM.meme	bZIP_tnt.GBF3_colamp_m1	GBF3	DNWKNHSACGTGGCA	4.98e-12	5.43e-10	5.1e-07	109	95	95	1045	1.38	29	30.53	61	5.84
15	ArabidopsisDapv1_cisBP_PBM.meme	C2C2dof_tnt.AT1G69570_colamp_a_m1	AT1G69570	WAAAAAAAAAAARAAAAAGTR	2.62e-12	1.1e-09	1.04e-06	422	95	95	1045	1.4	60	63.16	282	26.99
16	ArabidopsisDapv1_cisBP_PBM.meme	BZR_tnt.At1g78700_colamp_a_m1	At1g78700	BYRCACGTGTGNATT	2.01e-10	5.63e-09	5.29e-06	28	95	95	1045	2.85	13	13.68	7	0.67
17	ArabidopsisDapv1_cisBP_PBM.meme	REM_tnt.REM19_col_a_m1	REM19	RAMAAAAAAAAAAAA	1.95e-11	7.6e-09	7.14e-06	389	95	95	1045	5.3	36	37.89	106	10.14
18	ArabidopsisDapv1_cisBP_PBM.meme	Orphan_tnt.BBX31_col_a_m1	BBX31	AAAAAGTAAAAARDW	2.01e-11	9.43e-09	8.85e-06	468	95	95	1045	2.49	44	46.32	161	15.41
19	ArabidopsisDapv1_cisBP_PBM.meme	BBRBPC_tnt.BPC1_col_a_m1	BPC1	GAGAGAGAGAGAGAGAGAGAGAGA	1.26e-09	1.26e-08	1.18e-05	10	95	95	1045	3.21	9	9.47	1	0.1
20	ArabidopsisDapv1_cisBP_PBM.meme	bZIP_tnt.bZIP3_col_a_m1	bZIP3	DDTGMTGACGTGGCA	3.01e-10	1.27e-08	1.19e-05	42	95	95	1045	9.38	14	14.74	10	0.96
21	ArabidopsisDapv1_cisBP_PBM.meme	BZR_tnt.BZR1_col_a_m1	BZR1	SCRCACGTGYRHNYNHNNHB	6.39e-10	1.85e-08	1.74e-05	29	95	95	1045	1.79	14	14.74	11	1.05
22	ArabidopsisDapv1_cisBP_PBM.meme	bZIP_tnt.GBF5_colamp_a_m1	GBF5	DWTGCTGACGTGGCA	6.39e-10	2.24e-08	2.1e-05	35	95	95	1045	3.85	14	14.74	11	1.05
23	ArabidopsisDapv1_cisBP_PBM.meme	C2C2dof_tnt.AT5G66940_colamp_a_m1	AT5G66940	TTTWTTTACTTTTTBYTTTTT	6.2e-11	2.68e-08	2.51e-05	432	95	95	1045	1.45	57	60	276	26.41
24	ArabidopsisDapv1_cisBP_PBM.meme	C2C2dof_tnt.AT2G28810_col_a_m1	AT2G28810	TTYTTTTTTTTTWACTTTTTB	7.94e-11	3.46e-08	3.24e-05	435	95	95	1045	1.17	64	67.37	346	33.11
25	ArabidopsisDapv1_cisBP_PBM.meme	C2C2dof_tnt.COG1_col_a_m1	COG1	RWAAAAADDAAAAAGTRAAAA	8.63e-11	3.82e-08	3.58e-05	442	95	95	1045	1.09	65	68.42	357	34.16
26	ArabidopsisDapv1_cisBP_PBM.meme	bZIP_tnt.GBF6_colamp_a_m1	GBF6	DWWGVTGACGTGGCA	5.61e-10	3.99e-08	3.74e-05	71	95	95	1045	3.14	19	20	28	2.68
27	ArabidopsisDapv1_cisBP_PBM.meme	ND_tnt.FRS9_col_a_m1	FRS9	CTCTCTCTCTCTCTCTCTCTC	1.77e-09	4.43e-08	4.16e-05	25	95	95	1045	4.65	12	12.63	7	0.67
28	ArabidopsisDapv1_cisBP_PBM.meme	BZR_tnt.At4g18890_col_a_m1	At4g18890	YGCACGTGTGR	2.37e-09	8.07e-08	7.58e-05	34	95	95	1045	5.17	11	11.58	5	0.48
29	ArabidopsisDapv1_cisBP_PBM.meme	bZIP_tnt.bZIP28_col_a_m1	bZIP28	DNWKRTSACGTGGCA	1.26e-09	8.18e-08	7.68e-05	65	95	95	1045	4.63	17	17.89	22	2.11
30	ArabidopsisDapv1_cisBP_PBM.meme	BZR_tnt.At4g36780_colamp_a_m1	At4g36780	WCRCACGTGYGSVT	6.46e-09	1.23e-07	0.000115	19	95	95	1045	8.94	9	9.47	2	0.19
31	ArabidopsisDapv1_cisBP_PBM.meme	BBRBPC_tnt.BPC5_colamp_a_m1	BPC5	RARARARAGAGAGAGAGAGAGAGAGAGAG	1.48e-08	1.33e-07	0.000125	9	95	95	1045	8.52	8	8.42	1	0.1
32	ArabidopsisDapv1_cisBP_PBM.meme	BZR_tnt.At4g18890_colamp_a_m1	At4g18890	YGCACGTGTGR	6.27e-09	1.82e-07	0.000171	29	95	95	1045	3.45	11	11.58	6	0.57
33	ArabidopsisDapv1_cisBP_PBM.meme	bZIP_tnt.bZIP68_col_a_m1	bZIP68	TGCCACGTSABCWHH	3.86e-09	1.97e-07	0.000185	51	95	95	1045	4.27	15	15.79	17	1.63
34	ArabidopsisDapv1_cisBP_PBM.meme	NAC_tnt.ATAF1_colamp_a_d1	ATAF1	ACGTR	8.89e-10	2.12e-07	0.0002	239	95	95	1045	1.59	24	25.26	52	4.98
35	ArabidopsisDapv1_cisBP_PBM.meme	bZIP_tnt.GBF3_col_m1	GBF3	TGCCACGTCABCWWH	6.61e-09	2.44e-07	0.000229	37	95	95	1045	2.88	15	15.79	18	1.72
36	ArabidopsisDapv1_cisBP_PBM.meme	bZIP_tnt.GBF5_col_v3a_m1	GBF5	DWTGCTGACGTGGCA	9.5e-09	3.51e-07	0.00033	37	95	95	1045	3.01	13	13.68	12	1.15
37	ArabidopsisDapv1_cisBP_PBM.meme	M01703_2.00_Weirauch_PIF1	PIF1	NNCACGTGNN	1.8e-09	4.21e-07	0.000395	233	95	95	1045	1.53	34	35.79	114	10.91
38	ArabidopsisDapv1_cisBP_PBM.meme	BES1_tnt.BAM8_colamp_a_m1	BAM8	NNTTSRCACGTGTGR	2.41e-08	5.3e-07	0.000497	22	95	95	1045	5.98	9	9.47	3	0.29
39	ArabidopsisDapv1_cisBP_PBM.meme	BZR_tnt.At1g78700_col_a_m1	At1g78700	YGCACGTGTGV	2.41e-08	6.26e-07	0.000588	26	95	95	1045	9.79	9	9.47	3	0.29
40	ArabidopsisDapv1_cisBP_PBM.meme	BZR_tnt.At4g36780_col_a_m1	At4g36780	YCACACGTGCR	2.41e-08	6.5e-07	0.00061	27	95	95	1045	6.75	9	9.47	3	0.29
41	ArabidopsisDapv1_cisBP_PBM.meme	BES1_tnt.BAM8_col_a_m1	BAM8	YCACACGTGYSAANT	3.59e-08	8.61e-07	0.000808	24	95	95	1045	1.28	12	12.63	11	1.05
42	ArabidopsisDapv1_cisBP_PBM.meme	bZIP_tnt.bZIP16_colamp_a_m1	bZIP16	DWWGVTSACGTGGCA	2.5e-08	8.74e-07	0.000821	35	95	95	1045	2.34	14	14.74	17	1.63
43	ArabidopsisDapv1_cisBP_PBM.meme	AP2EREBP_tnt.SHN3_col_a_m1	SHN3	WCCDCCGCCRCCDCCGCCGCC	1.69e-07	1.35e-06	0.00127	8	95	95	1045	6.23	7	7.37	1	0.1
44	ArabidopsisDapv1_cisBP_PBM.meme	M00888_2.00_FrancoZorilla_SPL7	SPL7	GGRGKAAAGG	5.07e-09	1.65e-06	0.00155	325	95	95	1045	1.05	52	54.74	263	25.17
45	ArabidopsisDapv1_cisBP_PBM.meme	bHLH_tnt.BIM3_col_a_m1	BIM3	ACGTGMDHSTCACGTGAC	1.69e-07	2.7e-06	0.00254	16	95	95	1045	7.53	7	7.37	1	0.1
46	ArabidopsisDapv1_cisBP_PBM.meme	bZIP_tnt.ABF2_col_v3a_m1	ABF2	DWWWNTGCCACGTSWCCW	9.36e-08	2.81e-06	0.00264	30	95	95	1045	1.57	13	13.68	16	1.53
47	ArabidopsisDapv1_cisBP_PBM.meme	bZIP_tnt.bZIP53_col_m1	bZIP53	DWTGCTGACGTGGCA	9.36e-08	2.9e-06	0.00272	31	95	95	1045	1.44	13	13.68	16	1.53
48	ArabidopsisDapv1_cisBP_PBM.meme	M01714_2.00_Weirauch_ILR3	ILR3	NNCACGTGNN	9.55e-09	3.17e-06	0.00298	332	95	95	1045	1.04	52	54.74	268	25.65
49	ArabidopsisDapv1_cisBP_PBM.meme	bHLH_tnt.bHLH34_col_m1	bHLH34	GTGNNNRVCACGTGBCDNHDBDH	6.88e-08	4.75e-06	0.00446	69	95	95	1045	31.5	8	8.42	2	0.19
50	ArabidopsisDapv1_cisBP_PBM.meme	HMG_tnt.3XHMGBOX1_col_a_m1	3XHMGBOX1	RCGGCGGHGRWDRNGGNRRNG	6.88e-08	4.82e-06	0.00452	70	95	95	1045	16.2	11	11.58	9	0.86
51	ArabidopsisDapv1_cisBP_PBM.meme	M01699_2.00_Weirauch_MYC2	MYC2	NNCACGTGNN	1.76e-08	5.02e-06	0.00471	286	95	95	1045	1.01	48	50.53	237	22.68
52	ArabidopsisDapv1_cisBP_PBM.meme	bZIP_tnt.bZIP16_col_v3a_m1	bZIP16	DDWKSHSACGTGGCA	1.54e-07	5.08e-06	0.00477	33	95	95	1045	1.54	13	13.68	17	1.63
53	ArabidopsisDapv1_cisBP_PBM.meme	bZIP_tnt.bZIP44_colamp_a_m1	bZIP44	WTGCTGACGTGGC	2.07e-07	5.6e-06	0.00525	27	95	95	1045	1.95	12	12.63	14	1.34
54	ArabidopsisDapv1_cisBP_PBM.meme	bHLH_tnt.bHLH31_col_m1	bHLH31	VWBDWVNCACGTGBNHNWSWC	8.04e-08	6.35e-06	0.00597	79	95	95	1045	3.33	17	17.89	32	3.06
55	ArabidopsisDapv1_cisBP_PBM.meme	bZIP_tnt.GBF6_col_m1	GBF6	TGCCACGTCAGCAWH	2.07e-07	6.63e-06	0.00623	32	95	95	1045	1.93	12	12.63	14	1.34
56	ArabidopsisDapv1_cisBP_PBM.meme	bHLH_tnt.bHLH18_col_a_m1	bHLH18	CRCGTKWWHCACGTGKH	1.65e-07	7.26e-06	0.00682	44	95	95	1045	1.68	14	14.74	21	2.01
57	ArabidopsisDapv1_cisBP_PBM.meme	bHLH_tnt.bHLH69_col_a_m1	bHLH69	CGTGNKWBGCACGTG	2.35e-07	8.22e-06	0.00772	35	95	95	1045	19.2	8	8.42	3	0.29
58	ArabidopsisDapv1_cisBP_PBM.meme	M00854_2.00_FrancoZorilla_PIF3	PIF3	CACGTGSBN	3.37e-08	9.1e-06	0.00854	270	95	95	1045	1.76	31	32.63	109	10.43
59	ArabidopsisDapv1_cisBP_PBM.meme	M01707_2.00_Weirauch_MYC4	MYC4	NNCACGTGNN	3.23e-08	9.66e-06	0.00907	299	95	95	1045	1.08	47	49.47	233	22.3
60	ArabidopsisDapv1_cisBP_PBM.meme	bZIP_tnt.ABI5_colamp_v3b_m1	ABI5	DDTGRWSACGTGGCA	3.48e-07	9.73e-06	0.00914	28	95	95	1045	1.45	12	12.63	15	1.44
61	ArabidopsisDapv1_cisBP_PBM.meme	M01708_2.00_Weirauch_BEE2	BEE2	NNCACGTGNN	3.78e-08	1.2e-05	0.0113	317	95	95	1045	1.15	45	47.37	217	20.77
62	ArabidopsisDapv1_cisBP_PBM.meme	bZIP_tnt.ABI5_col_v3h_m1	ABI5	DDDWGRWSACGTGGCANH	5.67e-07	1.59e-05	0.0149	28	95	95	1045	1.12	12	12.63	16	1.53
63	ArabidopsisDapv1_cisBP_PBM.meme	AP2EREBP_tnt.ERF7_col_a_m1	ERF7	YCNCCNCCDYCDCCGCCGYCA	5.02e-07	1.71e-05	0.016	34	95	95	1045	4.02	10	10.53	9	0.86
64	ArabidopsisDapv1_cisBP_PBM.meme	M01712_2.00_Weirauch_MYC3	MYC3	CACGTGNNNN	4.83e-08	2.03e-05	0.0191	421	95	95	1045	1.24	48	50.53	245	23.44
65	ArabidopsisDapv1_cisBP_PBM.meme	C2C2dof_tnt.AT2G28810_colamp_a_m1	AT2G28810	TTYACTTTTTNHYTT	4.2e-08	2.12e-05	0.0199	503	95	95	1045	1.13	63	66.32	390	37.32
66	ArabidopsisDapv1_cisBP_PBM.meme	AP2EREBP_tnt.At5g67000_col_a_m1	At5g67000	HDDHTRCGGCKGHGG	2.89e-07	2.31e-05	0.0217	80	95	95	1045	28.2	6	6.32	0	0
67	ArabidopsisDapv1_cisBP_PBM.meme	NAC_tnt.NTM1_colamp_a_m1	NTM1	AAAAAAAADNAAAAAGTAAAW	6.07e-08	2.49e-05	0.0234	410	95	95	1045	1.58	47	49.47	238	22.78
68	ArabidopsisDapv1_cisBP_PBM.meme	NAC_tnt.ANAC047_colamp_a_d1	ANAC047	CACGT	9.42e-08	2.64e-05	0.0248	280	95	95	1045	2.38	22	23.16	58	5.55
69	ArabidopsisDapv1_cisBP_PBM.meme	LOBAS2_tnt.LOB_col_a_m1	LOB	WCCGCCGCCDYCKCCGCCGCH	1.59e-06	2.86e-05	0.0269	18	95	95	1045	5.85	8	8.42	5	0.48
70	ArabidopsisDapv1_cisBP_PBM.meme	M01709_2.00_Weirauch_SPT	SPT	NCACGTGGB	1.18e-07	2.89e-05	0.0272	245	95	95	1045	1.1	40	42.11	184	17.61
71	ArabidopsisDapv1_cisBP_PBM.meme	AP2EREBP_tnt.ERF2_col_a_m1	ERF2	YCDCCDCCDCCGCCGCCRYYD	1.89e-06	3.21e-05	0.0301	17	95	95	1045	31.4	6	6.32	1	0.1
72	ArabidopsisDapv1_cisBP_PBM.meme	M00882_2.00_FrancoZorilla_MYB11	MYB11	NNHAMCWAMY	6.88e-08	3.39e-05	0.0318	493	95	95	1045	3.91	8	8.42	2	0.19
73	ArabidopsisDapv1_cisBP_PBM.meme	bHLH_tnt.PIF7_col_a_m1	PIF7	SDKRDWGCCACGTGG	9.43e-07	5.37e-05	0.0504	57	95	95	1045	7.82	9	9.47	7	0.67
74	ArabidopsisDapv1_cisBP_PBM.meme	C2C2dof_tnt.dof42_col_a_m1	dof42	AAADNAAAAAGGYAAAAAA	1.6e-07	5.72e-05	0.0537	357	95	95	1045	2.55	35	36.84	147	14.07
75	ArabidopsisDapv1_cisBP_PBM.meme	M01705_2.00_Weirauch_UNE10	UNE10	CCACGTGM	3.84e-07	6.04e-05	0.0567	157	95	95	1045	1.42	24	25.26	76	7.27
76	ArabidopsisDapv1_cisBP_PBM.meme	bHLH_tnt.BIM2_col_v3b_m1	BIM2	CACGTGMCHHNCACG	1.59e-06	6.36e-05	0.0598	40	95	95	1045	13.2	8	8.42	5	0.48
77	ArabidopsisDapv1_cisBP_PBM.meme	bZIP_tnt.bZIP48_col_a_m1	bZIP48	GCCACGTCAGCAWH	3.46e-06	7.61e-05	0.0715	22	95	95	1045	4.27	8	8.42	6	0.57
78	ArabidopsisDapv1_cisBP_PBM.meme	AP2EREBP_tnt.ESE1_colamp_a_m1	ESE1	RRYGGCGGCGGCGGYGGMGG	7.04e-06	7.74e-05	0.0727	11	95	95	1045	9.19	6	6.32	2	0.19
79	ArabidopsisDapv1_cisBP_PBM.meme	AP2EREBP_tnt.ERF8_col_a_m1	ERF8	NCCDCCGCCGCCGYM	3.64e-06	8.74e-05	0.0821	24	95	95	1045	7.45	5	5.26	0	0
80	ArabidopsisDapv1_cisBP_PBM.meme	bZIP_tnt.AREB3_col_v31_m1	AREB3	DDWGGWSACGTGGCA	3.25e-06	8.78e-05	0.0824	27	95	95	1045	1.13	11	11.58	16	1.53
81	ArabidopsisDapv1_cisBP_PBM.meme	AP2EREBP_tnt.ERF3_col_a_m1	ERF3	TGRCGGCGGMGGHGG	3.64e-06	9.11e-05	0.0855	25	95	95	1045	40.6	5	5.26	0	0
82	ArabidopsisDapv1_cisBP_PBM.meme	AP2EREBP_tnt.ESE1_col_a_m1	ESE1	HGRYGGCGGCGGHGG	6.91e-06	0.000104	0.0973	15	95	95	1045	1.48	8	8.42	7	0.67
83	ArabidopsisDapv1_cisBP_PBM.meme	AP2EREBP_tnt.CRF10_col100_a_m1	CRF10	CCDCCKCCGCCGCCR	5.65e-06	0.000113	0.106	20	95	95	1045	4.11	7	7.37	4	0.38
84	ArabidopsisDapv1_cisBP_PBM.meme	bZIP_tnt.bZIP53_colamp_a_m1	bZIP53	DWWGMTGACGTGGCA	4.68e-06	0.000117	0.11	25	95	95	1045	1.42	10	10.53	13	1.24
85	ArabidopsisDapv1_cisBP_PBM.meme	AP2EREBP_tnt.PUCHI_col_a_m1	PUCHI	CCDCCKCCGCCGYYD	5.65e-06	0.000119	0.111	21	95	95	1045	2.48	7	7.37	4	0.38
86	ArabidopsisDapv1_cisBP_PBM.meme	C2C2dof_tnt.CDF3_col_a_m1	CDF3	AAAARDNAAAAAGTRAAAA	3.06e-07	0.000119	0.112	390	95	95	1045	1.59	44	46.32	225	21.53
87	ArabidopsisDapv1_cisBP_PBM.meme	bZIP_tnt.bZIP44_col_m1	bZIP44	DWWGCTGACGTGGCA	4.68e-06	0.000122	0.114	26	95	95	1045	1.49	10	10.53	13	1.24
88	ArabidopsisDapv1_cisBP_PBM.meme	AP2EREBP_tnt.ERF10_col_a_m1	ERF10	NCCDCCNYCDCCGCCGCCRYH	7.04e-06	0.000127	0.119	18	95	95	1045	16.8	6	6.32	2	0.19
89	ArabidopsisDapv1_cisBP_PBM.meme	mTERF_tnt.AT5G23930_col_a_m1	AT5G23930	CDCCGCCRCCDCCGCCGCCR	7.04e-06	0.000141	0.132	20	95	95	1045	50.8	6	6.32	2	0.19
90	ArabidopsisDapv1_cisBP_PBM.meme	bHLH_tnt.bHLH34_colamp_a_m1	bHLH34	WGRCACGTGBHNDNCWCRBKN	2.84e-06	0.000156	0.147	55	95	95	1045	6.94	10	10.53	12	1.15
91	ArabidopsisDapv1_cisBP_PBM.meme	AP2EREBP_tnt.ERF11_col_b_m1	ERF11	CCDCCKCCGCCGYCA	6.91e-06	0.000159	0.149	23	95	95	1045	2.15	8	8.42	7	0.67
92	ArabidopsisDapv1_cisBP_PBM.meme	bZIP_tnt.AREB3_colamp_a_m1	AREB3	DDWGGWSACGTGGCA	7.48e-06	0.000179	0.169	24	95	95	1045	1.44	10	10.53	14	1.34
93	ArabidopsisDapv1_cisBP_PBM.meme	Trihelix_tnt.GT3a_col_a_m1	GT3a	RRCACGTGTHWAAWDTD	1.89e-06	0.000204	0.191	108	95	95	1045	30.6	6	6.32	1	0.1
94	ArabidopsisDapv1_cisBP_PBM.meme	AP2EREBP_tnt.ERF5_col_a_m1	ERF5	CCDCCGCCGCCGCCR	1.04e-05	0.000208	0.196	20	95	95	1045	1.68	9	9.47	11	1.05
95	ArabidopsisDapv1_cisBP_PBM.meme	C2C2dof_tnt.At3g45610_col_a_m1	At3g45610	KTWACTTTTTNNYTTTTTT	4.97e-07	0.00021	0.197	422	95	95	1045	1.3	51	53.68	293	28.04
96	ArabidopsisDapv1_cisBP_PBM.meme	bHLH_tnt.bHLH104_col_b_m1	bHLH104	GVCACGTGBCDDCMNSKGSM	6.68e-06	0.000227	0.213	34	95	95	1045	1.29	12	12.63	22	2.11
97	ArabidopsisDapv1_cisBP_PBM.meme	bZIP_tnt.bZIP48_colamp_a_m1	bZIP48	TGCCACGTCAGCAWH	1.04e-05	0.000229	0.215	22	95	95	1045	1.65	9	9.47	11	1.05
98	ArabidopsisDapv1_cisBP_PBM.meme	bHLH_tnt.bHLH74_col_a_m1	bHLH74	CGTGANDVBCACGTGMBNNCW	6.68e-06	0.000281	0.263	42	95	95	1045	2.06	12	12.63	22	2.11
99	ArabidopsisDapv1_cisBP_PBM.meme	AP2EREBP_tnt.ERF104_col_a_m1	ERF104	CDCCDCCDCCGCCGCCRYH	1.97e-05	0.000335	0.314	17	95	95	1045	12.7	6	6.32	3	0.29
100	ArabidopsisDapv1_cisBP_PBM.meme	C2H2_tnt.AT3G46070_col_a_m1	AT3G46070	HYHHYHTCACTCTHH	1.34e-06	0.000335	0.315	250	95	95	1045	1.35	36	37.89	170	16.27
101	ArabidopsisDapv1_cisBP_PBM.meme	bZIP_tnt.bZIP43_col_a_m1	bZIP43	GCCACGTCAGCA	2.27e-05	0.000385	0.362	17	95	95	1045	1.06	8	8.42	9	0.86
102	ArabidopsisDapv1_cisBP_PBM.meme	MYB_tnt.ATY19_col_a_m1	ATY19	YHHHAHHWHHYYCACCAACCH	1.69e-06	0.000398	0.374	235	95	95	1045	3.16	26	27.37	97	9.28
103	ArabidopsisDapv1_cisBP_PBM.meme	C2C2dof_tnt.At3g45610_colamp_a_m1	At3g45610	WTTTTTWMCTTTTTB	8.36e-07	0.000408	0.383	488	95	95	1045	1.49	51	53.68	298	28.52
104	ArabidopsisDapv1_cisBP_PBM.meme	C2C2dof_tnt.At1g64620_100ng20cy_b_m1	At1g64620	WWAAANNAAAAAGKWAAAW	8.21e-07	0.000413	0.388	503	95	95	1045	1.46	54	56.84	327	31.29
105	ArabidopsisDapv1_cisBP_PBM.meme	AP2EREBP_tnt.ERF3_colamp_a_m1	ERF3	YGGCGGCGGHGRHGRHGRHR	1.97e-05	0.000413	0.388	21	95	95	1045	14.8	6	6.32	3	0.29
106	ArabidopsisDapv1_cisBP_PBM.meme	C2C2dof_tnt.OBP4_colamp_a_m1	OBP4	WWAADNNAAAAAGTWAAWW	8.86e-07	0.000454	0.426	512	95	95	1045	1.8	46	48.42	252	24.11
107	ArabidopsisDapv1_cisBP_PBM.meme	AP2EREBP_tnt.CRF4_colamp_a_m1	CRF4	HGGCGGCGGCGGHGG	4.59e-05	0.000551	0.517	12	95	95	1045	1.72	6	6.32	4	0.38
108	ArabidopsisDapv1_cisBP_PBM.meme	M01603_2.00_Weirauch_WIN1	WIN1	VCRCCGCMRY	2.06e-06	0.000595	0.559	289	95	95	1045	1.12	42	44.21	224	21.44
109	ArabidopsisDapv1_cisBP_PBM.meme	AP2EREBP_tnt.AT4G18450_col_a_m1	AT4G18450	RYGGCGGCGGHGGHGGH	4.76e-05	0.000666	0.625	14	95	95	1045	1.89	7	7.37	7	0.67
110	ArabidopsisDapv1_cisBP_PBM.meme	AP2EREBP_tnt.ERF105_col_m1	ERF105	RHRRYGGCGGCGGHG	3.8e-05	0.000684	0.642	18	95	95	1045	1.29	8	8.42	10	0.96
111	ArabidopsisDapv1_cisBP_PBM.meme	AP2EREBP_tnt.At2g33710_col_m1	At2g33710	CCDCCGCCGCCGYCR	3.8e-05	0.000722	0.678	19	95	95	1045	1.38	8	8.42	10	0.96
112	ArabidopsisDapv1_cisBP_PBM.meme	AP2EREBP_tnt.At1g77640_col_a_m1	At1g77640	KDNGDNGDHDDTGTCGGTGGH	3.8e-05	0.000722	0.678	19	95	95	1045	2.66	8	8.42	10	0.96
113	ArabidopsisDapv1_cisBP_PBM.meme	M01902_2.00_Weirauch_CSP4	CSP4	AAWAAAAA	1e-06	0.000752	0.706	750	95	95	1045	1.73	55	57.89	339	32.44
114	ArabidopsisDapv1_cisBP_PBM.meme	MYB_tnt.MYB83_colamp_a_m1	MYB83	DDDDRHGGTTGGTGR	3.42e-06	0.000773	0.726	226	95	95	1045	3.69	20	21.05	62	5.93
115	ArabidopsisDapv1_cisBP_PBM.meme	bZIP_tnt.HY5_colamp_v3a_m1	HY5	DDTGATGACGTGGCH	2.27e-05	0.000906	0.85	40	95	95	1045	4.7	8	8.42	9	0.86
116	ArabidopsisDapv1_cisBP_PBM.meme	AP2EREBP_tnt.ERF2_colamp_a_m1	ERF2	CHDYYDCCDYCDCCGCCGCCR	4.55e-05	0.000955	0.896	21	95	95	1045	702	4	4.21	0	0
117	ArabidopsisDapv1_cisBP_PBM.meme	MYB_tnt.MYB51_col_a_m1	MYB51	HWHHHHHHNHYYYACCWACYW	5.01e-06	0.000956	0.897	191	95	95	1045	1.3	30	31.58	133	12.73
118	ArabidopsisDapv1_cisBP_PBM.meme	MYB_tnt.MYB63_col_a_m1	MYB63	HNHHHNHYYCACCAACCMCHH	7.6e-06	0.000958	0.899	126	95	95	1045	2.72	17	17.89	48	4.59
119	ArabidopsisDapv1_cisBP_PBM.meme	AP2EREBP_tnt.RAP26_col_a_m1	RAP26	TKGCGGCGGMGGHGG	4.55e-05	0.00105	0.982	23	95	95	1045	50.3	4	4.21	0	0
120	ArabidopsisDapv1_cisBP_PBM.meme	bHLH_tnt.bHLH74_colamp_a_m1	bHLH74	CACGTGAY	1.79e-05	0.00106	0.992	59	95	95	1045	2.92	14	14.74	35	3.35
121	ArabidopsisDapv1_cisBP_PBM.meme	AP2EREBP_tnt.At1g22810_col_m1	At1g22810	GGHGGYGGCGGTGGH	2.55e-05	0.0011	1.03	43	95	95	1045	9.26	7	7.37	6	0.57
122	ArabidopsisDapv1_cisBP_PBM.meme	AP2EREBP_tnt.ERF48_col_a_m1	ERF48	GGMGGYGGHGGYGGYGGTGGW	4.1e-05	0.00119	1.12	29	95	95	1045	3.08	9	9.47	14	1.34
123	ArabidopsisDapv1_cisBP_PBM.meme	AP2EREBP_tnt.ERF7_colamp_a_m1	ERF7	ATGGCGGCGGHRRNRRNDRND	6.67e-05	0.0014	1.32	21	95	95	1045	98.8	5	5.26	2	0.19
124	ArabidopsisDapv1_cisBP_PBM.meme	BBRBPC_tnt.BPC6_col_a_m1	BPC6	CTCTCTCTCTCTCTCTCTCTC	0.000562	0.00169	1.58	3	95	95	1045	1.89	3	3.16	0	0
125	ArabidopsisDapv1_cisBP_PBM.meme	TCP_tnt.TCP1_col_a_m1	TCP1	WGTGGGCCCCACBTHHYMWNHHKDKHHNNY	0.000166	0.00183	1.72	11	95	95	1045	12.2	5	5.26	3	0.29
126	ArabidopsisDapv1_cisBP_PBM.meme	HMG_tnt.3XHMGBOX1_colamp_a_m1	3XHMGBOX1	WCCACCACCACCWCC	2.04e-05	0.00194	1.82	95	95	95	1045	85	5	5.26	1	0.1
127	ArabidopsisDapv1_cisBP_PBM.meme	bZIP_tnt.bZIP42_col_a_m1	bZIP42	TGCTGACGTGGC	0.000176	0.00211	1.98	12	95	95	1045	1.11	6	6.32	6	0.57
128	ArabidopsisDapv1_cisBP_PBM.meme	AP2EREBP_tnt.ERF73_colamp_a_m1	ERF73	RYGGCGGCGGHGRNGGHGGHG	0.000176	0.00211	1.98	12	95	95	1045	2.4	6	6.32	6	0.57
129	ArabidopsisDapv1_cisBP_PBM.meme	MYB_tnt.MYB93_col_a_m1	MYB93	DDKDDDDDRKTWGGTGRAMHW	8.8e-06	0.00219	2.05	249	95	95	1045	6.65	16	16.84	43	4.11
130	ArabidopsisDapv1_cisBP_PBM.meme	AP2EREBP_tnt.ERF105_colamp_a_m1	ERF105	YYNYCDCCDCCRCCDCCGCCGCCR	0.000166	0.00232	2.18	14	95	95	1045	46.6	5	5.26	3	0.29
131	ArabidopsisDapv1_cisBP_PBM.meme	AP2EREBP_tnt.ERF115_col_a_m1	ERF115	CCGCCGCCRYCGCCG	6.12e-05	0.00238	2.24	39	95	95	1045	4.07	8	8.42	11	1.05
132	ArabidopsisDapv1_cisBP_PBM.meme	bHLH_tnt.BIM1_colamp_a_m1	BIM1	HVTCACGTGACHHHYAYVTNNN	9.5e-05	0.00256	2.4	27	95	95	1045	2.3	8	8.42	12	1.15
133	ArabidopsisDapv1_cisBP_PBM.meme	AP2EREBP_tnt.At5g18450_col_a_m1	At5g18450	GGHGGAGGCGGTGGH	6.67e-05	0.00267	2.5	40	95	95	1045	54	5	5.26	2	0.19
134	ArabidopsisDapv1_cisBP_PBM.meme	C2C2gata_tnt.ZIM_col_a_m1	ZIM	TCTBRRCCGTTSGAT	6.67e-05	0.00273	2.57	41	95	95	1045	14.7	5	5.26	2	0.19
135	ArabidopsisDapv1_cisBP_PBM.meme	M01713_2.00_Weirauch_BHLH78	BHLH78	GCACGTGC	4.55e-05	0.00282	2.64	62	95	95	1045	27.5	4	4.21	0	0
136	ArabidopsisDapv1_cisBP_PBM.meme	bHLH_tnt.BIM2_colamp_m1	BIM2	DNHNSGBGNDNGDCACGTG	4.55e-05	0.00286	2.69	63	95	95	1045	83.7	4	4.21	0	0
137	ArabidopsisDapv1_cisBP_PBM.meme	AP2EREBP_tnt.At5g65130_col_a_m1	At5g65130	CCDCCDCCRCCGCCA	9.5e-05	0.00303	2.85	32	95	95	1045	2.52	8	8.42	12	1.15
138	ArabidopsisDapv1_cisBP_PBM.meme	C2C2dof_tnt.AT5G02460_colamp_a_m1	AT5G02460	HWTTWACTTTTTBDHTTWW	6.33e-06	0.00338	3.17	535	95	95	1045	1.22	58	61.05	390	37.32
139	ArabidopsisDapv1_cisBP_PBM.meme	MYB_tnt.MYB83_col_a_m1	MYB83	GNKGTTGGTGR	1.24e-05	0.00351	3.29	284	95	95	1045	3.96	21	22.11	75	7.18
140	ArabidopsisDapv1_cisBP_PBM.meme	MYB_tnt.MYB67_col_a_m1	MYB67	DNDDNDNDDDYGKTWGGTRGR	2.49e-05	0.00373	3.5	150	95	95	1045	1.49	24	25.26	100	9.57
141	ArabidopsisDapv1_cisBP_PBM.meme	C2C2gata_tnt.ZML1_colamp_a_m1	ZML1	WTNAATCTYRRCCGTYSRWTY	6.67e-05	0.00373	3.5	56	95	95	1045	20.3	5	5.26	2	0.19
142	ArabidopsisDapv1_cisBP_PBM.meme	AP2EREBP_tnt.ERF73_col_a_m1	ERF73	YCDYCKCCGCCGCCRYHDYHN	0.000213	0.00382	3.59	18	95	95	1045	15.2	4	4.21	1	0.1
143	ArabidopsisDapv1_cisBP_PBM.meme	AP2EREBP_tnt.ERF15_col_m1	ERF15	CDCCDCCGCCGCCRY	0.000176	0.00386	3.63	22	95	95	1045	6.31	6	6.32	6	0.57
144	ArabidopsisDapv1_cisBP_PBM.meme	C2H2_tnt.AT4G26030_col_a_m1	AT4G26030	HHNHHNHYYCACCWACYHH	1.65e-05	0.00392	3.68	238	95	95	1045	1.68	31	32.63	150	14.35
145	ArabidopsisDapv1_cisBP_PBM.meme	AP2EREBP_tnt.ERF11_colamp_a_m1	ERF11	DRHDATGGCGGCGGHGRHDD	0.000213	0.00446	4.19	21	95	95	1045	53.9	4	4.21	1	0.1
146	ArabidopsisDapv1_cisBP_PBM.meme	AP2EREBP_tnt.PUCHI_colamp_a_m1	PUCHI	GMGRHDDWRRCGGCGGMGGHGRNRR	0.000562	0.00449	4.21	8	95	95	1045	1480	3	3.16	0	0
147	ArabidopsisDapv1_cisBP_PBM.meme	MYB_tnt.MYB30_col_a_m1	MYB30	BYHCCAACYACCAMC	2.4e-05	0.0047	4.41	196	95	95	1045	1.92	25	26.32	107	10.24
148	ArabidopsisDapv1_cisBP_PBM.meme	AP2EREBP_tnt.ERF104_colamp_a_m1	ERF104	HGGYGGCGGCGGMGG	0.000349	0.00488	4.58	14	95	95	1045	6.52	5	5.26	4	0.38
149	ArabidopsisDapv1_cisBP_PBM.meme	MYB_tnt.MYB61_col_a_m1	MYB61	YYYAMCHACCAHHHH	2.63e-05	0.00499	4.68	190	95	95	1045	1.31	29	30.53	138	13.21
150	ArabidopsisDapv1_cisBP_PBM.meme	AP2EREBP_tnt.ERF8_colamp_a_m1	ERF8	DWWWTGGCGGCGGHRDND	0.000176	0.00509	4.78	29	95	95	1045	11.3	6	6.32	6	0.57
151	ArabidopsisDapv1_cisBP_PBM.meme	AP2EREBP_tnt.ERF15_colamp_a_m1	ERF15	HDYHDYHDYMGCCGCCRY	0.000166	0.00531	4.98	32	95	95	1045	34.6	5	5.26	3	0.29
152	ArabidopsisDapv1_cisBP_PBM.meme	AP2EREBP_tnt.CRF4_col_a_m1	CRF4	CCKCCGCCGCCRCCDCMDCCD	0.000562	0.00561	5.26	10	95	95	1045	445	3	3.16	0	0
153	ArabidopsisDapv1_cisBP_PBM.meme	AP2EREBP_tnt.ESE3_colamp_a_m1	ESE3	KYGGCGGCGGMGGHG	0.000218	0.0061	5.73	28	95	95	1045	3.37	7	7.37	10	0.96
154	ArabidopsisDapv1_cisBP_PBM.meme	AP2EREBP_tnt.ERF4_col_a_m1	ERF4	YCKCCGCCGCCAHHD	0.000305	0.00638	5.99	21	95	95	1045	2.76	6	6.32	7	0.67
155	ArabidopsisDapv1_cisBP_PBM.meme	MYB_tnt.MYB58_colamp_a_m1	MYB58	DDDNDDDDGGTTGGTGRRNND	4.17e-05	0.00652	6.13	157	95	95	1045	1.43	25	26.32	111	10.62
156	ArabidopsisDapv1_cisBP_PBM.meme	AP2EREBP_tnt.ERF9_col_a_m1	ERF9	YGGCGGHKRYGGCGGCGGMGR	0.000562	0.00672	6.31	12	95	95	1045	1430	3	3.16	0	0
157	ArabidopsisDapv1_cisBP_PBM.meme	AP2EREBP_tnt.At1g75490_col_a_m1	At1g75490	CCDCCDCCACCGCCD	0.000166	0.00679	6.38	41	95	95	1045	9.94	5	5.26	3	0.29
158	ArabidopsisDapv1_cisBP_PBM.meme	AP2EREBP_tnt.ERF6_col_m1	ERF6	CCDYCDCCGCCGCCRCHDCHD	0.000562	0.00728	6.84	13	95	95	1045	250	3	3.16	0	0
159	ArabidopsisDapv1_cisBP_PBM.meme	bHLH_tnt.bHLH77_col_a_m1	bHLH77	RWDWNGBCACGTGMK	0.000139	0.00855	8.03	62	95	95	1045	2.01	13	13.68	38	3.64
160	ArabidopsisDapv1_cisBP_PBM.meme	C2C2COlike_tnt.AT5G59990_col_a_m1	AT5G59990	DNRAAATGRACGGTBGAGATT	0.000349	0.00939	8.82	27	95	95	1045	18.6	5	5.26	4	0.38
161	ArabidopsisDapv1_cisBP_PBM.meme	AP2EREBP_tnt.RRTF1_colamp_a_m1	RRTF1	DVAAATKRCGGCGGMGNHD	0.000562	0.0101	9.45	18	95	95	1045	144	3	3.16	0	0
162	ArabidopsisDapv1_cisBP_PBM.meme	AP2EREBP_tnt.RAP212_col_a_m1	RAP212	NGRHDRHDRYGGCGGCGGHGR	0.000562	0.0101	9.45	18	95	95	1045	87.1	3	3.16	0	0
831	ArabidopsisDapv1_cisBP_PBM.meme	C2H2_tnt.TF3A_col_a_m1	TF3A	CYTCCTCCTCCTCCTCCTC	4.49e-10	3.82e-08	3.58e-05	85	95	95	1045	2.33	23	24.21	45	4.31
832	ArabidopsisDapv1_cisBP_PBM.meme	CAMTA_tnt.CAMTA5_col_a_m1	CAMTA5	NCGYGTNDDAWVCGYGTD	3.16e-06	0.000297	0.279	94	95	95	1045	1.88	16	16.84	39	3.73
833	ArabidopsisDapv1_cisBP_PBM.meme	C2H2_tnt.AtIDD11_col_a_m1	AtIDD11	WWHTTWTTTTTGTCKTTTTBT	9.94e-06	0.00267	2.51	269	95	95	1045	2.74	25	26.32	101	9.67
834	ArabidopsisDapv1_cisBP_PBM.meme	C3H_tnt.AT3G12130_colamp_a_m1	AT3G12130	AWDSAAAAAGKWRA	5.8e-06	0.00304	2.85	524	95	95	1045	1.15	58	61.05	389	37.22
912	ArabidopsisDapv1_cisBP_PBM.meme	ABI3VP1_tnt.VRN1_colamp_a_m1	VRN1	VWKTTTTTTTTTTTTTTKB	1.65e-08	2.71e-06	0.00254	164	95	95	1045	3.04	25	26.32	68	6.51
913	ArabidopsisDapv1_cisBP_PBM.meme	AP2EREBP_tnt.AT1G71450_col_a_m1	AT1G71450	CDCCRCCRCCDCCRCCGYCR	1.89e-06	9.05e-05	0.085	48	95	95	1045	60.3	6	6.32	1	0.1
914	ArabidopsisDapv1_cisBP_PBM.meme	AP2EREBP_tnt.AT1G28160_col_a_m1	AT1G28160	YGRCGGCGGMGRHGG	0.000213	0.00446	4.19	21	95	95	1045	7.94	4	4.21	1	0.1
915	ArabidopsisDapv1_cisBP_PBM.meme	AP2EREBP_tnt.AT1G44830_col_a_m1	AT1G44830	CCDCCDCCACCGMCA	0.000166	0.00481	4.52	29	95	95	1045	6.72	5	5.26	3	0.29
916	ArabidopsisDapv1_cisBP_PBM.meme	AP2EREBP_tnt.AT1G71450_colamp_a_m1	AT1G71450	YCDYCACCGWCRH	6.25e-05	0.00697	6.54	112	95	95	1045	1.32	20	21.05	78	7.46
917	ArabidopsisDapv1_cisBP_PBM.meme	AP2EREBP_tnt.AT1G28160_colamp_a_m1	AT1G28160	CDYCKCCGCCGYCR	0.000492	0.00979	9.2	20	95	95	1045	1.26	7	7.37	12	1.15

## Sheet: Motifs_Pattern10_Shoots
rank	motif_DB	motif_ID	motif_alt_ID	consensus	p-value	adj_p-value	E-value	tests	FASTA_max	pos	neg	PWM_min	TP	%TP	FP	%FP
1	ArabidopsisDapv1_cisBP_PBM.meme	C2C2dof_tnt.At4g38000_col_a_m1	At4g38000	HTTTTTWTTTTTTTTTTTTWWCTTTTTH	1.89e-51	1.24e-48	1.17e-45	657	415	415	1245	2.6	220	53.01	182	14.62
2	ArabidopsisDapv1_cisBP_PBM.meme	C2C2dof_tnt.AT1G47655_colamp_a_m1	AT1G47655	YYTTTTDCTTTTTBT	4.54e-43	3.7e-40	3.47e-37	815	415	415	1245	1.59	274	66.02	347	27.87
3	ArabidopsisDapv1_cisBP_PBM.meme	C2C2dof_tnt.AT1G69570_col_a_m1	AT1G69570	TTTTYACTTTTTYTTTTTTTTTTTTTW	1.43e-41	7.85e-39	7.37e-36	550	415	415	1245	3.29	170	40.96	123	9.88
4	ArabidopsisDapv1_cisBP_PBM.meme	C2C2dof_tnt.AT5G66940_col_a_m1	AT5G66940	WHTTTTTTHYTTTTTACTTTTTNHTTTWW	4.28e-41	2.71e-38	2.54e-35	632	415	415	1245	1.87	223	53.73	231	18.55
5	ArabidopsisDapv1_cisBP_PBM.meme	C2H2_tnt.TF3A_col_a_m1	TF3A	CYTCCTCCTCCTCCTCCTC	5.52e-39	1.22e-36	1.15e-33	221	415	415	1245	1.65	134	32.29	73	5.86
6	ArabidopsisDapv1_cisBP_PBM.meme	C2C2dof_tnt.OBP1_col_a_m1	OBP1	HHYYTTYTTTTTTWVCTTTTT	1.83e-37	1.35e-34	1.26e-31	735	415	415	1245	1.56	250	60.24	314	25.22
7	ArabidopsisDapv1_cisBP_PBM.meme	C2C2dof_tnt.OBP3_col_a_m1	OBP3	TTTWCTTTTTHHYTTTTTTTT	7.24e-36	5.01e-33	4.7e-30	692	415	415	1245	3.79	171	41.2	146	11.73
8	ArabidopsisDapv1_cisBP_PBM.meme	C2C2dof_tnt.OBP3_colamp_a_m1	OBP3	TTTTTTYTTTWDCTTTTTN	1.98e-34	1.71e-31	1.6e-28	863	415	415	1245	3.07	161	38.8	133	10.68
9	ArabidopsisDapv1_cisBP_PBM.meme	C2C2dof_tnt.AT5G02460_col_a_m1	AT5G02460	RAAAAAGWAAAAARAAAAARA	4.97e-31	3.09e-28	2.9e-25	621	415	415	1245	1.28	236	56.87	315	25.3
10	ArabidopsisDapv1_cisBP_PBM.meme	Orphan_tnt.BBX31_col_a_m1	BBX31	AAAAAGTAAAAARDW	1.15e-30	8.37e-28	7.86e-25	725	415	415	1245	1.84	214	51.57	263	21.12
11	ArabidopsisDapv1_cisBP_PBM.meme	C2C2dof_tnt.AT2G28810_col_a_m1	AT2G28810	TTYTTTTTTTTTWACTTTTTB	3.24e-30	2.17e-27	2.03e-24	668	415	415	1245	1.19	252	60.72	362	29.08
12	ArabidopsisDapv1_cisBP_PBM.meme	BBRBPC_tnt.BPC1_colamp_a_m1	BPC1	CTCTYTCTCTCTCTC	5.38e-28	6.02e-26	5.65e-23	112	415	415	1245	1.7	76	18.31	25	2.01
13	ArabidopsisDapv1_cisBP_PBM.meme	C2C2dof_tnt.Adof1_col_a_m1	Adof1	AAAAAVAAAAAGTARAAAAWR	1.83e-28	1.33e-25	1.25e-22	729	415	415	1245	2.06	198	47.71	238	19.12
14	ArabidopsisDapv1_cisBP_PBM.meme	REM_tnt.REM19_colamp_a_m1	REM19	WTDWMAAAAAAAAAAAAAAAA	3.86e-28	1.63e-25	1.53e-22	421	415	415	1245	1.18	182	43.86	204	16.39
15	ArabidopsisDapv1_cisBP_PBM.meme	REM_tnt.REM19_col_a_m1	REM19	RAMAAAAAAAAAAAA	1.67e-27	1.03e-24	9.66e-22	615	415	415	1245	2.35	185	44.58	214	17.19
16	ArabidopsisDapv1_cisBP_PBM.meme	ND_tnt.FRS9_col_a_m1	FRS9	CTCTCTCTCTCTCTCTCTCTC	1.6e-26	1.2e-24	1.12e-21	75	415	415	1245	1.9	59	14.22	11	0.88
17	ArabidopsisDapv1_cisBP_PBM.meme	C2C2dof_tnt.AT1G69570_colamp_a_m1	AT1G69570	WAAAAAAAAAAARAAAAAGTR	1.53e-26	9.4e-24	8.83e-21	616	415	415	1245	1.42	213	51.33	285	22.89
18	ArabidopsisDapv1_cisBP_PBM.meme	BBRBPC_tnt.BPC5_colamp_a_m1	BPC5	RARARARAGAGAGAGAGAGAGAGAGAGAG	9.83e-23	4.13e-21	3.88e-18	42	415	415	1245	5.04	40	9.64	2	0.16
19	ArabidopsisDapv1_cisBP_PBM.meme	C2C2dof_tnt.COG1_col_a_m1	COG1	RWAAAAADDAAAAAGTRAAAA	5.72e-23	3.8e-20	3.56e-17	664	415	415	1245	1.69	197	47.47	269	21.61
20	ArabidopsisDapv1_cisBP_PBM.meme	C2C2dof_tnt.At5g62940_col_a_m1	At5g62940	RAAAAAADVAAAAAGKWAAWA	1.17e-22	8.59e-20	8.07e-17	737	415	415	1245	2.74	157	37.83	180	14.46
21	ArabidopsisDapv1_cisBP_PBM.meme	C2C2dof_tnt.CDF3_colamp_a_m1	CDF3	TKYACTTTTTNHYTTTTT	3.27e-22	2.1e-19	1.98e-16	643	415	415	1245	1.05	241	58.07	388	31.16
22	ArabidopsisDapv1_cisBP_PBM.meme	BBRBPC_tnt.BPC1_col_a_m1	BPC1	GAGAGAGAGAGAGAGAGAGAGAGA	2.73e-20	1.09e-18	1.03e-15	40	415	415	1245	4.35	36	8.67	2	0.16
23	ArabidopsisDapv1_cisBP_PBM.meme	HMG_tnt.3XHMGBOX1_col_a_m1	3XHMGBOX1	RCGGCGGHGRWDRNGGNRRNG	5.3e-20	8.96e-18	8.41e-15	169	415	415	1245	17.7	44	10.6	8	0.64
24	ArabidopsisDapv1_cisBP_PBM.meme	C2C2dof_tnt.CDF3_col_a_m1	CDF3	AAAARDNAAAAAGTRAAAA	5.45e-20	3.1e-17	2.91e-14	569	415	415	1245	1.41	189	45.54	270	21.69
25	ArabidopsisDapv1_cisBP_PBM.meme	C2C2dof_tnt.AT5G66940_colamp_a_m1	AT5G66940	TTTWTTTACTTTTTBYTTTTT	7.52e-19	4.79e-16	4.5e-13	638	415	415	1245	1.06	233	56.14	393	31.57
26	ArabidopsisDapv1_cisBP_PBM.meme	C2H2_tnt.AT3G46070_col_a_m1	AT3G46070	HYHHYHTCACTCTHH	9.13e-18	3.6e-15	3.38e-12	395	415	415	1245	3.23	88	21.2	72	5.78
27	ArabidopsisDapv1_cisBP_PBM.meme	M00888_2.00_FrancoZorilla_SPL7	SPL7	GGRGKAAAGG	1.5e-17	7.71e-15	7.24e-12	514	415	415	1245	1.25	180	43.37	266	21.37
28	ArabidopsisDapv1_cisBP_PBM.meme	HMG_tnt.3XHMGBOX1_colamp_a_m1	3XHMGBOX1	WCCACCACCACCWCC	4.88e-17	8.25e-15	7.75e-12	169	415	415	1245	1.56	82	19.76	65	5.22
29	ArabidopsisDapv1_cisBP_PBM.meme	MYB_tnt.ATY19_col_a_m1	ATY19	YHHHAHHWHHYYCACCAACCH	2.39e-17	8.72e-15	8.19e-12	365	415	415	1245	1.15	153	36.87	204	16.39
30	ArabidopsisDapv1_cisBP_PBM.meme	AP2EREBP_tnt.AT1G71450_col_a_m1	AT1G71450	CDCCRCCRCCDCCRCCGYCR	8.28e-17	9.02e-15	8.47e-12	109	415	415	1245	2.11	61	14.7	34	2.73
31	ArabidopsisDapv1_cisBP_PBM.meme	M01712_2.00_Weirauch_MYC3	MYC3	CACGTGNNNN	7.64e-17	4.93e-14	4.62e-11	645	415	415	1245	1.1	210	50.6	348	27.95
32	ArabidopsisDapv1_cisBP_PBM.meme	AP2EREBP_tnt.At1g22810_col_m1	At1g22810	GGHGGYGGCGGTGGH	4.97e-16	5.12e-14	4.8e-11	103	415	415	1245	1.35	60	14.46	35	2.81
33	ArabidopsisDapv1_cisBP_PBM.meme	M01902_2.00_Weirauch_CSP4	CSP4	AAWAAAAA	6.5e-17	7.06e-14	6.63e-11	1085	415	415	1245	2.1	178	42.89	266	21.37
34	ArabidopsisDapv1_cisBP_PBM.meme	C2C2dof_tnt.dof42_col_a_m1	dof42	AAADNAAAAAGGYAAAAAA	1.41e-16	7.94e-14	7.45e-11	564	415	415	1245	1.05	208	50.12	345	27.71
35	ArabidopsisDapv1_cisBP_PBM.meme	ABI3VP1_tnt.VRN1_colamp_a_m1	VRN1	VWKTTTTTTTTTTTTTTKB	6.59e-16	1.81e-13	1.7e-10	274	415	415	1245	1.08	122	29.4	146	11.73
36	ArabidopsisDapv1_cisBP_PBM.meme	AP2EREBP_tnt.ERF7_col_a_m1	ERF7	YCNCCNCCDYCDCCGCCGYCA	2.78e-15	2.36e-13	2.22e-10	85	415	415	1245	2.94	46	11.08	19	1.53
37	ArabidopsisDapv1_cisBP_PBM.meme	C2C2dof_tnt.At1g64620_100ng20cy_b_m1	At1g64620	WWAAANNAAAAAGKWAAAW	3.34e-16	2.43e-13	2.29e-10	730	415	415	1245	1.75	187	45.06	294	23.61
38	ArabidopsisDapv1_cisBP_PBM.meme	C2C2dof_tnt.OBP4_colamp_a_m1	OBP4	WWAADNNAAAAAGTWAAWW	4.96e-16	3.65e-13	3.43e-10	736	415	415	1245	1.18	233	56.14	418	33.57
39	ArabidopsisDapv1_cisBP_PBM.meme	C2C2dof_tnt.AT3G52440_colamp_a_m1	AT3G52440	WWDTTHACTTTTTNHYTTTTT	7.75e-16	5.13e-13	4.82e-10	662	415	415	1245	2.04	157	37.83	224	17.99
40	ArabidopsisDapv1_cisBP_PBM.meme	BBRBPC_tnt.BPC6_col_a_m1	BPC6	CTCTCTCTCTCTCTCTCTCTC	2.36e-14	7.78e-13	7.31e-10	33	415	415	1245	2.69	29	6.99	4	0.32
41	ArabidopsisDapv1_cisBP_PBM.meme	MYB_tnt.MYB96_col_b_m1	MYB96	DDDDKTDGKTGGTRGTTR	3.78e-15	1.19e-12	1.12e-09	316	415	415	1245	1.79	111	26.75	128	10.28
42	ArabidopsisDapv1_cisBP_PBM.meme	M01708_2.00_Weirauch_BEE2	BEE2	NNCACGTGNN	2.63e-15	1.29e-12	1.21e-09	490	415	415	1245	1.02	186	44.82	299	24.02
43	ArabidopsisDapv1_cisBP_PBM.meme	C2C2dof_tnt.At3g45610_col_a_m1	At3g45610	KTWACTTTTTNNYTTTTTT	2.25e-15	1.46e-12	1.38e-09	652	415	415	1245	1.05	229	55.18	413	33.17
44	ArabidopsisDapv1_cisBP_PBM.meme	M01714_2.00_Weirauch_ILR3	ILR3	NNCACGTGNN	4.33e-15	2.26e-12	2.12e-09	521	415	415	1245	1.01	195	46.99	324	26.02
45	ArabidopsisDapv1_cisBP_PBM.meme	NAC_tnt.NTM1_colamp_a_m1	NTM1	AAAAAAAADNAAAAAGTAAAW	2.71e-14	1.58e-11	1.49e-08	585	415	415	1245	2.55	119	28.67	150	12.05
46	ArabidopsisDapv1_cisBP_PBM.meme	M00854_2.00_FrancoZorilla_PIF3	PIF3	CACGTGSBN	1.23e-13	5.08e-11	4.77e-08	413	415	415	1245	2.36	79	19.04	75	6.02
47	ArabidopsisDapv1_cisBP_PBM.meme	AP2EREBP_tnt.At5g18450_col_a_m1	At5g18450	GGHGGAGGCGGTGGH	7.42e-13	7.57e-11	7.11e-08	102	415	415	1245	1.56	52	12.53	34	2.73
48	ArabidopsisDapv1_cisBP_PBM.meme	M01703_2.00_Weirauch_PIF1	PIF1	NNCACGTGNN	2.32e-13	8.52e-11	8e-08	367	415	415	1245	2.52	72	17.35	64	5.14
49	ArabidopsisDapv1_cisBP_PBM.meme	LOBAS2_tnt.LOB_col_a_m1	LOB	WCCGCCGCCDYCKCCGCCGCH	1.86e-12	9.3e-11	8.74e-08	50	415	415	1245	2.32	35	8.43	13	1.04
50	ArabidopsisDapv1_cisBP_PBM.meme	AP2EREBP_tnt.At5g65130_col_a_m1	At5g65130	CCDCCDCCRCCGCCA	1.62e-12	1.38e-10	1.29e-07	85	415	415	1245	2.27	41	9.88	20	1.61
51	ArabidopsisDapv1_cisBP_PBM.meme	M01707_2.00_Weirauch_MYC4	MYC4	NNCACGTGNN	5.81e-13	2.65e-10	2.49e-07	456	415	415	1245	1.25	138	33.25	202	16.22
52	ArabidopsisDapv1_cisBP_PBM.meme	C2C2dof_tnt.COG1_colamp_a_m1	COG1	HTTTTKYACTTTTTN	5.34e-13	2.86e-10	2.69e-07	536	415	415	1245	1.25	166	40	269	21.61
53	ArabidopsisDapv1_cisBP_PBM.meme	M01699_2.00_Weirauch_MYC2	MYC2	NNCACGTGNN	9.03e-13	3.9e-10	3.66e-07	432	415	415	1245	1.25	133	32.05	192	15.42
54	ArabidopsisDapv1_cisBP_PBM.meme	C2H2_tnt.AZF1_colamp_a_m1	AZF1	DKWGWBAGTGW	8.45e-13	4.03e-10	3.79e-07	477	415	415	1245	2.37	94	22.65	108	8.67
55	ArabidopsisDapv1_cisBP_PBM.meme	bZIP_tnt.bZIP68_col_a_m1	bZIP68	TGCCACGTSABCWHH	5.02e-12	4.57e-10	4.29e-07	91	415	415	1245	3.48	35	8.43	14	1.12
56	ArabidopsisDapv1_cisBP_PBM.meme	AP2EREBP_tnt.ERF48_col_a_m1	ERF48	GGMGGYGGHGGYGGYGGTGGW	1.05e-11	6.49e-10	6.1e-07	62	415	415	1245	1.97	40	9.64	21	1.69
57	ArabidopsisDapv1_cisBP_PBM.meme	bZIP_tnt.bZIP16_colamp_a_m1	bZIP16	DWWGVTSACGTGGCA	1.76e-11	1.23e-09	1.16e-06	70	415	415	1245	1.17	41	9.88	23	1.85
58	ArabidopsisDapv1_cisBP_PBM.meme	C2C2dof_tnt.AT2G28810_colamp_a_m1	AT2G28810	TTYACTTTTTNHYTT	2.18e-12	1.58e-09	1.49e-06	727	415	415	1245	1.49	194	46.75	347	27.87
59	ArabidopsisDapv1_cisBP_PBM.meme	C2C2dof_tnt.At3g45610_colamp_a_m1	At3g45610	WTTTTTWMCTTTTTB	3.06e-12	2.28e-09	2.14e-06	746	415	415	1245	1.92	160	38.55	261	20.96
60	ArabidopsisDapv1_cisBP_PBM.meme	AP2EREBP_tnt.ERF9_col_a_m1	ERF9	YGGCGGHKRYGGCGGCGGMGR	5.51e-11	2.37e-09	2.22e-06	43	415	415	1245	7.22	23	5.54	4	0.32
61	ArabidopsisDapv1_cisBP_PBM.meme	bHLH_tnt.BIM1_col_a_m1	BIM1	CACGTGACHHNYMY	3.68e-11	2.61e-09	2.45e-06	71	415	415	1245	1.62	41	9.88	24	1.93
62	ArabidopsisDapv1_cisBP_PBM.meme	C2C2dof_tnt.dof24_col_a_m1	dof24	HWTTTTHACTTTTTN	4.28e-12	2.84e-09	2.67e-06	663	415	415	1245	1.92	155	37.35	250	20.08
63	ArabidopsisDapv1_cisBP_PBM.meme	AP2EREBP_tnt.CRF4_col_a_m1	CRF4	CCKCCGCCGCCRCCDCMDCCD	6.99e-11	2.86e-09	2.69e-06	41	415	415	1245	2.81	30	7.23	11	0.88
64	ArabidopsisDapv1_cisBP_PBM.meme	MYBrelated_tnt.AT1G72740_colamp_a_m1	AT1G72740	DDDDWWRDRDTTAGGGTTTNK	2.43e-11	3.62e-09	3.4e-06	149	415	415	1245	23.9	30	7.23	10	0.8
65	ArabidopsisDapv1_cisBP_PBM.meme	AP2EREBP_tnt.ERF104_col_a_m1	ERF104	CDCCDCCDCCGCCGCCRYH	8.38e-11	3.77e-09	3.54e-06	45	415	415	1245	2.74	26	6.27	7	0.56
66	ArabidopsisDapv1_cisBP_PBM.meme	bHLH_tnt.bHLH34_colamp_a_m1	bHLH34	WGRCACGTGBHNDNCWCRBKN	5.76e-11	5.07e-09	4.76e-06	88	415	415	1245	1.16	50	12.05	38	3.05
67	ArabidopsisDapv1_cisBP_PBM.meme	AP2EREBP_tnt.ERF115_col_a_m1	ERF115	CCGCCGCCRYCGCCG	6.29e-11	5.15e-09	4.84e-06	82	415	415	1245	2.03	39	9.4	22	1.77
68	ArabidopsisDapv1_cisBP_PBM.meme	MYBrelated_tnt.AT1G18960_col_a_m1	AT1G18960	NADHWNHWWCAMCAACAHNWNH	2e-11	5.56e-09	5.22e-06	278	415	415	1245	3.41	77	18.55	83	6.67
69	ArabidopsisDapv1_cisBP_PBM.meme	M00882_2.00_FrancoZorilla_MYB11	MYB11	NNHAMCWAMY	9.38e-12	7.65e-09	7.18e-06	816	415	415	1245	1.53	148	35.66	236	18.96
70	ArabidopsisDapv1_cisBP_PBM.meme	MYB_tnt.ATY13_colamp_a_m1	ATY13	CAMCYMCCAACYACY	2.77e-11	8.69e-09	8.16e-06	314	415	415	1245	1.66	105	25.3	141	11.33
71	ArabidopsisDapv1_cisBP_PBM.meme	AP2EREBP_tnt.AT1G71450_colamp_a_m1	AT1G71450	YCDYCACCGWCRH	4.43e-11	9.18e-09	8.62e-06	207	415	415	1245	1.82	77	18.55	85	6.83
72	ArabidopsisDapv1_cisBP_PBM.meme	bHLH_tnt.bHLH34_col_m1	bHLH34	GTGNNNRVCACGTGBCDNHDBDH	1.11e-10	1.26e-08	1.19e-05	114	415	415	1245	2.17	48	11.57	36	2.89
73	ArabidopsisDapv1_cisBP_PBM.meme	AP2EREBP_tnt.ESE3_col_a_m1	ESE3	HGGHGGHGGCGGCGGMGGW	2.65e-10	1.91e-08	1.79e-05	72	415	415	1245	1.82	39	9.4	24	1.93
74	ArabidopsisDapv1_cisBP_PBM.meme	M01705_2.00_Weirauch_UNE10	UNE10	CCACGTGM	9.05e-11	1.95e-08	1.83e-05	215	415	415	1245	2.47	58	13.98	52	4.18
75	ArabidopsisDapv1_cisBP_PBM.meme	mTERF_tnt.AT5G23930_col_a_m1	AT5G23930	CDCCGCCRCCDCCGCCGCCR	3.73e-10	2.02e-08	1.89e-05	54	415	415	1245	2.03	35	8.43	19	1.53
76	ArabidopsisDapv1_cisBP_PBM.meme	bHLH_tnt.bHLH77_col_a_m1	bHLH77	RWDWNGBCACGTGMK	2.12e-10	2.03e-08	1.91e-05	96	415	415	1245	1.6	46	11.08	34	2.73
77	ArabidopsisDapv1_cisBP_PBM.meme	AP2EREBP_tnt.PUCHI_colamp_a_m1	PUCHI	GMGRHDDWRRCGGCGGMGGHGRNRR	8.22e-10	2.96e-08	2.78e-05	36	415	415	1245	3.17	26	6.27	9	0.72
78	ArabidopsisDapv1_cisBP_PBM.meme	bZIP_tnt.GBF3_colamp_m1	GBF3	DNWKNHSACGTGGCA	2.08e-10	3.37e-08	3.17e-05	162	415	415	1245	2.29	57	13.73	52	4.18
79	ArabidopsisDapv1_cisBP_PBM.meme	bZIP_tnt.bZIP16_col_v3a_m1	bZIP16	DDWKSHSACGTGGCA	7.45e-10	3.72e-08	3.5e-05	50	415	415	1245	2.13	27	6.51	10	0.8
80	ArabidopsisDapv1_cisBP_PBM.meme	C2H2_tnt.STOP1_col_a_m1	STOP1	CCTKCMCCAGATRHAMCCT	3.24e-10	4.47e-08	4.19e-05	138	415	415	1245	1.16	67	16.14	71	5.7
81	ArabidopsisDapv1_cisBP_PBM.meme	AP2EREBP_tnt.ESE3_colamp_a_m1	ESE3	KYGGCGGCGGMGGHG	6.88e-10	5.16e-08	4.85e-05	75	415	415	1245	9.79	21	5.06	4	0.32
82	ArabidopsisDapv1_cisBP_PBM.meme	BZR_tnt.At4g18890_col_a_m1	At4g18890	YGCACGTGTGR	9.31e-10	5.68e-08	5.33e-05	61	415	415	1245	1.12	37	8.92	23	1.85
83	ArabidopsisDapv1_cisBP_PBM.meme	AP2EREBP_tnt.SHN3_col_a_m1	SHN3	WCCDCCGCCRCCDCCGCCGCC	2.4e-09	5.76e-08	5.41e-05	24	415	415	1245	3.21	20	4.82	4	0.32
84	ArabidopsisDapv1_cisBP_PBM.meme	AP2EREBP_tnt.At1g75490_col_a_m1	At1g75490	CCDCCDCCACCGCCD	7.92e-10	7.84e-08	7.36e-05	99	415	415	1245	3.46	35	8.43	20	1.61
85	ArabidopsisDapv1_cisBP_PBM.meme	bZIP_tnt.bZIP28_col_a_m1	bZIP28	DNWKRTSACGTGGCA	9.24e-10	8.59e-08	8.07e-05	93	415	415	1245	1.55	45	10.84	35	2.81
86	ArabidopsisDapv1_cisBP_PBM.meme	AP2EREBP_tnt.LEP_col_a_m1	LEP	DCCKCCGCCGYCDMHDCCKCC	1.87e-09	9.18e-08	8.62e-05	49	415	415	1245	33.9	19	4.58	3	0.24
87	ArabidopsisDapv1_cisBP_PBM.meme	Trihelix_tnt.AT2G33550_col_a_m1	AT2G33550	WDDNHHAWDTRCCCTWAA	1.78e-10	9.51e-08	8.93e-05	533	415	415	1245	1.05	183	44.1	338	27.15
88	ArabidopsisDapv1_cisBP_PBM.meme	MYBrelated_tnt.AT1G72740_col_a_m1	AT1G72740	CCTAAACCCTAAWYC	9.46e-10	9.84e-08	9.24e-05	104	415	415	1245	5.1	31	7.47	15	1.2
89	ArabidopsisDapv1_cisBP_PBM.meme	MYB_tnt.MYB96_colamp_a_m1	MYB96	HHHAHYYMCCAACYACCWHHW	3.02e-10	1.09e-07	0.000103	362	415	415	1245	1.44	120	28.92	183	14.7
90	ArabidopsisDapv1_cisBP_PBM.meme	MYB_tnt.MYB93_col_a_m1	MYB93	DDKDDDDDRKTWGGTGRAMHW	3.78e-10	1.39e-07	0.00013	368	415	415	1245	1.17	134	32.29	217	17.43
91	ArabidopsisDapv1_cisBP_PBM.meme	M00891_2.00_FrancoZorilla_TCP23	TCP23	NNGGGCCCAC	3.06e-10	1.5e-07	0.000141	491	415	415	1245	1.11	166	40	296	23.78
92	ArabidopsisDapv1_cisBP_PBM.meme	bZIP_tnt.ABF2_col_v3a_m1	ABF2	DWWWNTGCCACGTSWCCW	3.34e-09	1.64e-07	0.000154	49	415	415	1245	1.54	29	6.99	14	1.12
93	ArabidopsisDapv1_cisBP_PBM.meme	bHLH_tnt.BIM2_col_v3b_m1	BIM2	CACGTGMCHHNCACG	2.23e-09	1.78e-07	0.000168	80	415	415	1245	1.15	44	10.6	35	2.81
94	ArabidopsisDapv1_cisBP_PBM.meme	AP2EREBP_tnt.ERF73_colamp_a_m1	ERF73	RYGGCGGCGGHGRNGGHGGHG	8.3e-09	1.91e-07	0.000179	23	415	415	1245	2.46	19	4.58	4	0.32
95	ArabidopsisDapv1_cisBP_PBM.meme	AP2EREBP_tnt.DREB26_col_a_m1	DREB26	YCNCCDYCDYCDCCACCGMC	2.44e-09	1.93e-07	0.000181	79	415	415	1245	2.61	36	8.67	23	1.85
96	ArabidopsisDapv1_cisBP_PBM.meme	AP2EREBP_tnt.ERF105_colamp_a_m1	ERF105	YYNYCDCCDCCRCCDCCGCCGCCR	4.97e-09	1.94e-07	0.000182	39	415	415	1245	3.66	27	6.51	12	0.96
97	ArabidopsisDapv1_cisBP_PBM.meme	MYBrelated_tnt.TBP3_col_a_m1	TBP3	WWWWHTWWRCCCTAAWTHH	1.2e-09	2.56e-07	0.00024	213	415	415	1245	2.63	72	17.35	84	6.75
98	ArabidopsisDapv1_cisBP_PBM.meme	AP2EREBP_tnt.ERF10_col_a_m1	ERF10	NCCDCCNYCDCCGCCGCCRYH	5.7e-09	3.08e-07	0.000289	54	415	415	1245	1.81	33	7.95	20	1.61
99	ArabidopsisDapv1_cisBP_PBM.meme	AP2EREBP_tnt.ERF3_colamp_a_m1	ERF3	YGGCGGCGGHGRHGRHGRHR	8.3e-09	3.4e-07	0.00032	41	415	415	1245	9.7	19	4.58	4	0.32
100	ArabidopsisDapv1_cisBP_PBM.meme	bZIP_tnt.GBF6_col_m1	GBF6	TGCCACGTCAGCAWH	9.49e-09	3.61e-07	0.000339	38	415	415	1245	13.1	15	3.61	1	0.08
101	ArabidopsisDapv1_cisBP_PBM.meme	C2C2gata_tnt.GATA1_col_a_m1	GATA1	RTGRTGRTGRTGRTG	1.98e-09	3.69e-07	0.000346	186	415	415	1245	13.1	27	6.51	11	0.88
102	ArabidopsisDapv1_cisBP_PBM.meme	C2C2dof_tnt.AT5G02460_colamp_a_m1	AT5G02460	HWTTWACTTTTTBDHTTWW	5.15e-10	3.76e-07	0.000353	729	415	415	1245	2.06	138	33.25	228	18.31
103	ArabidopsisDapv1_cisBP_PBM.meme	MYB_tnt.MYB30_col_a_m1	MYB30	BYHCCAACYACCAMC	1.22e-09	4.09e-07	0.000384	334	415	415	1245	1.86	96	23.13	134	10.76
104	ArabidopsisDapv1_cisBP_PBM.meme	LOBAS2_tnt.AS2_col_a_m1	AS2	YCDCCGCCGYHDYYKCCGCCG	7.56e-09	4.61e-07	0.000433	61	415	415	1245	2.67	29	6.99	15	1.2
105	ArabidopsisDapv1_cisBP_PBM.meme	bHLH_tnt.bHLH74_colamp_a_m1	bHLH74	CACGTGAY	4.59e-09	4.68e-07	0.00044	102	415	415	1245	2.36	48	11.57	43	3.45
106	ArabidopsisDapv1_cisBP_PBM.meme	bHLH_tnt.PIF7_col_a_m1	PIF7	SDKRDWGCCACGTGG	5.93e-09	4.68e-07	0.00044	79	415	415	1245	1.23	41	9.88	32	2.57
107	ArabidopsisDapv1_cisBP_PBM.meme	bZIP_tnt.GBF6_colamp_a_m1	GBF6	DWWGVTGACGTGGCA	4.32e-09	4.79e-07	0.00045	111	415	415	1245	5.1	34	8.19	21	1.69
108	ArabidopsisDapv1_cisBP_PBM.meme	bZIP_tnt.ABI5_colamp_v3b_m1	ABI5	DDTGRWSACGTGGCA	1.18e-08	4.83e-07	0.000453	41	415	415	1245	1.11	27	6.51	13	1.04
109	ArabidopsisDapv1_cisBP_PBM.meme	AP2EREBP_tnt.At4g28140_col_a_m1	At4g28140	GDCGGYGGHGRHGRHGGNGR	5.91e-09	5.38e-07	0.000505	91	415	415	1245	11	26	6.27	11	0.88
110	ArabidopsisDapv1_cisBP_PBM.meme	M01709_2.00_Weirauch_SPT	SPT	NCACGTGGB	1.46e-09	5.42e-07	0.000509	372	415	415	1245	1.13	125	30.12	201	16.14
111	ArabidopsisDapv1_cisBP_PBM.meme	bZIP_tnt.AREB3_col_v31_m1	AREB3	DDWGGWSACGTGGCA	1.74e-08	6.44e-07	0.000604	37	415	415	1245	1.13	25	6.02	11	0.88
112	ArabidopsisDapv1_cisBP_PBM.meme	C2C2COlike_tnt.AT4G27900_col_a_m1	AT4G27900	AATSRACGGYYGAGATTNRWYS	3.65e-08	9.5e-07	0.000892	26	415	415	1245	6.21	14	3.37	1	0.08
113	ArabidopsisDapv1_cisBP_PBM.meme	AP2EREBP_tnt.ERF3_col_a_m1	ERF3	TGRCGGCGGMGGHGG	2.06e-08	1.15e-06	0.00108	56	415	415	1245	2.72	24	5.78	10	0.8
114	ArabidopsisDapv1_cisBP_PBM.meme	bZIP_tnt.GBF3_col_m1	GBF3	TGCCACGTCABCWWH	2.09e-08	1.17e-06	0.0011	56	415	415	1245	1.84	28	6.75	15	1.2
115	ArabidopsisDapv1_cisBP_PBM.meme	AP2EREBP_tnt.ERF2_col_a_m1	ERF2	YCDCCDCCDCCGCCGCCRYYD	3.07e-08	1.26e-06	0.00118	41	415	415	1245	4.69	19	4.58	5	0.4
116	ArabidopsisDapv1_cisBP_PBM.meme	MYB_tnt.ATY13_col_a_m1	ATY13	YAMCTMCCAACHAMH	4.15e-09	1.29e-06	0.00121	311	415	415	1245	1.22	110	26.51	170	13.65
117	ArabidopsisDapv1_cisBP_PBM.meme	C2C2gata_tnt.ZML1_colamp_a_m1	ZML1	WTNAATCTYRRCCGTYSRWTY	1.44e-08	1.51e-06	0.00142	105	415	415	1245	12	26	6.27	12	0.96
118	ArabidopsisDapv1_cisBP_PBM.meme	MYBrelated_tnt.TBP3_colamp_a_m1	TBP3	DADTTAGGGTTTADDDTTK	6.03e-09	1.55e-06	0.00146	257	415	415	1245	1.31	93	22.41	133	10.68
119	ArabidopsisDapv1_cisBP_PBM.meme	AP2EREBP_tnt.ERF5_col_a_m1	ERF5	CCDCCGCCGCCGCCR	3.09e-08	1.73e-06	0.00163	56	415	415	1245	6.75	20	4.82	6	0.48
120	ArabidopsisDapv1_cisBP_PBM.meme	AP2EREBP_tnt.RAP26_col_a_m1	RAP26	TKGCGGCGGMGGHGG	3.41e-08	1.74e-06	0.00164	51	415	415	1245	1.34	29	6.99	17	1.37
121	ArabidopsisDapv1_cisBP_PBM.meme	AP2EREBP_tnt.At2g33710_colamp_a_m1	At2g33710	DYCGCCGCCGYHWHHDYH	2.05e-08	1.93e-06	0.00181	94	415	415	1245	1.38	45	10.84	41	3.29
122	ArabidopsisDapv1_cisBP_PBM.meme	Orphan_tnt.AT1G24250_col_a_m1	AT1G24250	THYCAACTACCAACHAMH	8.44e-09	1.97e-06	0.00185	233	415	415	1245	1.13	92	22.17	132	10.6
123	ArabidopsisDapv1_cisBP_PBM.meme	C2C2dof_tnt.Adof1_colamp_a_m1	Adof1	ARAAADNAAAAAGTAAAWDWH	3.25e-09	2.06e-06	0.00194	635	415	415	1245	2.27	116	27.95	183	14.7
124	ArabidopsisDapv1_cisBP_PBM.meme	C2H2_tnt.At5g04390_col200_a_m1	At5g04390	NAGTGAWRDDR	3.43e-09	2.1e-06	0.00197	612	415	415	1245	2.05	102	24.58	151	12.13
125	ArabidopsisDapv1_cisBP_PBM.meme	bZIP_tnt.bZIP53_col_m1	bZIP53	DWTGCTGACGTGGCA	6.23e-08	2.49e-06	0.00234	40	415	415	1245	8.47	15	3.61	2	0.16
126	ArabidopsisDapv1_cisBP_PBM.meme	bHLH_tnt.BIM2_colamp_m1	BIM2	DNHNSGBGNDNGDCACGTG	3.28e-08	3.15e-06	0.00295	96	415	415	1245	1.43	45	10.84	42	3.37
127	ArabidopsisDapv1_cisBP_PBM.meme	bHLH_tnt.bHLH31_col_m1	bHLH31	VWBDWVNCACGTGBNHNWSWC	2.92e-08	3.3e-06	0.0031	113	415	415	1245	5.74	32	7.71	21	1.69
128	ArabidopsisDapv1_cisBP_PBM.meme	C3H_tnt.AT3G12130_colamp_a_m1	AT3G12130	AWDSAAAAAGKWRA	4.67e-09	3.53e-06	0.00332	757	415	415	1245	1.01	240	57.83	516	41.45
129	ArabidopsisDapv1_cisBP_PBM.meme	bZIP_tnt.ABI5_col_v3h_m1	ABI5	DDDWGRWSACGTGGCANH	9.31e-08	3.54e-06	0.00332	38	415	415	1245	1.46	25	6.02	13	1.04
130	ArabidopsisDapv1_cisBP_PBM.meme	BZR_tnt.At4g18890_colamp_a_m1	At4g18890	YGCACGTGTGR	1.19e-07	5.1e-06	0.00479	43	415	415	1245	1.1	27	6.51	16	1.29
131	ArabidopsisDapv1_cisBP_PBM.meme	AP2EREBP_tnt.ERF5_colamp_a_m1	ERF5	CCDCCGCCGCCRYHDCCDCCG	2.26e-07	6.78e-06	0.00636	30	415	415	1245	32	14	3.37	2	0.16
132	ArabidopsisDapv1_cisBP_PBM.meme	MYB_tnt.MYB94_col_b_m1	MYB94	DDDDWRGTRGTTGGRRDDD	2.7e-08	6.93e-06	0.00651	257	415	415	1245	38.1	22	5.3	8	0.64
133	ArabidopsisDapv1_cisBP_PBM.meme	AP2EREBP_tnt.ESE1_colamp_a_m1	ESE1	RRYGGCGGCGGCGGYGGMGG	3.26e-07	7.5e-06	0.00704	23	415	415	1245	2.95	17	4.1	5	0.4
134	ArabidopsisDapv1_cisBP_PBM.meme	bZIP_tnt.AREB3_colamp_a_m1	AREB3	DDWGGWSACGTGGCA	2.48e-07	7.93e-06	0.00745	32	415	415	1245	2.55	20	4.82	8	0.64
135	ArabidopsisDapv1_cisBP_PBM.meme	bHLH_tnt.BIM1_colamp_a_m1	BIM1	HVTCACGTGACHHHYAYVTNNN	1.78e-07	8.38e-06	0.00786	47	415	415	1245	1.35	28	6.75	18	1.45
136	ArabidopsisDapv1_cisBP_PBM.meme	AP2EREBP_tnt.PUCHI_col_a_m1	PUCHI	CCDCCKCCGCCGYYD	1.77e-07	8.48e-06	0.00796	48	415	415	1245	3.22	22	5.3	10	0.8
137	ArabidopsisDapv1_cisBP_PBM.meme	MYB_tnt.MYB63_col_a_m1	MYB63	HNHHHNHYYCACCAACCMCHH	4.37e-08	8.65e-06	0.00813	198	415	415	1245	1.2	82	19.76	116	9.32
138	ArabidopsisDapv1_cisBP_PBM.meme	AP2EREBP_tnt.AT4G18450_col_a_m1	AT4G18450	RYGGCGGCGGHGGHGGH	2.83e-07	9.04e-06	0.00849	32	415	415	1245	2.55	19	4.58	7	0.56
139	ArabidopsisDapv1_cisBP_PBM.meme	C2C2COlike_tnt.AT5G59990_col_a_m1	AT5G59990	DNRAAATGRACGGTBGAGATT	1.4e-07	9.37e-06	0.0088	67	415	415	1245	46	13	3.13	1	0.08
140	ArabidopsisDapv1_cisBP_PBM.meme	AP2EREBP_tnt.AT1G44830_col_a_m1	AT1G44830	CCDCCDCCACCGMCA	1.54e-07	1.03e-05	0.00972	67	415	415	1245	3.12	26	6.27	15	1.2
141	ArabidopsisDapv1_cisBP_PBM.meme	C2C2dof_tnt.OBP4_col_a_m1	OBP4	VAAAAAGKWAAWWW	1.48e-08	1.07e-05	0.01	722	415	415	1245	2.32	125	30.12	211	16.95
142	ArabidopsisDapv1_cisBP_PBM.meme	AP2EREBP_tnt.CEJ1_col_a_m1	CEJ1	CCDYCDCCACCGMCA	1.09e-07	1.15e-05	0.0108	105	415	415	1245	2.5	37	8.92	31	2.49
143	ArabidopsisDapv1_cisBP_PBM.meme	AP2EREBP_tnt.At5g65130_colamp_a_m1	At5g65130	HYNHHNHYDCCRCCGMCMW	1.51e-07	1.23e-05	0.0115	81	415	415	1245	2.12	36	8.67	30	2.41
144	ArabidopsisDapv1_cisBP_PBM.meme	C2H2_tnt.AtIDD11_col_a_m1	AtIDD11	WWHTTWTTTTTGTCKTTTTBT	3.2e-08	1.24e-05	0.0117	389	415	415	1245	1.7	106	25.54	169	13.57
145	ArabidopsisDapv1_cisBP_PBM.meme	C2H2_tnt.AT4G26030_col_a_m1	AT4G26030	HHNHHNHYYCACCWACYHH	4.9e-08	1.59e-05	0.0149	324	415	415	1245	7.36	49	11.81	50	4.02
146	ArabidopsisDapv1_cisBP_PBM.meme	bHLH_tnt.bHLH104_col_b_m1	bHLH104	GVCACGTGBCDDCMNSKGSM	3.21e-07	1.7e-05	0.016	53	415	415	1245	9.69	16	3.86	4	0.32
147	ArabidopsisDapv1_cisBP_PBM.meme	AP2EREBP_tnt.ERF6_col_m1	ERF6	CCDYCDCCGCCGCCRCHDCHD	1.04e-06	2.19e-05	0.0205	21	415	415	1245	2.21	16	3.86	5	0.4
148	ArabidopsisDapv1_cisBP_PBM.meme	ABI3VP1_tnt.VRN1_col_a_m1	VRN1	TTTTTTTTTTTTTTTTTTTTTTTTTTKTB	7.35e-07	2.21e-05	0.0207	30	415	415	1245	2.37	19	4.58	8	0.64
149	ArabidopsisDapv1_cisBP_PBM.meme	AP2EREBP_tnt.At1g77640_col_a_m1	At1g77640	KDNGDNGDHDDTGTCGGTGGH	4.56e-07	2.32e-05	0.0218	51	415	415	1245	1.8	27	6.51	18	1.45
150	ArabidopsisDapv1_cisBP_PBM.meme	M00850_2.00_FrancoZorilla_RAP2.10	RAP2.10	NMRCCGACNN	3.95e-08	2.32e-05	0.0218	589	415	415	1245	1.08	184	44.34	369	29.64
151	ArabidopsisDapv1_cisBP_PBM.meme	AP2EREBP_tnt.At1g75490_colamp_a_m1	At1g75490	HDYYDCCACCGMCWH	1.51e-07	2.56e-05	0.024	169	415	415	1245	5.78	36	8.67	30	2.41
152	ArabidopsisDapv1_cisBP_PBM.meme	AP2EREBP_tnt.ERF8_col_a_m1	ERF8	NCCDCCGCCGCCGYM	5.35e-07	2.84e-05	0.0266	53	415	415	1245	2.36	24	5.78	14	1.12
153	ArabidopsisDapv1_cisBP_PBM.meme	bZIP_tnt.GBF5_colamp_a_m1	GBF5	DWTGCTGACGTGGCA	7.35e-07	3.6e-05	0.0338	49	415	415	1245	2.92	19	4.58	8	0.64
154	ArabidopsisDapv1_cisBP_PBM.meme	AP2EREBP_tnt.ERF115_colamp_a_m1	ERF115	GHDRTKGCGGCGGMG	6.94e-07	3.68e-05	0.0345	53	415	415	1245	2.23	23	5.54	13	1.04
155	ArabidopsisDapv1_cisBP_PBM.meme	BES1_tnt.BAM8_colamp_a_m1	BAM8	NNTTSRCACGTGTGR	8.78e-07	4.04e-05	0.0379	46	415	415	1245	45.4	10	2.41	0	0
156	ArabidopsisDapv1_cisBP_PBM.meme	C2C2COlike_tnt.AT5G59990_colamp_a_m1	AT5G59990	AATCTCRACCGTYCA	2.86e-07	4.09e-05	0.0384	143	415	415	1245	1.37	55	13.25	66	5.3
157	ArabidopsisDapv1_cisBP_PBM.meme	bZIP_tnt.GBF5_col_v3a_m1	GBF5	DWTGCTGACGTGGCA	9.65e-07	4.44e-05	0.0417	46	415	415	1245	5.78	17	4.1	6	0.48
158	ArabidopsisDapv1_cisBP_PBM.meme	AP2EREBP_tnt.At4g28140_colamp_a_m1	At4g28140	KGTCGGTGGHGRNGD	4.08e-07	4.45e-05	0.0418	109	415	415	1245	13.8	22	5.3	11	0.88
159	ArabidopsisDapv1_cisBP_PBM.meme	AP2EREBP_tnt.At4g31060_col_a_m1	At4g31060	CCACCGACAMHDHYDHCNNH	6.72e-07	4.5e-05	0.0423	67	415	415	1245	1.54	33	7.95	28	2.25
160	ArabidopsisDapv1_cisBP_PBM.meme	MYB_tnt.MYB55_col_m1	MYB55	YYHCAMCHACCAYM	1.81e-07	4.68e-05	0.0439	259	415	415	1245	1.05	99	23.86	160	12.85
161	ArabidopsisDapv1_cisBP_PBM.meme	M00848_2.00_FrancoZorilla_ERF1A	ERF1A	NNNYGNC	5.48e-08	4.71e-05	0.0442	859	415	415	1245	1.49	108	26.02	176	14.14
162	ArabidopsisDapv1_cisBP_PBM.meme	bZIP_tnt.bZIP3_col_a_m1	bZIP3	DDTGMTGACGTGGCA	8.56e-07	5.91e-05	0.0555	69	415	415	1245	5.55	18	4.34	7	0.56
163	ArabidopsisDapv1_cisBP_PBM.meme	MYB_tnt.MYB61_col_a_m1	MYB61	YYYAMCHACCAHHHH	1.96e-07	6.23e-05	0.0585	318	415	415	1245	1.93	88	21.2	135	10.84
164	ArabidopsisDapv1_cisBP_PBM.meme	AP2EREBP_tnt.ERF73_col_a_m1	ERF73	YCDYCKCCGCCGCCRYHDYHN	2.15e-06	6.65e-05	0.0625	31	415	415	1245	2.98	18	4.34	8	0.64
165	ArabidopsisDapv1_cisBP_PBM.meme	AP2EREBP_tnt.ABR1_col_a_m1	ABR1	GRHGRHDDTKGCGGCGGMG	9.65e-07	6.85e-05	0.0643	71	415	415	1245	11.6	17	4.1	6	0.48
166	ArabidopsisDapv1_cisBP_PBM.meme	bZIP_tnt.bZIP50_colamp_v31_m1	bZIP50	BYSACGTCAYCAYC	3.66e-07	8.02e-05	0.0753	219	415	415	1245	1.03	86	20.72	133	10.68
167	ArabidopsisDapv1_cisBP_PBM.meme	MYB_tnt.MYB83_col_a_m1	MYB83	GNKGTTGGTGR	1.85e-07	8.29e-05	0.0778	449	415	415	1245	2.81	85	20.48	128	10.28
168	ArabidopsisDapv1_cisBP_PBM.meme	AP2EREBP_tnt.AT1G12630_col_a_m1	AT1G12630	HNHYDYHDHYKYYRCCGACAH	8.56e-07	8.73e-05	0.082	102	415	415	1245	16.6	18	4.34	7	0.56
169	ArabidopsisDapv1_cisBP_PBM.meme	bZIP_tnt.bZIP44_colamp_a_m1	bZIP44	WTGCTGACGTGGC	2.01e-06	8.83e-05	0.0829	44	415	415	1245	16.9	11	2.65	1	0.08
170	ArabidopsisDapv1_cisBP_PBM.meme	AP2EREBP_tnt.ERF2_colamp_a_m1	ERF2	CHDYYDCCDYCDCCGCCGCCR	2.4e-06	9.85e-05	0.0925	41	415	415	1245	2.34	21	5.06	12	0.96
171	ArabidopsisDapv1_cisBP_PBM.meme	bZIP_tnt.bZIP48_colamp_a_m1	bZIP48	TGCCACGTCAGCAWH	2.88e-06	0.000101	0.0947	35	415	415	1245	12.8	12	2.89	2	0.16
172	ArabidopsisDapv1_cisBP_PBM.meme	AP2EREBP_tnt.AT1G28160_col_a_m1	AT1G28160	YGRCGGCGGMGRHGG	2.4e-06	0.000115	0.108	48	415	415	1245	2.78	21	5.06	12	0.96
173	ArabidopsisDapv1_cisBP_PBM.meme	MYB_tnt.MYB30_colamp_a_m1	MYB30	HAMYYMCCAACYAMY	4.02e-07	0.000125	0.117	310	415	415	1245	4.34	58	13.98	73	5.86
174	ArabidopsisDapv1_cisBP_PBM.meme	AP2EREBP_tnt.CRF4_colamp_a_m1	CRF4	HGGCGGCGGCGGHGG	3.57e-06	0.000132	0.124	37	415	415	1245	39.6	9	2.17	0	0
175	ArabidopsisDapv1_cisBP_PBM.meme	bHLH_tnt.bHLH18_col_a_m1	bHLH18	CRCGTKWWHCACGTGKH	2.45e-06	0.000157	0.147	64	415	415	1245	1.59	29	6.99	24	1.93
176	ArabidopsisDapv1_cisBP_PBM.meme	AP2EREBP_tnt.ERF15_col_m1	ERF15	CDCCDCCGCCGCCRY	3.27e-06	0.000157	0.147	48	415	415	1245	13	15	3.61	5	0.4
177	ArabidopsisDapv1_cisBP_PBM.meme	C2C2gata_tnt.ZIM_col_a_m1	ZIM	TCTBRRCCGTTSGAT	1.79e-06	0.000158	0.148	88	415	415	1245	2.17	33	7.95	30	2.41
178	ArabidopsisDapv1_cisBP_PBM.meme	Trihelix_tnt.AT2G33550_colamp_a_m1	AT2G33550	RAAWDTRCCCTWAA	3.03e-07	0.000164	0.154	540	415	415	1245	1.05	173	41.69	351	28.19
179	ArabidopsisDapv1_cisBP_PBM.meme	AP2EREBP_tnt.ERF11_col_b_m1	ERF11	CCDCCKCCGCCGYCA	3.95e-06	0.000197	0.185	50	415	415	1245	6.32	19	4.58	10	0.8
180	ArabidopsisDapv1_cisBP_PBM.meme	MYB_tnt.MYB60_col_m1	MYB60	HHWYYYCAACYACYTHHNH	7.55e-07	0.0002	0.188	265	415	415	1245	5.42	50	12.05	59	4.74
181	ArabidopsisDapv1_cisBP_PBM.meme	M01604_2.00_Weirauch_ERF069	ERF069	NCGCCGBHN	3.36e-07	0.000202	0.19	602	415	415	1245	1.54	123	29.64	221	17.75
182	ArabidopsisDapv1_cisBP_PBM.meme	CAMTA_tnt.CAMTA5_col_a_m1	CAMTA5	NCGYGTNDDAWVCGYGTD	1.2e-06	0.000206	0.193	172	415	415	1245	1.06	70	16.87	102	8.19
183	ArabidopsisDapv1_cisBP_PBM.meme	AP2EREBP_tnt.At2g33710_col_m1	At2g33710	CCDCCGCCGCCGYCR	4.97e-06	0.000209	0.196	42	415	415	1245	3.08	18	4.34	9	0.72
184	ArabidopsisDapv1_cisBP_PBM.meme	AP2EREBP_tnt.ERF105_col_m1	ERF105	RHRRYGGCGGCGGHG	7.48e-06	0.000254	0.239	34	415	415	1245	4.24	16	3.86	7	0.56
185	ArabidopsisDapv1_cisBP_PBM.meme	LOBAS2_tnt.LBD23_colamp_a_m1	LBD23	RGCGDAAAAHNCGCH	1.12e-06	0.000276	0.26	246	415	415	1245	1.33	80	19.28	124	9.96
186	ArabidopsisDapv1_cisBP_PBM.meme	AP2EREBP_tnt.ERF10_colamp_a_m1	ERF10	NNDNDRWWRTGGCGGCGGHD	1.01e-05	0.000283	0.266	28	415	415	1245	7.7	11	2.65	2	0.16
187	ArabidopsisDapv1_cisBP_PBM.meme	AP2EREBP_tnt.CRF10_col100_a_m1	CRF10	CCDCCKCCGCCGCCR	4.85e-06	0.000286	0.268	59	415	415	1245	3.74	21	5.06	13	1.04
188	ArabidopsisDapv1_cisBP_PBM.meme	TCP_tnt.TCP16_colamp_a_m1	TCP16	YRGGTCCACMW	2.09e-06	0.000291	0.273	139	415	415	1245	1.96	50	12.05	62	4.98
189	ArabidopsisDapv1_cisBP_PBM.meme	ABI3VP1_tnt.FUS3_col_a_m1	FUS3	AHATRCATGCAWRHA	1.43e-06	0.000334	0.313	234	415	415	1245	8.16	39	9.4	40	3.21
190	ArabidopsisDapv1_cisBP_PBM.meme	bZIP_tnt.bZIP53_colamp_a_m1	bZIP53	DWWGMTGACGTGGCA	1.01e-05	0.000354	0.332	35	415	415	1245	10.7	11	2.65	2	0.16
191	ArabidopsisDapv1_cisBP_PBM.meme	AP2EREBP_tnt.AT1G28160_colamp_a_m1	AT1G28160	CDYCKCCGCCGYCR	7.51e-06	0.00036	0.338	48	415	415	1245	37.4	10	2.41	1	0.08
192	ArabidopsisDapv1_cisBP_PBM.meme	LOBAS2_tnt.LBD13_col_a_m1	LBD13	CGSCGGADWWKRCGGCG	5.63e-06	0.000389	0.365	69	415	415	1245	2.5	28	6.75	24	1.93
193	ArabidopsisDapv1_cisBP_PBM.meme	C2H2_tnt.SGR5_colamp_a_m1	SGR5	TTTTGTCTTWTTYTN	1.04e-06	0.000394	0.37	379	415	415	1245	30.8	16	3.86	5	0.4
194	ArabidopsisDapv1_cisBP_PBM.meme	bZIP_tnt.bZIP44_col_m1	bZIP44	DWWGCTGACGTGGCA	1.01e-05	0.000394	0.37	39	415	415	1245	11.7	11	2.65	2	0.16
195	ArabidopsisDapv1_cisBP_PBM.meme	AP2EREBP_tnt.ESE1_col_a_m1	ESE1	HGRYGGCGGCGGHGG	1.1e-05	0.000419	0.393	38	415	415	1245	8.22	13	3.13	4	0.32
196	ArabidopsisDapv1_cisBP_PBM.meme	C2H2_tnt.IDD5_col_m1	IDD5	TTTTTGTCGTTTWSTG	2.9e-06	0.000435	0.408	150	415	415	1245	1.79	49	11.81	61	4.9
197	ArabidopsisDapv1_cisBP_PBM.meme	AP2EREBP_tnt.ERF1_col_a_m1	ERF1	YHNYMDYMGCCGCCRYHDHHDHHNHHNN	2.15e-05	0.000516	0.485	24	415	415	1245	4.15	15	3.61	7	0.56
198	ArabidopsisDapv1_cisBP_PBM.meme	M01603_2.00_Weirauch_WIN1	WIN1	VCRCCGCMRY	1.01e-06	0.000558	0.524	553	415	415	1245	1.23	146	35.18	286	22.97
199	ArabidopsisDapv1_cisBP_PBM.meme	BES1_tnt.BAM8_col_a_m1	BAM8	YCACACGTGYSAANT	1.37e-05	0.000618	0.58	45	415	415	1245	6.77	17	4.1	9	0.72
200	ArabidopsisDapv1_cisBP_PBM.meme	BZR_tnt.At1g78700_col_a_m1	At1g78700	YGCACGTGTGV	1.73e-05	0.000622	0.584	36	415	415	1245	1.08	21	5.06	15	1.2
201	ArabidopsisDapv1_cisBP_PBM.meme	bHLH_tnt.bHLH69_col_a_m1	bHLH69	CGTGNKWBGCACGTG	1.37e-05	0.000632	0.593	46	415	415	1245	3.11	17	4.1	9	0.72
202	ArabidopsisDapv1_cisBP_PBM.meme	AP2EREBP_tnt.At4g16750_col_a_m1	At4g16750	CNHCDYCRCCGACAH	5.16e-06	0.000644	0.605	125	415	415	1245	1.13	53	12.77	71	5.7
203	ArabidopsisDapv1_cisBP_PBM.meme	WRKY_tnt.WRKY8_colamp_a_m1	WRKY8	WWNCGTTGACTTTTT	1.07e-05	0.00073	0.685	68	415	415	1245	3.2	18	4.34	10	0.8
204	ArabidopsisDapv1_cisBP_PBM.meme	BZR_tnt.At1g78700_colamp_a_m1	At1g78700	BYRCACGTGTGNATT	1.48e-05	0.000741	0.695	50	415	415	1245	1.92	25	6.02	21	1.69
205	ArabidopsisDapv1_cisBP_PBM.meme	BZR_tnt.At4g36780_col_a_m1	At4g36780	YCACACGTGCR	2.33e-05	0.000793	0.745	34	415	415	1245	1.17	20	4.82	14	1.12
206	ArabidopsisDapv1_cisBP_PBM.meme	bHLH_tnt.bHLH74_col_a_m1	bHLH74	CGTGANDVBCACGTGMBNNCW	1.12e-05	0.000875	0.821	78	415	415	1245	1.85	34	8.19	36	2.89
207	ArabidopsisDapv1_cisBP_PBM.meme	AP2EREBP_tnt.ERF7_colamp_a_m1	ERF7	ATGGCGGCGGHRRNRRNDRND	2.26e-05	0.00088	0.826	39	415	415	1245	1.51	22	5.3	17	1.37
208	ArabidopsisDapv1_cisBP_PBM.meme	C2C2dof_tnt.DAG2_col_a_m1	DAG2	NAAAAAGKDAA	1.27e-06	0.000939	0.882	741	415	415	1245	1.58	162	39.04	330	26.51
209	ArabidopsisDapv1_cisBP_PBM.meme	AP2EREBP_tnt.At1g22810_colamp_a_m1	At1g22810	CDCCACCGACAHNNN	1.27e-05	0.000968	0.909	76	415	415	1245	2.39	27	6.51	24	1.93
210	ArabidopsisDapv1_cisBP_PBM.meme	C2C2dof_tnt.dof24_colamp_a_m1	dof24	WWADVNAAAAAGTDA	1.6e-06	0.00111	1.04	693	415	415	1245	1.33	179	43.13	378	30.36
211	ArabidopsisDapv1_cisBP_PBM.meme	AP2EREBP_tnt.ERF11_colamp_a_m1	ERF11	DRHDATGGCGGCGGHGRHDD	2.78e-05	0.00125	1.17	45	415	415	1245	86.2	9	2.17	1	0.08
212	ArabidopsisDapv1_cisBP_PBM.meme	Trihelix_tnt.GT3a_col_a_m1	GT3a	RRCACGTGTHWAAWDTD	8.64e-06	0.00133	1.25	154	415	415	1245	1.32	55	13.25	77	6.18
213	ArabidopsisDapv1_cisBP_PBM.meme	bZIP_tnt.bZIP48_col_a_m1	bZIP48	GCCACGTCAGCAWH	3.5e-05	0.00133	1.25	38	415	415	1245	13	10	2.41	2	0.16
214	ArabidopsisDapv1_cisBP_PBM.meme	AP2EREBP_tnt.AT3G57600_col_a_m1	AT3G57600	CCDCCACCGCC	2.04e-05	0.00135	1.26	66	415	415	1245	2.35	24	5.78	20	1.61
215	ArabidopsisDapv1_cisBP_PBM.meme	AP2EREBP_tnt.ERF4_colamp_a_m1	ERF4	RRWWATGGCGGCGGHGRNRN	3.5e-05	0.00136	1.28	39	415	415	1245	39.9	10	2.41	2	0.16
216	ArabidopsisDapv1_cisBP_PBM.meme	AP2EREBP_tnt.RRTF1_col_a_m1	RRTF1	RWWATKRCGGCGGMG	2.61e-05	0.00151	1.42	58	415	415	1245	7.66	14	3.37	6	0.48
217	ArabidopsisDapv1_cisBP_PBM.meme	AP2EREBP_tnt.RAP212_col_a_m1	RAP212	NGRHDRHDRYGGCGGCGGHGR	3.66e-05	0.00161	1.51	44	415	415	1245	23.8	11	2.65	3	0.24
218	ArabidopsisDapv1_cisBP_PBM.meme	C2C2gata_tnt.ZML2_col_a_m1	ZML2	CATCATCATCATCATCATC	5.63e-05	0.00163	1.53	29	415	415	1245	1.58	17	4.1	11	0.88
219	ArabidopsisDapv1_cisBP_PBM.meme	AP2EREBP_tnt.ERF13_colamp_a_m1	ERF13	HDRYGGCGGCKRHKR	3.07e-05	0.00169	1.58	55	415	415	1245	17.3	13	3.13	5	0.4
220	ArabidopsisDapv1_cisBP_PBM.meme	ABI3VP1_tnt.AT5G60130_col_a_m1	AT5G60130	AAGCAAAAHHWAAGSAAAA	4.27e-06	0.00171	1.61	401	415	415	1245	1.09	132	31.81	258	20.72
221	ArabidopsisDapv1_cisBP_PBM.meme	bZIP_tnt.bZIP42_colamp_a_m1	bZIP42	TGCCACGTCAGCA	0.000107	0.00192	1.8	18	415	415	1245	1.39	11	2.65	4	0.32
222	ArabidopsisDapv1_cisBP_PBM.meme	AP2EREBP_tnt.DEAR2_col_a_m1	DEAR2	YCDYCDCCACCGACA	2.15e-05	0.002	1.88	93	415	415	1245	23.1	15	3.61	7	0.56
223	ArabidopsisDapv1_cisBP_PBM.meme	bHLH_tnt.BIM3_col_a_m1	BIM3	ACGTGMDHSTCACGTGAC	5.31e-05	0.00202	1.89	38	415	415	1245	1.28	21	5.06	17	1.37
224	ArabidopsisDapv1_cisBP_PBM.meme	AP2EREBP_tnt.ERF104_colamp_a_m1	ERF104	HGGYGGCGGCGGMGG	7.47e-05	0.00209	1.96	28	415	415	1245	1.81	16	3.86	10	0.8
225	ArabidopsisDapv1_cisBP_PBM.meme	C2C2dof_tnt.DAG2_colamp_a_m1	DAG2	NAAAAAGKDAAWW	3.05e-06	0.00217	2.03	711	415	415	1245	1.98	132	31.81	256	20.56
226	ArabidopsisDapv1_cisBP_PBM.meme	NAC_tnt.ANAC094_col_a_m1	ANAC094	YGCCGTVNHNNHCACGBH	5.31e-05	0.00223	2.09	42	415	415	1245	2.14	21	5.06	17	1.37
227	ArabidopsisDapv1_cisBP_PBM.meme	NAC_tnt.ATAF1_colamp_a_d1	ATAF1	ACGTR	5.04e-06	0.00223	2.09	443	415	415	1245	1.34	90	21.69	154	12.37
228	ArabidopsisDapv1_cisBP_PBM.meme	MYB_tnt.MYB58_colamp_a_m1	MYB58	DDDNDDDDGGTTGGTGRRNND	9.79e-06	0.00234	2.19	239	415	415	1245	8.54	39	9.4	45	3.61
229	ArabidopsisDapv1_cisBP_PBM.meme	AP2EREBP_tnt.ERF15_colamp_a_m1	ERF15	HDYHDYHDYMGCCGCCRY	4.45e-05	0.00236	2.21	53	415	415	1245	1.34	26	6.27	25	2.01
230	ArabidopsisDapv1_cisBP_PBM.meme	C2C2dof_tnt.At1g64620_colamp_a_m1	At1g64620	NAAAAAGKWAA	3.77e-06	0.00291	2.73	773	415	415	1245	1.66	162	39.04	337	27.07
231	ArabidopsisDapv1_cisBP_PBM.meme	EIL_tnt.EIN3_colamp_a_d1	EIN3	ACCGTTR	1.45e-05	0.00295	2.77	204	415	415	1245	20	8	1.93	0	0
232	ArabidopsisDapv1_cisBP_PBM.meme	AP2EREBP_tnt.ERF13_col_b_m1	ERF13	MKCMGCCGCCATWDY	7.47e-05	0.00328	3.08	44	415	415	1245	4.79	16	3.86	10	0.8
233	ArabidopsisDapv1_cisBP_PBM.meme	MYB_tnt.MYB55_colamp_a_m1	MYB55	WGGTWGGTRRRNNDD	1.05e-05	0.00331	3.11	316	415	415	1245	2.69	67	16.14	104	8.35
234	ArabidopsisDapv1_cisBP_PBM.meme	AP2EREBP_tnt.RAP211_col_a_m1	RAP211	CYDYCDYCGCCGGCN	4.2e-05	0.00344	3.23	82	415	415	1245	9.3	20	4.82	15	1.2
235	ArabidopsisDapv1_cisBP_PBM.meme	BZR_tnt.BZR1_col_a_m1	BZR1	SCRCACGTGYRHNYNHNNHB	0.0001	0.00389	3.66	39	415	415	1245	1.79	19	4.58	15	1.2
236	ArabidopsisDapv1_cisBP_PBM.meme	MYB_tnt.MYB13_col_a_m1	MYB13	DNDDKGGTWGGTGRR	1.65e-05	0.00391	3.67	237	415	415	1245	1.55	74	17.83	122	9.8
237	ArabidopsisDapv1_cisBP_PBM.meme	MYB_tnt.MYB107_col_a_m1	MYB107	DWRKTWGGTGARCHAHHD	1.26e-05	0.004	3.75	317	415	415	1245	1.09	106	25.54	198	15.9
238	ArabidopsisDapv1_cisBP_PBM.meme	MYB_tnt.MYB13_colamp_a_m1	MYB13	YYCACCWACCMHHNHHHH	2.17e-05	0.00437	4.1	202	415	415	1245	11.4	32	7.71	34	2.73
239	ArabidopsisDapv1_cisBP_PBM.meme	M00852_2.00_FrancoZorrilla_ARF3	ARF3	NKGTCBNN	5.27e-06	0.00446	4.19	848	415	415	1245	1.08	227	54.7	524	42.09
240	ArabidopsisDapv1_cisBP_PBM.meme	M01602_2.00_Weirauch_ERF094	ERF094	MGCCGCCR	1.66e-05	0.0048	4.5	289	415	415	1245	5.35	29	6.99	28	2.25
241	ArabidopsisDapv1_cisBP_PBM.meme	MYB_tnt.MYB67_col_a_m1	MYB67	DNDDNDNDDDYGKTWGGTRGR	2e-05	0.0049	4.6	245	415	415	1245	6.2	41	9.88	51	4.1
242	ArabidopsisDapv1_cisBP_PBM.meme	CPP_tnt.AT2G20110_colamp_a_m1	AT2G20110	WWTTTRAATTTDAAW	7.68e-06	0.00529	4.97	691	415	415	1245	2.2	126	30.36	246	19.76
243	ArabidopsisDapv1_cisBP_PBM.meme	AP2EREBP_tnt.ERF4_col_a_m1	ERF4	YCKCCGCCGCCAHHD	0.000187	0.00561	5.26	30	415	415	1245	1.45	17	4.1	13	1.04
244	ArabidopsisDapv1_cisBP_PBM.meme	WRKY_tnt.WRKY7_colamp_a_m1	WRKY7	WADAANWNAAAAAGTCAACGV	7.76e-05	0.00565	5.31	73	415	415	1245	4.91	18	4.34	13	1.04
245	ArabidopsisDapv1_cisBP_PBM.meme	C2C2gata_tnt.ZML1_col_a_m1	ZML1	TCATCATCATCATCA	0.000212	0.00593	5.57	28	415	415	1245	4.3	12	2.89	6	0.48
246	ArabidopsisDapv1_cisBP_PBM.meme	C2H2_tnt.At1g14580_col_a_m1	At1g14580	WWWWTTTTTGTCGTTTTSTK	4.59e-05	0.0065	6.1	142	415	415	1245	1.7	46	11.08	64	5.14
247	ArabidopsisDapv1_cisBP_PBM.meme	C2H2_tnt.SGR5_col_a_m1	SGR5	AAAAWAAGACAAAAW	2.18e-05	0.00718	6.74	330	415	415	1245	27.5	18	4.34	11	0.88
248	ArabidopsisDapv1_cisBP_PBM.meme	MYB_tnt.MYB93_colamp_a_m1	MYB93	NNWDBYYCACCWAMC	2.31e-05	0.0078	7.32	339	415	415	1245	12.5	28	6.75	27	2.17
249	ArabidopsisDapv1_cisBP_PBM.meme	AP2EREBP_tnt.At1g36060_col_a_m1	At1g36060	DTKGKCGGTGGHGR	7.48e-05	0.00797	7.48	107	415	415	1245	4.81	27	6.51	28	2.25
250	ArabidopsisDapv1_cisBP_PBM.meme	AP2EREBP_tnt.ERF8_colamp_a_m1	ERF8	DWWWTGGCGGCGGHRDND	0.000137	0.00832	7.81	61	415	415	1245	4.84	18	4.34	14	1.12
251	ArabidopsisDapv1_cisBP_PBM.meme	MYB_tnt.MYB83_colamp_a_m1	MYB83	DDDDRHGGTTGGTGR	2.7e-05	0.00886	8.32	330	415	415	1245	2.57	70	16.87	115	9.24
252	ArabidopsisDapv1_cisBP_PBM.meme	AP2EREBP_tnt.ERF9_colamp_a_m1	ERF9	NYCDCCGCCGCCATWWY	0.000265	0.00924	8.68	35	415	415	1245	10.1	11	2.65	5	0.4
253	ArabidopsisDapv1_cisBP_PBM.meme	NAC_tnt.CUC3_colamp_a_m1	CUC3	CKTGTDHHWCACGYHA	8.71e-05	0.00928	8.71	107	415	415	1245	1.1	43	10.36	60	4.82
254	ArabidopsisDapv1_cisBP_PBM.meme	MYB_tnt.MYB39_colamp_a_m1	MYB39	DTDDDDDDWARKTAGGTRRRN	2.77e-05	0.00938	8.81	340	415	415	1245	1.98	81	19.52	141	11.33
255	ArabidopsisDapv1_cisBP_PBM.meme	WRKY_tnt.WRKY28_colamp_a_m1	WRKY28	AAAAGTCAACG	6.68e-05	0.0102	9.6	154	415	415	1245	3.9	32	7.71	37	2.97

## Sheet: Motifs_Pattern11_Shoots
rank	motif_DB	motif_ID	motif_alt_ID	consensus	p-value	adj_p-value	E-value	tests	FASTA_max	pos	neg	PWM_min	TP	%TP	FP	%FP
1	ArabidopsisDapv1_cisBP_PBM.meme	ND_tnt.FRS9_col_a_m1	FRS9	CTCTCTCTCTCTCTCTCTCTC	1.14e-08	2.16e-07	0.000203	19	30	30	1020	3.19	7	23.33	6	0.59
2	ArabidopsisDapv1_cisBP_PBM.meme	bHLH_tnt.bHLH104_col_b_m1	bHLH104	GVCACGTGBCDDCMNSKGSM	1.01e-08	3.82e-07	0.000359	38	30	30	1020	5.4	8	26.67	11	1.08
3	ArabidopsisDapv1_cisBP_PBM.meme	bZIP_tnt.ABI5_col_v3h_m1	ABI5	DDDWGRWSACGTGGCANH	2.61e-08	6.78e-07	0.000637	26	30	30	1020	2.5	8	26.67	13	1.27
4	ArabidopsisDapv1_cisBP_PBM.meme	bZIP_tnt.GBF3_colamp_m1	GBF3	DNWKNHSACGTGGCA	1.65e-08	1.48e-06	0.00139	90	30	30	1020	13.4	8	26.67	12	1.18
5	ArabidopsisDapv1_cisBP_PBM.meme	bZIP_tnt.ABI5_colamp_v3b_m1	ABI5	DDTGRWSACGTGGCA	6.05e-08	1.63e-06	0.00153	27	30	30	1020	1.44	8	26.67	15	1.47
6	ArabidopsisDapv1_cisBP_PBM.meme	bZIP_tnt.ABF2_col_v3a_m1	ABF2	DWWWNTGCCACGTSWCCW	1.28e-07	3.85e-06	0.00362	30	30	30	1020	2	8	26.67	17	1.67
7	ArabidopsisDapv1_cisBP_PBM.meme	bHLH_tnt.bHLH34_colamp_a_m1	bHLH34	WGRCACGTGBHNDNCWCRBKN	1.28e-07	6.42e-06	0.00603	50	30	30	1020	5.98	8	26.67	17	1.67
8	ArabidopsisDapv1_cisBP_PBM.meme	C2C2dof_tnt.OBP1_col_a_m1	OBP1	HHYYTTYTTTTTTWVCTTTTT	3.27e-08	1.1e-05	0.0104	337	30	30	1020	3.45	15	50	95	9.31
9	ArabidopsisDapv1_cisBP_PBM.meme	bZIP_tnt.bZIP68_col_a_m1	bZIP68	TGCCACGTSABCWHH	2.97e-07	1.39e-05	0.0131	47	30	30	1020	6.8	7	23.33	12	1.18
10	ArabidopsisDapv1_cisBP_PBM.meme	bZIP_tnt.AREB3_col_v31_m1	AREB3	DDWGGWSACGTGGCA	4.72e-07	1.42e-05	0.0133	30	30	30	1020	1.2	8	26.67	21	2.06
11	ArabidopsisDapv1_cisBP_PBM.meme	bZIP_tnt.bZIP16_col_v3a_m1	bZIP16	DDWKSHSACGTGGCA	4.47e-07	1.48e-05	0.0139	33	30	30	1020	4.35	7	23.33	13	1.27
12	ArabidopsisDapv1_cisBP_PBM.meme	bZIP_tnt.AREB3_colamp_a_m1	AREB3	DDWGGWSACGTGGCA	6.58e-07	1.78e-05	0.0167	27	30	30	1020	1.97	7	23.33	14	1.37
13	ArabidopsisDapv1_cisBP_PBM.meme	bHLH_tnt.bHLH34_col_m1	bHLH34	GTGNNNRVCACGTGBCDNHDBDH	3.48e-07	2.23e-05	0.0209	64	30	30	1020	7.1	8	26.67	20	1.96
14	ArabidopsisDapv1_cisBP_PBM.meme	BZR_tnt.At4g18890_col_a_m1	At4g18890	YGCACGTGTGR	1.33e-06	3.87e-05	0.0363	29	30	30	1020	3.9	7	23.33	16	1.57
15	ArabidopsisDapv1_cisBP_PBM.meme	bZIP_tnt.bZIP28_col_a_m1	bZIP28	DNWKRTSACGTGGCA	8.35e-07	4.17e-05	0.0392	50	30	30	1020	6.3	8	26.67	23	2.25
16	ArabidopsisDapv1_cisBP_PBM.meme	C2C2dof_tnt.OBP3_col_a_m1	OBP3	TTTWCTTTTTHHYTTTTTTTT	1.48e-07	4.43e-05	0.0416	299	30	30	1020	1.18	21	70	239	23.43
17	ArabidopsisDapv1_cisBP_PBM.meme	bZIP_tnt.bZIP16_colamp_a_m1	bZIP16	DWWGVTSACGTGGCA	1.33e-06	4.67e-05	0.0438	35	30	30	1020	2.86	7	23.33	16	1.57
18	ArabidopsisDapv1_cisBP_PBM.meme	BZR_tnt.At1g78700_colamp_a_m1	At1g78700	BYRCACGTGTGNATT	1.85e-06	4.98e-05	0.0468	27	30	30	1020	2.37	7	23.33	17	1.67
19	ArabidopsisDapv1_cisBP_PBM.meme	BBRBPC_tnt.BPC1_colamp_a_m1	BPC1	CTCTYTCTCTCTCTC	1.85e-06	5.35e-05	0.0503	29	30	30	1020	2.32	7	23.33	17	1.67
20	ArabidopsisDapv1_cisBP_PBM.meme	BBRBPC_tnt.BPC5_colamp_a_m1	BPC5	RARARARAGAGAGAGAGAGAGAGAGAGAG	7.84e-06	5.49e-05	0.0515	7	30	30	1020	8.82	4	13.33	2	0.2
21	ArabidopsisDapv1_cisBP_PBM.meme	BZR_tnt.At4g18890_colamp_a_m1	At4g18890	YGCACGTGTGR	2.51e-06	6.29e-05	0.059	25	30	30	1020	1.08	7	23.33	18	1.76
22	ArabidopsisDapv1_cisBP_PBM.meme	C2C2dof_tnt.AT1G47655_colamp_a_m1	AT1G47655	YYTTTTDCTTTTTBT	1.56e-07	6.34e-05	0.0595	406	30	30	1020	4.34	13	43.33	75	7.35
23	ArabidopsisDapv1_cisBP_PBM.meme	bHLH_tnt.bHLH77_col_a_m1	bHLH77	RWDWNGBCACGTGMK	1.28e-06	6.8e-05	0.0639	53	30	30	1020	1.5	9	30	35	3.43
24	ArabidopsisDapv1_cisBP_PBM.meme	bHLH_tnt.bHLH31_col_m1	bHLH31	VWBDWVNCACGTGBNHNWSWC	1.33e-06	7.87e-05	0.0739	59	30	30	1020	11.9	7	23.33	16	1.57
25	ArabidopsisDapv1_cisBP_PBM.meme	bZIP_tnt.GBF6_colamp_a_m1	GBF6	DWWGVTGACGTGGCA	1.57e-06	9.6e-05	0.0902	61	30	30	1020	1.97	9	30	36	3.53
26	ArabidopsisDapv1_cisBP_PBM.meme	M01703_2.00_Weirauch_PIF1	PIF1	NNCACGTGNN	6.56e-07	0.000141	0.133	215	30	30	1020	2.82	11	36.67	56	5.49
27	ArabidopsisDapv1_cisBP_PBM.meme	M01708_2.00_Weirauch_BEE2	BEE2	NNCACGTGNN	4.74e-07	0.000143	0.134	302	30	30	1020	2.72	11	36.67	54	5.29
28	ArabidopsisDapv1_cisBP_PBM.meme	bZIP_tnt.GBF3_col_m1	GBF3	TGCCACGTCABCWWH	5.54e-06	0.000166	0.156	30	30	30	1020	17.9	5	16.67	6	0.59
29	ArabidopsisDapv1_cisBP_PBM.meme	bHLH_tnt.PIF7_col_a_m1	PIF7	SDKRDWGCCACGTGG	4.73e-06	0.00018	0.169	38	30	30	1020	3.49	6	20	12	1.18
30	ArabidopsisDapv1_cisBP_PBM.meme	M01714_2.00_Weirauch_ILR3	ILR3	NNCACGTGNN	5.44e-07	0.000181	0.17	332	30	30	1020	14.7	4	13.33	0	0
31	ArabidopsisDapv1_cisBP_PBM.meme	BZR_tnt.At4g36780_col_a_m1	At4g36780	YCACACGTGCR	1.48e-05	0.000267	0.25	18	30	30	1020	5.6	5	16.67	8	0.78
32	ArabidopsisDapv1_cisBP_PBM.meme	BES1_tnt.BAM8_colamp_a_m1	BAM8	NNTTSRCACGTGTGR	1.48e-05	0.000341	0.32	23	30	30	1020	7.26	5	16.67	8	0.78
33	ArabidopsisDapv1_cisBP_PBM.meme	C2C2dof_tnt.AT5G66940_col_a_m1	AT5G66940	WHTTTTTTHYTTTTTACTTTTTNHTTTWW	1.54e-06	0.000443	0.416	288	30	30	1020	3.61	13	43.33	93	9.12
34	ArabidopsisDapv1_cisBP_PBM.meme	BZR_tnt.At1g78700_col_a_m1	At1g78700	YGCACGTGTGV	2.26e-05	0.000452	0.424	20	30	30	1020	6.28	5	16.67	9	0.88
35	ArabidopsisDapv1_cisBP_PBM.meme	NAC_tnt.NTM1_colamp_a_m1	NTM1	AAAAAAAADNAAAAAGTAAAW	1.57e-06	0.000462	0.434	294	30	30	1020	15	5	16.67	4	0.39
36	ArabidopsisDapv1_cisBP_PBM.meme	BZR_tnt.At4g36780_colamp_a_m1	At4g36780	WCRCACGTGYGSVT	2.26e-05	0.000519	0.488	23	30	30	1020	3.69	5	16.67	9	0.88
37	ArabidopsisDapv1_cisBP_PBM.meme	M01707_2.00_Weirauch_MYC4	MYC4	NNCACGTGNN	1.89e-06	0.000528	0.496	280	30	30	1020	2.7	11	36.67	63	6.18
38	ArabidopsisDapv1_cisBP_PBM.meme	BBRBPC_tnt.BPC1_col_a_m1	BPC1	GAGAGAGAGAGAGAGAGAGAGAGA	6.2e-05	0.00062	0.582	10	30	30	1020	3.31	4	13.33	5	0.49
39	ArabidopsisDapv1_cisBP_PBM.meme	BES1_tnt.BAM8_col_a_m1	BAM8	YCACACGTGYSAANT	1.91e-05	0.00063	0.591	33	30	30	1020	1.05	7	23.33	26	2.55
40	ArabidopsisDapv1_cisBP_PBM.meme	M01699_2.00_Weirauch_MYC2	MYC2	NNCACGTGNN	2.51e-06	0.000684	0.642	272	30	30	1020	6.27	7	23.33	18	1.76
41	ArabidopsisDapv1_cisBP_PBM.meme	M01712_2.00_Weirauch_MYC3	MYC3	CACGTGNNNN	1.75e-06	0.000733	0.689	420	30	30	1020	1.75	14	46.67	112	10.98
42	ArabidopsisDapv1_cisBP_PBM.meme	C2C2dof_tnt.CDF3_col_a_m1	CDF3	AAAARDNAAAAAGTRAAAA	2.99e-06	0.000923	0.867	309	30	30	1020	3.38	12	40	82	8.04
43	ArabidopsisDapv1_cisBP_PBM.meme	Trihelix_tnt.GT3a_col_a_m1	GT3a	RRCACGTGTHWAAWDTD	1.26e-05	0.00123	1.16	98	30	30	1020	1.2	11	36.67	78	7.65
44	ArabidopsisDapv1_cisBP_PBM.meme	C2C2dof_tnt.AT1G69570_col_a_m1	AT1G69570	TTTTYACTTTTTYTTTTTTTTTTTTTW	5.96e-06	0.00141	1.33	237	30	30	1020	1.55	16	53.33	167	16.37
45	ArabidopsisDapv1_cisBP_PBM.meme	bHLH_tnt.bHLH74_colamp_a_m1	bHLH74	CACGTGAY	3.51e-05	0.00155	1.45	44	30	30	1020	2.51	7	23.33	29	2.84
46	ArabidopsisDapv1_cisBP_PBM.meme	C2C2dof_tnt.COG1_col_a_m1	COG1	RWAAAAADDAAAAAGTRAAAA	6.08e-06	0.00193	1.81	317	30	30	1020	3.13	13	43.33	106	10.39
47	ArabidopsisDapv1_cisBP_PBM.meme	C2H2_tnt.STOP1_col_a_m1	STOP1	CCTKCMCCAGATRHAMCCT	3.42e-05	0.003	2.82	88	30	30	1020	2.12	9	30	55	5.39
48	ArabidopsisDapv1_cisBP_PBM.meme	C2H2_tnt.IDD4_col_a_m1	IDD4	MASAAAAMGACAAAAAW	4.58e-05	0.00311	2.92	68	30	30	1020	1.98	8	26.67	43	4.22
49	ArabidopsisDapv1_cisBP_PBM.meme	bHLH_tnt.bHLH74_col_a_m1	bHLH74	CGTGANDVBCACGTGMBNNCW	7.25e-05	0.00311	2.92	43	30	30	1020	1.29	7	23.33	33	3.24
50	ArabidopsisDapv1_cisBP_PBM.meme	C2C2dof_tnt.AT5G02460_col_a_m1	AT5G02460	RAAAAAGWAAAAARAAAAARA	1.19e-05	0.00342	3.21	289	30	30	1020	1.46	17	56.67	200	19.61
51	ArabidopsisDapv1_cisBP_PBM.meme	bZIP_tnt.bZIP3_col_a_m1	bZIP3	DDTGMTGACGTGGCA	0.000101	0.00344	3.23	34	30	30	1020	15.9	4	13.33	6	0.59
52	ArabidopsisDapv1_cisBP_PBM.meme	BZR_tnt.BZR1_col_a_m1	BZR1	SCRCACGTGYRHNYNHNNHB	0.000155	0.00356	3.34	23	30	30	1020	1.51	5	16.67	15	1.47
53	ArabidopsisDapv1_cisBP_PBM.meme	C2C2dof_tnt.Adof1_colamp_a_m1	Adof1	ARAAADNAAAAAGTAAAWDWH	1.22e-05	0.00377	3.54	310	30	30	1020	5.65	8	26.67	35	3.43
54	ArabidopsisDapv1_cisBP_PBM.meme	C2H2_tnt.At1g14580_col_a_m1	At1g14580	WWWWTTTTTGTCGTTTTSTK	5.67e-05	0.00424	3.98	75	30	30	1020	1.23	9	30	59	5.78
55	ArabidopsisDapv1_cisBP_PBM.meme	C2C2dof_tnt.AT1G69570_colamp_a_m1	AT1G69570	WAAAAAAAAAAARAAAAAGTR	1.67e-05	0.00485	4.55	291	30	30	1020	2.18	14	46.67	137	13.43
56	ArabidopsisDapv1_cisBP_PBM.meme	C2H2_tnt.TF3A_col_a_m1	TF3A	CYTCCTCCTCCTCCTCCTC	6.1e-05	0.00639	6	105	30	30	1020	8.83	7	23.33	32	3.14
57	ArabidopsisDapv1_cisBP_PBM.meme	C2C2dof_tnt.CDF3_colamp_a_m1	CDF3	TKYACTTTTTNHYTTTTT	2.22e-05	0.00693	6.51	313	30	30	1020	3.07	12	40	101	9.9
58	ArabidopsisDapv1_cisBP_PBM.meme	C2C2dof_tnt.At4g38000_col_a_m1	At4g38000	HTTTTTWTTTTTTTTTTTTWWCTTTTTH	2.57e-05	0.00735	6.9	287	30	30	1020	4.22	10	33.33	68	6.67
59	ArabidopsisDapv1_cisBP_PBM.meme	C2H2_tnt.AT4G26030_col_a_m1	AT4G26030	HHNHHNHYYCACCWACYHH	4.08e-05	0.00767	7.2	189	30	30	1020	1.07	15	50	171	16.76
60	ArabidopsisDapv1_cisBP_PBM.meme	MYB_tnt.ATY19_col_a_m1	ATY19	YHHHAHHWHHYYCACCAACCH	4.08e-05	0.00792	7.43	195	30	30	1020	1.22	15	50	171	16.76
61	ArabidopsisDapv1_cisBP_PBM.meme	C2H2_tnt.IDD5_colamp_a_m1	IDD5	WWTTTTGTCKTTTTSTK	6.3e-05	0.00796	7.48	127	30	30	1020	9.21	6	20	21	2.06
62	ArabidopsisDapv1_cisBP_PBM.meme	MYB_tnt.MYB96_colamp_a_m1	MYB96	HHHAHYYMCCAACYACCWHHW	4.08e-05	0.00804	7.55	198	30	30	1020	1.35	15	50	171	16.76
63	ArabidopsisDapv1_cisBP_PBM.meme	REM_tnt.REM19_colamp_a_m1	REM19	WTDWMAAAAAAAAAAAAAAAA	5.01e-05	0.00823	7.73	165	30	30	1020	5.21	9	30	58	5.69
64	ArabidopsisDapv1_cisBP_PBM.meme	AP2EREBP_tnt.DREB26_col_a_m1	DREB26	YCNCCDYCDYCDCCACCGMC	0.000325	0.00841	7.9	26	30	30	1020	9.89	4	13.33	9	0.88
65	ArabidopsisDapv1_cisBP_PBM.meme	BBRBPC_tnt.BPC6_col_a_m1	BPC6	CTCTCTCTCTCTCTCTCTCTC	0.00233	0.00928	8.71	4	30	30	1020	29.4	2	6.67	1	0.1
66	ArabidopsisDapv1_cisBP_PBM.meme	C2C2dof_tnt.AT2G28810_col_a_m1	AT2G28810	TTYTTTTTTTTTWACTTTTTB	3.12e-05	0.00952	8.94	307	30	30	1020	2.25	14	46.67	145	14.22
67	ArabidopsisDapv1_cisBP_PBM.meme	C2H2_tnt.At1g14580_colamp_a_m1	At1g14580	MASAAAAMGACAAAAWW	0.000118	0.00952	8.94	81	30	30	1020	2.84	7	23.33	36	3.53
68	ArabidopsisDapv1_cisBP_PBM.meme	C2C2dof_tnt.AT2G28810_colamp_a_m1	AT2G28810	TTYACTTTTTNHYTT	2.68e-05	0.0099	9.3	372	30	30	1020	2.46	14	46.67	143	14.02
69	ArabidopsisDapv1_cisBP_PBM.meme	bZIP_tnt.GBF5_col_v3a_m1	GBF5	DWTGCTGACGTGGCA	0.000398	0.0103	9.67	26	30	30	1020	21.8	3	10	3	0.29

## Sheet: GOterms_DPF_k11_shoot_total
	category	over_represented_pvalue	under_represented_pvalue	numDEInCat	numInCat	term	ontology	Set
1	GO:0005524	8.27482e-08	1	70	2267	ATP binding	MF	Pattern_1
2	GO:0006468	4.35701e-06	0.999998	33	981	protein phosphorylation	BP	Pattern_1
3	GO:0004713	4.71223e-06	0.999998	27	727	protein tyrosine kinase activity	MF	Pattern_1
4	GO:0009069	5.27694e-06	0.999998	33	975	serine family amino acid metabolic process	BP	Pattern_1
5	GO:0004674	2.31624e-05	0.999992	26	766	protein serine/threonine kinase activity	MF	Pattern_1
6	GO:0005886	0.000232721	0.999882	46	1879	plasma membrane	CC	Pattern_1
7	GO:0008295	0.000257544	0.999994	3	13	spermidine biosynthetic process	BP	Pattern_1
8	GO:0048765	0.000400433	0.999977	4	24	root hair cell differentiation	BP	Pattern_1
9	GO:0006754	0.000564616	0.999928	6	47	ATP biosynthetic process	BP	Pattern_1
10	GO:0009734	0.00151053	0.999757	6	111	auxin-activated signaling pathway	BP	Pattern_1
11	GO:0004711	0.00170425	0.999917	3	15	ribosomal protein S6 kinase activity	MF	Pattern_1
12	GO:0010029	0.00310632	0.999809	3	17	regulation of seed germination	BP	Pattern_1
13	GO:0005488	0.0035783	0.998123	31	1230	binding	MF	Pattern_1
14	GO:0009365	0.0036004	0.999607	4	30	protein histidine kinase complex	CC	Pattern_1
15	GO:0004675	0.00399424	0.999086	7	173	transmembrane receptor protein serine/threonine kinase activity	MF	Pattern_1
16	GO:0018106	0.00409752	0.999718	3	19	peptidyl-histidine phosphorylation	BP	Pattern_1
17	GO:0007169	0.00474043	0.999218	5	81	transmembrane receptor protein tyrosine kinase signaling pathway	BP	Pattern_1
18	GO:0003723	0.00480391	0.998016	16	503	RNA binding	MF	Pattern_1
19	GO:0005515	0.00486852	0.996787	84	4490	protein binding	MF	Pattern_1
20	GO:0009789	0.00515484	0.999611	3	21	positive regulation of abscisic acid-activated signaling pathway	BP	Pattern_1
21	GO:0016887	0.00521155	0.998356	10	191	ATPase activity	MF	Pattern_1
22	GO:0000155	0.00718892	0.999385	3	22	phosphorelay sensor kinase activity	MF	Pattern_1
23	GO:0016874	0.00996069	0.998489	4	55	ligase activity	MF	Pattern_1
24	GO:0005388	0.01007	0.999021	3	23	calcium-transporting ATPase activity	MF	Pattern_1
25	GO:0016529	0.01007	0.999021	3	23	sarcoplasmic reticulum	CC	Pattern_1
26	GO:0009524	0.0103167	0.997964	5	66	phragmoplast	CC	Pattern_1
27	GO:0009908	0.010949	0.997793	5	78	flower development	BP	Pattern_1
28	GO:0042538	0.0114531	0.998786	3	41	hyperosmotic salinity response	BP	Pattern_1
29	GO:0030048	0.0120234	0.998817	3	15	actin filament-based movement	BP	Pattern_1
30	GO:0009624	0.0120265	0.997502	5	98	response to nematode	BP	Pattern_1
31	GO:0009504	0.0129162	0.998624	3	23	cell plate	CC	Pattern_1
32	GO:0030528	0.0133286	0.997139	5	137	GO:0030528	NA	Pattern_1
33	GO:0010150	0.0148993	0.997459	4	54	leaf senescence	BP	Pattern_1
34	GO:0005747	0.0175756	0.997797	3	50	mitochondrial respiratory chain complex I	CC	Pattern_1
35	GO:0009585	0.0198889	0.997463	3	29	red, far-red light phototransduction	BP	Pattern_1
36	GO:0004721	0.0215226	0.997104	3	44	phosphoprotein phosphatase activity	MF	Pattern_1
37	GO:0003774	0.0235218	0.996861	3	23	motor activity	MF	Pattern_1
38	GO:0016020	0.0319145	0.979402	37	1894	membrane	CC	Pattern_1
39	GO:0009611	0.0341225	0.990669	5	159	response to wounding	BP	Pattern_1
40	GO:0016567	0.0346957	0.987885	7	222	protein ubiquitination	BP	Pattern_1
41	GO:0005982	0.0359434	0.985384	9	333	starch metabolic process	BP	Pattern_1
42	GO:0009926	0.036471	0.993977	3	47	auxin polar transport	BP	Pattern_1
43	GO:0045449	0.0381064	0.978819	19	1132	GO:0045449	NA	Pattern_1
44	GO:0006099	0.0412236	0.992892	3	42	tricarboxylic acid cycle	BP	Pattern_1
45	GO:0009651	0.0416119	0.982627	9	336	response to salt stress	BP	Pattern_1
46	GO:0005829	0.0446746	0.97719	14	516	cytosol	CC	Pattern_1
47	GO:0007047	0.0451311	0.991818	3	63	GO:0007047	NA	Pattern_1
48	GO:0042626	0.0459442	0.988875	4	62	ATPase activity, coupled to transmembrane movement of substances	MF	Pattern_1
49	GO:0009535	7.16869e-12	1	21	412	chloroplast thylakoid membrane	CC	Pattern_2
50	GO:0015031	6.11306e-07	1	9	141	protein transport	BP	Pattern_2
51	GO:0009570	3.83345e-06	0.999999	14	447	chloroplast stroma	CC	Pattern_2
52	GO:0007264	4.98901e-06	1	7	95	small GTPase mediated signal transduction	BP	Pattern_2
53	GO:0009543	8.66868e-06	0.999999	6	66	chloroplast thylakoid lumen	CC	Pattern_2
54	GO:0009773	1.36528e-05	1	4	18	photosynthetic electron transport in photosystem I	BP	Pattern_2
55	GO:0009654	1.80524e-05	1	4	20	photosystem II oxygen evolving complex	CC	Pattern_2
56	GO:0015979	7.17595e-05	0.999994	6	89	photosynthesis	BP	Pattern_2
57	GO:0005525	0.000214325	0.999965	8	248	GTP binding	MF	Pattern_2
58	GO:0042651	0.000464128	0.999985	3	21	thylakoid membrane	CC	Pattern_2
59	GO:0006810	0.0010077	0.999794	8	279	transport	BP	Pattern_2
60	GO:0004725	0.00114888	0.999948	3	31	protein tyrosine phosphatase activity	MF	Pattern_2
61	GO:0003924	0.00131421	0.999794	6	182	GTPase activity	MF	Pattern_2
62	GO:0005622	0.00213825	0.999364	11	596	intracellular	CC	Pattern_2
63	GO:0006184	0.00343999	0.99947	5	150	GO:0006184	NA	Pattern_2
64	GO:0006913	0.00553021	0.999549	3	51	nucleocytoplasmic transport	BP	Pattern_2
65	GO:0006886	0.00873389	0.998315	5	204	intracellular protein transport	BP	Pattern_2
66	GO:0010287	0.0111365	0.998821	3	61	plastoglobule	CC	Pattern_2
67	GO:0006570	0.0111678	0.998813	3	67	tyrosine metabolic process	BP	Pattern_2
68	GO:0008565	0.011177	0.998806	3	79	protein transporter activity	MF	Pattern_2
69	GO:0051536	0.0130994	0.998523	3	68	iron-sulfur cluster binding	MF	Pattern_2
70	GO:0009941	0.017516	0.994706	7	388	chloroplast envelope	CC	Pattern_2
71	GO:0022900	0.0238891	0.996615	3	78	electron transport chain	BP	Pattern_2
72	GO:0005886	0.0312758	0.983058	20	1879	plasma membrane	CC	Pattern_2
73	GO:0015035	0.0393648	0.993214	3	95	protein disulfide oxidoreductase activity	MF	Pattern_2
74	GO:0006118	0.0493174	0.978922	9	617	GO:0006118	NA	Pattern_2
75	GO:0003735	5.18566e-166	1	159	402	structural constituent of ribosome	MF	Pattern_3
76	GO:0042254	6.38262e-164	1	158	406	ribosome biogenesis	BP	Pattern_3
77	GO:0006412	4.34037e-148	1	150	429	translation	BP	Pattern_3
78	GO:0005840	6.48809e-143	1	158	559	ribosome	CC	Pattern_3
79	GO:0022625	1.18437e-81	1	63	92	cytosolic large ribosomal subunit	CC	Pattern_3
80	GO:0022627	2.52691e-42	1	34	55	cytosolic small ribosomal subunit	CC	Pattern_3
81	GO:0005730	2.89432e-37	1	60	396	nucleolus	CC	Pattern_3
82	GO:0000786	6.01869e-22	1	23	64	nucleosome	CC	Pattern_3
83	GO:0006334	6.70367e-19	1	21	69	nucleosome assembly	BP	Pattern_3
84	GO:0003723	2.1333e-15	1	39	503	RNA binding	MF	Pattern_3
85	GO:0015935	1.19384e-14	1	16	49	small ribosomal subunit	CC	Pattern_3
86	GO:0019843	1.93553e-14	1	19	81	rRNA binding	MF	Pattern_3
87	GO:0009507	2.39011e-12	1	66	1437	chloroplast	CC	Pattern_3
88	GO:0009955	1.03055e-10	1	7	9	adaxial/abaxial pattern specification	BP	Pattern_3
89	GO:0005774	4.79347e-10	1	33	530	vacuolar membrane	CC	Pattern_3
90	GO:0005618	4.80889e-09	1	27	359	cell wall	CC	Pattern_3
91	GO:0032183	7.75207e-09	1	8	24	SUMO binding	MF	Pattern_3
92	GO:0015934	1.05681e-08	1	10	39	large ribosomal subunit	CC	Pattern_3
93	GO:0006414	1.19704e-07	1	6	12	translational elongation	BP	Pattern_3
94	GO:0070181	9.4823e-07	1	4	5	small ribosomal subunit rRNA binding	MF	Pattern_3
95	GO:0048569	6.68559e-06	1	3	3	post-embryonic animal organ development	BP	Pattern_3
96	GO:0005732	8.00346e-06	1	6	24	small nucleolar ribonucleoprotein complex	CC	Pattern_3
97	GO:0034080	2.16568e-05	1	4	8	CENP-A containing nucleosome assembly	BP	Pattern_3
98	GO:0045653	2.16568e-05	1	4	8	negative regulation of megakaryocyte differentiation	BP	Pattern_3
99	GO:0015629	2.63651e-05	0.999999	5	17	actin cytoskeleton	CC	Pattern_3
100	GO:0006122	3.46774e-05	1	3	5	mitochondrial electron transport, ubiquinol to cytochrome c	BP	Pattern_3
101	GO:0031369	4.25185e-05	1	3	4	translation initiation factor binding	MF	Pattern_3
102	GO:0008201	4.72282e-05	1	3	4	heparin binding	MF	Pattern_3
103	GO:0000911	8.17594e-05	0.999997	4	14	cytokinesis by cell plate formation	BP	Pattern_3
104	GO:0015450	8.24803e-05	0.999993	6	42	P-P-bond-hydrolysis-driven protein transmembrane transporter activity	MF	Pattern_3
105	GO:0048015	8.71274e-05	0.999997	4	15	phosphatidylinositol-mediated signaling	BP	Pattern_3
106	GO:0042719	0.000123746	0.999998	3	6	mitochondrial intermembrane space protein transporter complex	CC	Pattern_3
107	GO:0005654	0.000130758	0.999991	5	26	nucleoplasm	CC	Pattern_3
108	GO:0000723	0.000201788	0.999991	4	18	telomere maintenance	BP	Pattern_3
109	GO:0045039	0.000296633	0.999993	3	8	protein import into mitochondrial inner membrane	BP	Pattern_3
110	GO:0000276	0.000423356	0.99999	3	7	mitochondrial proton-transporting ATP synthase complex, coupling factor F(o)	CC	Pattern_3
111	GO:0000785	0.000443028	0.999958	5	45	chromatin	CC	Pattern_3
112	GO:0015078	0.000505825	0.999969	4	19	hydrogen ion transmembrane transporter activity	MF	Pattern_3
113	GO:0051087	0.000509691	0.999969	4	20	chaperone binding	MF	Pattern_3
114	GO:0009941	0.000628152	0.999779	17	388	chloroplast envelope	CC	Pattern_3
115	GO:0005886	0.000941087	0.999462	52	1879	plasma membrane	CC	Pattern_3
116	GO:0030527	0.00105181	0.999962	3	9	structural constituent of chromatin	MF	Pattern_3
117	GO:0008121	0.00118311	0.999951	3	12	ubiquinol-cytochrome-c reductase activity	MF	Pattern_3
118	GO:0045285	0.00118311	0.999951	3	12	GO:0045285	NA	Pattern_3
119	GO:0007010	0.00126994	0.999896	4	28	cytoskeleton organization	BP	Pattern_3
120	GO:0003682	0.0013596	0.999835	5	50	chromatin binding	MF	Pattern_3
121	GO:0003779	0.00156661	0.999749	6	76	actin binding	MF	Pattern_3
122	GO:0005634	0.00159883	0.999081	48	1736	nucleus	CC	Pattern_3
123	GO:0006396	0.00179668	0.999702	6	87	RNA processing	BP	Pattern_3
124	GO:0010090	0.00289149	0.999695	4	40	trichome morphogenesis	BP	Pattern_3
125	GO:0005750	0.00324666	0.999797	3	17	mitochondrial respiratory chain complex III	CC	Pattern_3
126	GO:0015986	0.00371584	0.999588	4	31	ATP synthesis coupled proton transport	BP	Pattern_3
127	GO:0046872	0.00522185	0.997749	17	453	metal ion binding	MF	Pattern_3
128	GO:0005515	0.00568851	0.996022	101	4490	protein binding	MF	Pattern_3
129	GO:0030529	0.00713164	0.999029	4	41	intracellular ribonucleoprotein complex	CC	Pattern_3
130	GO:0006333	0.00904088	0.99915	3	24	chromatin assembly or disassembly	BP	Pattern_3
131	GO:0009965	0.0106221	0.997864	5	82	leaf morphogenesis	BP	Pattern_3
132	GO:0009793	0.0177271	0.992843	11	326	embryo development ending in seed dormancy	BP	Pattern_3
133	GO:0042802	0.0225402	0.990169	12	338	identical protein binding	MF	Pattern_3
134	GO:0019643	0.0267186	0.996105	3	40	reductive tricarboxylic acid cycle	BP	Pattern_3
135	GO:0009617	0.0274722	0.995994	3	33	response to bacterium	BP	Pattern_3
136	GO:0003677	0.0301772	0.980909	33	1258	DNA binding	MF	Pattern_3
137	GO:0003713	0.0311639	0.99517	3	42	transcription coactivator activity	MF	Pattern_3
138	GO:0008283	0.0439066	0.992207	3	44	cell proliferation	BP	Pattern_3
139	GO:0046686	0.0471221	0.977876	11	354	response to cadmium ion	BP	Pattern_3
140	GO:0045454	0.000330683	0.999943	8	149	cell redox homeostasis	BP	Pattern_4
141	GO:0010287	0.000762656	0.999918	5	61	plastoglobule	CC	Pattern_4
142	GO:0015035	0.00116606	0.999823	6	95	protein disulfide oxidoreductase activity	MF	Pattern_4
143	GO:0006699	0.0017414	0.99991	3	23	bile acid biosynthetic process	BP	Pattern_4
144	GO:0043687	0.00404004	0.999526	4	57	post-translational protein modification	BP	Pattern_4
145	GO:0005576	0.00683187	0.998506	6	132	extracellular region	CC	Pattern_4
146	GO:0009607	0.00765299	0.998921	4	61	response to biotic stimulus	BP	Pattern_4
147	GO:0016853	0.0101319	0.99897	3	45	isomerase activity	MF	Pattern_4
148	GO:0009570	0.0109415	0.995901	11	447	chloroplast stroma	CC	Pattern_4
149	GO:0006662	0.0133325	0.998504	3	43	glycerol ether metabolic process	BP	Pattern_4
150	GO:0043086	0.0148012	0.997454	4	76	negative regulation of catalytic activity	BP	Pattern_4
151	GO:0006913	0.0177911	0.997762	3	51	nucleocytoplasmic transport	BP	Pattern_4
152	GO:0007264	0.0203693	0.996123	4	95	small GTPase mediated signal transduction	BP	Pattern_4
153	GO:0006979	0.0208697	0.993444	7	240	response to oxidative stress	BP	Pattern_4
154	GO:0004857	0.0235425	0.996716	3	48	enzyme inhibitor activity	MF	Pattern_4
155	GO:0004364	0.0256151	0.996305	3	50	glutathione transferase activity	MF	Pattern_4
156	GO:0008152	0.0323022	0.981673	22	1307	metabolic process	BP	Pattern_4
157	GO:0006952	0.0392166	0.985953	7	267	defense response	BP	Pattern_4
158	GO:0009414	0.0411409	0.988188	5	171	response to water deprivation	BP	Pattern_4
159	GO:0006568	0.0436017	0.992156	3	85	tryptophan metabolic process	BP	Pattern_4
160	GO:0005840	3.95305e-28	1	64	559	ribosome	CC	Pattern_5
161	GO:0003735	1.60568e-24	1	52	402	structural constituent of ribosome	MF	Pattern_5
162	GO:0006412	1.92945e-24	1	53	429	translation	BP	Pattern_5
163	GO:0042254	7.03909e-22	1	49	406	ribosome biogenesis	BP	Pattern_5
164	GO:0005730	1.48852e-12	1	34	396	nucleolus	CC	Pattern_5
165	GO:0022625	4.33634e-10	1	16	92	cytosolic large ribosomal subunit	CC	Pattern_5
166	GO:0005747	4.69064e-10	1	12	50	mitochondrial respiratory chain complex I	CC	Pattern_5
167	GO:0000786	1.89007e-08	1	12	64	nucleosome	CC	Pattern_5
168	GO:0005665	1.47512e-07	1	6	14	DNA-directed RNA polymerase II, core complex	CC	Pattern_5
169	GO:0005732	6.02639e-07	1	7	24	small nucleolar ribonucleoprotein complex	CC	Pattern_5
170	GO:0015031	1.19507e-06	1	14	141	protein transport	BP	Pattern_5
171	GO:0032588	4.45499e-06	1	4	7	trans-Golgi network membrane	CC	Pattern_5
172	GO:0009853	4.67927e-06	1	7	33	photorespiration	BP	Pattern_5
173	GO:0031386	1.4568e-05	1	4	8	protein tag	MF	Pattern_5
174	GO:0034080	1.923e-05	1	4	8	CENP-A containing nucleosome assembly	BP	Pattern_5
175	GO:0045653	1.923e-05	1	4	8	negative regulation of megakaryocyte differentiation	BP	Pattern_5
176	GO:0043687	2.67978e-05	0.999997	8	57	post-translational protein modification	BP	Pattern_5
177	GO:0000418	4.18058e-05	0.999999	4	10	DNA-directed RNA polymerase IV complex	CC	Pattern_5
178	GO:0004298	5.64434e-05	0.999997	5	22	threonine-type endopeptidase activity	MF	Pattern_5
179	GO:0005839	6.5414e-05	0.999996	5	23	proteasome core complex	CC	Pattern_5
180	GO:0005634	7.41798e-05	0.999961	58	1736	nucleus	CC	Pattern_5
181	GO:0006334	0.000140155	0.999979	8	69	nucleosome assembly	BP	Pattern_5
182	GO:0048015	0.000140578	0.999994	4	15	phosphatidylinositol-mediated signaling	BP	Pattern_5
183	GO:0003746	0.000157901	0.999984	6	41	translation elongation factor activity	MF	Pattern_5
184	GO:0005654	0.000176507	0.999987	5	26	nucleoplasm	CC	Pattern_5
185	GO:0006446	0.000188125	0.999966	9	102	regulation of translational initiation	BP	Pattern_5
186	GO:0019904	0.000215497	0.999983	5	28	protein domain specific binding	MF	Pattern_5
187	GO:0003743	0.000235847	0.999956	9	105	translation initiation factor activity	MF	Pattern_5
188	GO:0000723	0.000320056	0.999983	4	18	telomere maintenance	BP	Pattern_5
189	GO:0005750	0.000321731	0.999983	4	17	mitochondrial respiratory chain complex III	CC	Pattern_5
190	GO:0006511	0.000338263	0.999913	12	195	ubiquitin-dependent protein catabolic process	BP	Pattern_5
191	GO:0045454	0.000363825	0.999913	11	149	cell redox homeostasis	BP	Pattern_5
192	GO:0006886	0.00040781	0.999893	12	204	intracellular protein transport	BP	Pattern_5
193	GO:0015629	0.000474832	0.999972	4	17	actin cytoskeleton	CC	Pattern_5
194	GO:0043433	0.000537494	0.999985	3	8	negative regulation of DNA binding transcription factor activity	BP	Pattern_5
195	GO:0005753	0.000550863	0.999985	3	8	mitochondrial proton-transporting ATP synthase complex	CC	Pattern_5
196	GO:0015078	0.00062124	0.99996	4	19	hydrogen ion transmembrane transporter activity	MF	Pattern_5
197	GO:0005774	0.00121736	0.99948	22	530	vacuolar membrane	CC	Pattern_5
198	GO:0019773	0.00126422	0.999948	3	11	proteasome core complex, alpha-subunit complex	CC	Pattern_5
199	GO:0003899	0.0014875	0.999719	7	82	DNA-directed 5'-3' RNA polymerase activity	MF	Pattern_5
200	GO:0016272	0.0015235	0.999932	3	12	prefoldin complex	CC	Pattern_5
201	GO:0022627	0.00163925	0.999739	6	55	cytosolic small ribosomal subunit	CC	Pattern_5
202	GO:0010286	0.00173423	0.999848	4	24	heat acclimation	BP	Pattern_5
203	GO:0010099	0.00173807	0.99992	3	11	regulation of photomorphogenesis	BP	Pattern_5
204	GO:0016925	0.00183126	0.999911	3	13	protein sumoylation	BP	Pattern_5
205	GO:0080137	0.00191314	0.999905	3	13	GO:0080137	NA	Pattern_5
206	GO:0007010	0.00198657	0.999817	4	28	cytoskeleton organization	BP	Pattern_5
207	GO:0006810	0.00246525	0.999117	14	279	transport	BP	Pattern_5
208	GO:0008565	0.00260592	0.999536	6	79	protein transporter activity	MF	Pattern_5
209	GO:0015992	0.00263745	0.999304	9	135	proton transport	BP	Pattern_5
210	GO:0000413	0.00297856	0.999568	5	49	protein peptidyl-prolyl isomerization	BP	Pattern_5
211	GO:0051536	0.00299495	0.999455	6	68	iron-sulfur cluster binding	MF	Pattern_5
212	GO:0003779	0.00325066	0.999396	6	76	actin binding	MF	Pattern_5
213	GO:0006457	0.00354185	0.998795	12	239	protein folding	BP	Pattern_5
214	GO:0007264	0.00359552	0.999202	7	95	small GTPase mediated signal transduction	BP	Pattern_5
215	GO:0045941	0.00371178	0.999588	4	31	GO:0045941	NA	Pattern_5
216	GO:0015986	0.00432668	0.999499	4	31	ATP synthesis coupled proton transport	BP	Pattern_5
217	GO:0006413	0.00444617	0.999479	4	33	translational initiation	BP	Pattern_5
218	GO:0006448	0.00455641	0.999459	4	35	regulation of translational elongation	BP	Pattern_5
219	GO:0006350	0.00476523	0.999222	5	55	GO:0006350	NA	Pattern_5
220	GO:0003755	0.00510122	0.999153	5	56	peptidyl-prolyl cis-trans isomerase activity	MF	Pattern_5
221	GO:0008137	0.00552531	0.998859	6	71	NADH dehydrogenase (ubiquinone) activity	MF	Pattern_5
222	GO:0046872	0.0058567	0.997376	18	453	metal ion binding	MF	Pattern_5
223	GO:0050897	0.00591517	0.99898	5	59	cobalt ion binding	MF	Pattern_5
224	GO:0009790	0.00595631	0.998972	5	59	embryo development	BP	Pattern_5
225	GO:0005739	0.00616709	0.996109	52	1838	mitochondrion	CC	Pattern_5
226	GO:0008134	0.0069512	0.999408	3	23	transcription factor binding	MF	Pattern_5
227	GO:0019899	0.00739458	0.998986	4	39	enzyme binding	MF	Pattern_5
228	GO:0006888	0.00743788	0.998973	4	42	ER to Golgi vesicle-mediated transport	BP	Pattern_5
229	GO:0022900	0.00815312	0.998166	6	78	electron transport chain	BP	Pattern_5
230	GO:0004175	0.00864111	0.999204	3	23	endopeptidase activity	MF	Pattern_5
231	GO:0016671	0.0101083	0.999018	3	22	oxidoreductase activity, acting on a sulfur group of donors, disulfide as acceptor	MF	Pattern_5
232	GO:0016853	0.0113751	0.998217	4	45	isomerase activity	MF	Pattern_5
233	GO:0015934	0.0117469	0.998157	4	39	large ribosomal subunit	CC	Pattern_5
234	GO:0006744	0.0129469	0.996774	6	85	ubiquinone biosynthetic process	BP	Pattern_5
235	GO:0030117	0.013221	0.998548	3	29	membrane coat	CC	Pattern_5
236	GO:0016579	0.0141836	0.997608	4	54	protein deubiquitination	BP	Pattern_5
237	GO:0005773	0.0144572	0.993613	14	353	vacuole	CC	Pattern_5
238	GO:0006206	0.0169876	0.994895	7	131	pyrimidine nucleobase metabolic process	BP	Pattern_5
239	GO:0006120	0.017086	0.996165	5	65	mitochondrial electron transport, NADH to ubiquinone	BP	Pattern_5
240	GO:0005515	0.0185401	0.986196	108	4490	protein binding	MF	Pattern_5
241	GO:0015035	0.0201634	0.994442	6	95	protein disulfide oxidoreductase activity	MF	Pattern_5
242	GO:0006913	0.0206022	0.996126	4	51	nucleocytoplasmic transport	BP	Pattern_5
243	GO:0010043	0.0228186	0.996918	3	30	response to zinc ion	BP	Pattern_5
244	GO:0009817	0.0267533	0.996152	3	31	defense response to fungus, incompatible interaction	BP	Pattern_5
245	GO:0051082	0.0335661	0.987384	8	182	unfolded protein binding	MF	Pattern_5
246	GO:0008171	0.0354206	0.994322	3	31	O-methyltransferase activity	MF	Pattern_5
247	GO:0009579	0.0356975	0.992017	4	57	thylakoid	CC	Pattern_5
248	GO:0048316	0.0376501	0.993765	3	36	seed development	BP	Pattern_5
249	GO:0019843	0.0388794	0.989113	5	81	rRNA binding	MF	Pattern_5
250	GO:0016567	0.0395668	0.983629	9	222	protein ubiquitination	BP	Pattern_5
251	GO:0003723	0.0400295	0.978764	16	503	RNA binding	MF	Pattern_5
252	GO:0006144	0.0441864	0.982461	8	198	purine nucleobase metabolic process	BP	Pattern_5
253	GO:0016192	0.0453383	0.9848	6	139	vesicle-mediated transport	BP	Pattern_5
254	GO:0003713	0.0468769	0.991475	3	42	transcription coactivator activity	MF	Pattern_5
255	GO:0009507	7.05171e-08	1	34	1437	chloroplast	CC	Pattern_6
256	GO:0005524	0.00124733	0.999361	39	2267	ATP binding	MF	Pattern_6
257	GO:0000325	0.00152506	0.999868	4	34	plant-type vacuole	CC	Pattern_6
258	GO:0005507	0.00158414	0.999693	7	246	copper ion binding	MF	Pattern_6
259	GO:0005975	0.00190032	0.999479	10	392	carbohydrate metabolic process	BP	Pattern_6
260	GO:0016887	0.00267604	0.999361	8	191	ATPase activity	MF	Pattern_6
261	GO:0006814	0.00297454	0.999675	4	95	sodium ion transport	BP	Pattern_6
262	GO:0005985	0.00399695	0.998874	9	357	sucrose metabolic process	BP	Pattern_6
263	GO:0006098	0.00455572	0.999444	4	73	pentose-phosphate shunt	BP	Pattern_6
264	GO:0015991	0.00559641	0.999545	3	41	ATP hydrolysis coupled proton transport	BP	Pattern_6
265	GO:0046961	0.00578867	0.999523	3	42	proton-transporting ATPase activity, rotational mechanism	MF	Pattern_6
266	GO:0004222	0.00603271	0.999212	4	54	metalloendopeptidase activity	MF	Pattern_6
267	GO:0009908	0.00888522	0.998686	4	78	flower development	BP	Pattern_6
268	GO:0009941	0.011036	0.996351	9	388	chloroplast envelope	CC	Pattern_6
269	GO:0009414	0.0140626	0.996948	5	171	response to water deprivation	BP	Pattern_6
270	GO:0004176	0.0145819	0.998319	3	40	ATP-dependent peptidase activity	MF	Pattern_6
271	GO:0006119	0.0161603	0.998029	3	64	oxidative phosphorylation	BP	Pattern_6
272	GO:0030246	0.0233473	0.996718	3	73	carbohydrate binding	MF	Pattern_6
273	GO:0005774	0.0256904	0.989636	10	530	vacuolar membrane	CC	Pattern_6
274	GO:0008026	0.0259319	0.993468	5	120	ATP-dependent helicase activity	MF	Pattern_6
275	GO:0030170	0.0328327	0.992753	4	128	pyridoxal phosphate binding	MF	Pattern_6
276	GO:0044237	0.0390089	0.993275	3	102	cellular metabolic process	BP	Pattern_6
277	GO:0005985	7.21711e-06	0.999999	14	357	sucrose metabolic process	BP	Pattern_7
278	GO:0009698	1.62074e-05	1	4	17	phenylpropanoid metabolic process	BP	Pattern_7
279	GO:0005452	1.67164e-05	1	3	5	inorganic anion exchanger activity	MF	Pattern_7
280	GO:0015701	1.67164e-05	1	3	5	bicarbonate transport	BP	Pattern_7
281	GO:0046713	1.67164e-05	1	3	5	borate transport	BP	Pattern_7
282	GO:0005524	2.09996e-05	0.999991	45	2267	ATP binding	MF	Pattern_7
283	GO:0030244	2.18227e-05	0.999998	6	55	cellulose biosynthetic process	BP	Pattern_7
284	GO:0009903	2.82263e-05	1	3	7	chloroplast avoidance movement	BP	Pattern_7
285	GO:0009904	2.82263e-05	1	3	7	chloroplast accumulation movement	BP	Pattern_7
286	GO:0016841	4.33932e-05	0.999999	3	12	ammonia-lyase activity	MF	Pattern_7
287	GO:0006559	0.000147356	0.999997	3	16	L-phenylalanine catabolic process	BP	Pattern_7
288	GO:0009785	0.000197628	0.999996	3	11	blue light signaling pathway	BP	Pattern_7
289	GO:0008728	0.000231166	0.999995	3	10	GTP diphosphokinase activity	MF	Pattern_7
290	GO:0015969	0.000231166	0.999995	3	10	guanosine tetraphosphate metabolic process	BP	Pattern_7
291	GO:0009058	0.000251727	0.999958	8	155	biosynthetic process	BP	Pattern_7
292	GO:0005982	0.000317848	0.999925	11	333	starch metabolic process	BP	Pattern_7
293	GO:0009638	0.000352348	0.99999	3	13	phototropism	BP	Pattern_7
294	GO:0006468	0.000382441	0.999854	22	981	protein phosphorylation	BP	Pattern_7
295	GO:0005886	0.000417939	0.999807	34	1879	plasma membrane	CC	Pattern_7
296	GO:0006011	0.000444367	0.999972	4	33	UDP-glucose metabolic process	BP	Pattern_7
297	GO:0004713	0.000452696	0.999843	18	727	protein tyrosine kinase activity	MF	Pattern_7
298	GO:0016760	0.000488732	0.999969	4	36	cellulose synthase (UDP-forming) activity	MF	Pattern_7
299	GO:0010072	0.000600862	0.99998	3	13	primary shoot apical meristem specification	BP	Pattern_7
300	GO:0019252	0.00116224	0.999948	3	21	starch biosynthetic process	BP	Pattern_7
301	GO:0006821	0.00167359	0.999917	3	18	chloride transport	BP	Pattern_7
302	GO:0009416	0.00297786	0.999556	5	127	response to light stimulus	BP	Pattern_7
303	GO:0005829	0.00300814	0.998954	13	516	cytosol	CC	Pattern_7
304	GO:0005975	0.00401952	0.998774	10	392	carbohydrate metabolic process	BP	Pattern_7
305	GO:0007178	0.00412325	0.999342	5	95	transmembrane receptor protein serine/threonine kinase signaling pathway	BP	Pattern_7
306	GO:0009069	0.00506141	0.997745	19	975	serine family amino acid metabolic process	BP	Pattern_7
307	GO:0009941	0.00567264	0.998183	10	388	chloroplast envelope	CC	Pattern_7
308	GO:0010181	0.00752939	0.999317	3	41	FMN binding	MF	Pattern_7
309	GO:0009825	0.00792793	0.999268	3	41	multidimensional cell growth	BP	Pattern_7
310	GO:0015976	0.0101712	0.998432	4	81	carbon utilization	BP	Pattern_7
311	GO:0019643	0.0106708	0.998903	3	40	reductive tricarboxylic acid cycle	BP	Pattern_7
312	GO:0010287	0.0125725	0.998603	3	61	plastoglobule	CC	Pattern_7
313	GO:0000160	0.0212773	0.997136	3	54	phosphorelay signal transduction system	BP	Pattern_7
314	GO:0006200	0.0222384	0.9946	5	131	GO:0006200	NA	Pattern_7
315	GO:0043231	0.0223119	0.995637	4	103	intracellular membrane-bounded organelle	CC	Pattern_7
316	GO:0007047	0.0229951	0.996796	3	63	GO:0007047	NA	Pattern_7
317	GO:0016301	0.0242177	0.993968	5	162	kinase activity	MF	Pattern_7
318	GO:0004683	0.0253727	0.996336	3	60	calmodulin-dependent protein kinase activity	MF	Pattern_7
319	GO:0050897	0.0254331	0.996326	3	59	cobalt ion binding	MF	Pattern_7
320	GO:0003700	0.0311884	0.984503	15	1096	DNA binding transcription factor activity	MF	Pattern_7
321	GO:0042803	0.0368753	0.989731	5	184	protein homodimerization activity	MF	Pattern_7
322	GO:0004709	0.0384279	0.993466	3	68	MAP kinase kinase kinase activity	MF	Pattern_7
323	GO:0044444	0.0406444	0.992908	3	80	cytoplasmic part	CC	Pattern_7
324	GO:0050662	0.0439798	0.992062	3	92	coenzyme binding	MF	Pattern_7
325	GO:0043169	0.0454287	0.988889	4	127	cation binding	MF	Pattern_7
326	GO:0048046	0.000225211	0.999982	5	275	apoplast	CC	Pattern_8
327	GO:0010287	0.000239124	0.999994	3	61	plastoglobule	CC	Pattern_8
328	GO:0009507	0.00039525	0.999921	10	1437	chloroplast	CC	Pattern_8
329	GO:0005985	0.00608128	0.999216	4	357	sucrose metabolic process	BP	Pattern_8
330	GO:0009941	0.00830147	0.998829	4	388	chloroplast envelope	CC	Pattern_8
331	GO:0005507	0.013505	0.998488	3	246	copper ion binding	MF	Pattern_8
332	GO:0009535	0.035494	0.994253	3	412	chloroplast thylakoid membrane	CC	Pattern_8
333	GO:0046686	0.0382984	0.993616	3	354	response to cadmium ion	BP	Pattern_8
334	GO:0005975	0.0485759	0.991104	3	392	carbohydrate metabolic process	BP	Pattern_8
335	GO:0015986	1.19934e-05	1	4	31	ATP synthesis coupled proton transport	BP	Pattern_9
336	GO:0033177	2.32275e-05	1	3	13	proton-transporting two-sector ATPase complex, proton-transporting domain	CC	Pattern_9
337	GO:0015991	3.45678e-05	0.999999	4	41	ATP hydrolysis coupled proton transport	BP	Pattern_9
338	GO:0046961	3.81585e-05	0.999999	4	42	proton-transporting ATPase activity, rotational mechanism	MF	Pattern_9
339	GO:0006119	0.000202437	0.99999	4	64	oxidative phosphorylation	BP	Pattern_9
340	GO:0009765	0.000452222	0.999985	3	32	photosynthesis, light harvesting	BP	Pattern_9
341	GO:0009523	0.00187226	0.999897	3	51	photosystem II	CC	Pattern_9
342	GO:0009522	0.00299423	0.999804	3	60	photosystem I	CC	Pattern_9
343	GO:0009535	0.00299537	0.99936	7	412	chloroplast thylakoid membrane	CC	Pattern_9
344	GO:0018298	0.00307556	0.999797	3	61	protein-chromophore linkage	BP	Pattern_9
345	GO:0016168	0.00439015	0.99967	3	69	chlorophyll binding	MF	Pattern_9
346	GO:0008152	0.00551612	0.997996	13	1307	metabolic process	BP	Pattern_9
347	GO:0019843	0.00646606	0.999439	3	81	rRNA binding	MF	Pattern_9
348	GO:0003735	0.0110424	0.997346	6	402	structural constituent of ribosome	MF	Pattern_9
349	GO:0042254	0.011488	0.997215	6	406	ribosome biogenesis	BP	Pattern_9
350	GO:0009507	0.011565	0.995382	13	1437	chloroplast	CC	Pattern_9
351	GO:0006412	0.0144484	0.996317	6	429	translation	BP	Pattern_9
352	GO:0046872	0.0164266	0.995692	6	453	metal ion binding	MF	Pattern_9
353	GO:0005737	0.0174138	0.994319	8	741	cytoplasm	CC	Pattern_9
354	GO:0005829	0.0269919	0.992081	6	516	cytosol	CC	Pattern_9
355	GO:0005840	0.0433519	0.985788	6	559	ribosome	CC	Pattern_9
356	GO:0051082	0.0486597	0.990876	3	182	unfolded protein binding	MF	Pattern_9
357	GO:0003735	6.37051e-97	1	117	402	structural constituent of ribosome	MF	Pattern_10
358	GO:0042254	1.57157e-92	1	114	406	ribosome biogenesis	BP	Pattern_10
359	GO:0005840	3.39508e-89	1	123	559	ribosome	CC	Pattern_10
360	GO:0006412	1.09578e-86	1	111	429	translation	BP	Pattern_10
361	GO:0022625	7.97919e-48	1	45	92	cytosolic large ribosomal subunit	CC	Pattern_10
362	GO:0022627	2.5583e-20	1	21	55	cytosolic small ribosomal subunit	CC	Pattern_10
363	GO:0005730	5.4149e-14	1	36	396	nucleolus	CC	Pattern_10
364	GO:0019843	6.1678e-12	1	17	81	rRNA binding	MF	Pattern_10
365	GO:0000786	2.37695e-10	1	14	64	nucleosome	CC	Pattern_10
366	GO:0005747	1.01345e-07	1	10	50	mitochondrial respiratory chain complex I	CC	Pattern_10
367	GO:0006334	4.28861e-07	1	11	69	nucleosome assembly	BP	Pattern_10
368	GO:0003723	4.73535e-07	1	28	503	RNA binding	MF	Pattern_10
369	GO:0005732	7.23467e-07	1	7	24	small nucleolar ribonucleoprotein complex	CC	Pattern_10
370	GO:0009955	9.34743e-07	1	5	9	adaxial/abaxial pattern specification	BP	Pattern_10
371	GO:0005774	1.07909e-06	1	29	530	vacuolar membrane	CC	Pattern_10
372	GO:0015078	2.17386e-06	1	6	19	hydrogen ion transmembrane transporter activity	MF	Pattern_10
373	GO:0015986	4.138e-06	1	7	31	ATP synthesis coupled proton transport	BP	Pattern_10
374	GO:0006414	5.91736e-06	1	5	12	translational elongation	BP	Pattern_10
375	GO:0009507	1.59713e-05	0.999992	53	1437	chloroplast	CC	Pattern_10
376	GO:0015934	3.2769e-05	0.999997	7	39	large ribosomal subunit	CC	Pattern_10
377	GO:0015629	3.29114e-05	0.999998	5	17	actin cytoskeleton	CC	Pattern_10
378	GO:0015992	4.2901e-05	0.999991	12	135	proton transport	BP	Pattern_10
379	GO:0006122	5.61365e-05	0.999999	3	5	mitochondrial electron transport, ubiquinol to cytochrome c	BP	Pattern_10
380	GO:0009853	6.11392e-05	0.999995	6	33	photorespiration	BP	Pattern_10
381	GO:0046872	6.12666e-05	0.999979	23	453	metal ion binding	MF	Pattern_10
382	GO:0008121	7.24829e-05	0.999998	4	12	ubiquinol-cytochrome-c reductase activity	MF	Pattern_10
383	GO:0045285	7.24829e-05	0.999998	4	12	GO:0045285	NA	Pattern_10
384	GO:0003779	7.70862e-05	0.999989	8	76	actin binding	MF	Pattern_10
385	GO:0032183	0.000107427	0.999993	5	24	SUMO binding	MF	Pattern_10
386	GO:0070181	0.000111894	0.999999	3	5	small ribosomal subunit rRNA binding	MF	Pattern_10
387	GO:0015031	0.000144537	0.999969	11	141	protein transport	BP	Pattern_10
388	GO:0015991	0.000145939	0.999986	6	41	ATP hydrolysis coupled proton transport	BP	Pattern_10
389	GO:0003743	0.000199932	0.999964	9	105	translation initiation factor activity	MF	Pattern_10
390	GO:0009941	0.000294135	0.999897	19	388	chloroplast envelope	CC	Pattern_10
391	GO:0005750	0.000307774	0.999984	4	17	mitochondrial respiratory chain complex III	CC	Pattern_10
392	GO:0009570	0.000476924	0.999815	21	447	chloroplast stroma	CC	Pattern_10
393	GO:0000276	0.000489732	0.999988	3	7	mitochondrial proton-transporting ATP synthase complex, coupling factor F(o)	CC	Pattern_10
394	GO:0034080	0.0007573	0.999977	3	8	CENP-A containing nucleosome assembly	BP	Pattern_10
395	GO:0045653	0.0007573	0.999977	3	8	negative regulation of megakaryocyte differentiation	BP	Pattern_10
396	GO:0006446	0.000805102	0.999842	8	102	regulation of translational initiation	BP	Pattern_10
397	GO:0000036	0.00114289	0.999956	3	10	acyl carrier activity	MF	Pattern_10
398	GO:0009654	0.0011606	0.999911	4	20	photosystem II oxygen evolving complex	CC	Pattern_10
399	GO:0015935	0.00124161	0.999814	6	49	small ribosomal subunit	CC	Pattern_10
400	GO:0046961	0.00143605	0.999826	5	42	proton-transporting ATPase activity, rotational mechanism	MF	Pattern_10
401	GO:0033179	0.0015802	0.99993	3	11	proton-transporting V-type ATPase, V0 domain	CC	Pattern_10
402	GO:0030095	0.00172997	0.99992	3	11	chloroplast photosystem II	CC	Pattern_10
403	GO:0031177	0.00185698	0.999832	4	27	phosphopantetheine binding	MF	Pattern_10
404	GO:0005654	0.00201898	0.999814	4	26	nucleoplasm	CC	Pattern_10
405	GO:0048015	0.00227265	0.999877	3	15	phosphatidylinositol-mediated signaling	BP	Pattern_10
406	GO:0000911	0.0023732	0.999871	3	14	cytokinesis by cell plate formation	BP	Pattern_10
407	GO:0005618	0.00247533	0.999011	17	359	cell wall	CC	Pattern_10
408	GO:0000723	0.00415071	0.999715	3	18	telomere maintenance	BP	Pattern_10
409	GO:0008137	0.00667091	0.998567	6	71	NADH dehydrogenase (ubiquinone) activity	MF	Pattern_10
410	GO:0051087	0.00821426	0.999268	3	20	chaperone binding	MF	Pattern_10
411	GO:0005886	0.00875464	0.994367	52	1879	plasma membrane	CC	Pattern_10
412	GO:0015450	0.00881674	0.998722	4	42	P-P-bond-hydrolysis-driven protein transmembrane transporter activity	MF	Pattern_10
413	GO:0008565	0.00924877	0.998203	5	79	protein transporter activity	MF	Pattern_10
414	GO:0042651	0.00959953	0.999089	3	21	thylakoid membrane	CC	Pattern_10
415	GO:0016853	0.0103048	0.998431	4	45	isomerase activity	MF	Pattern_10
416	GO:0000325	0.0125964	0.998627	3	34	plant-type vacuole	CC	Pattern_10
417	GO:0009543	0.0135004	0.997141	5	66	chloroplast thylakoid lumen	CC	Pattern_10
418	GO:0007010	0.0156354	0.998177	3	28	cytoskeleton organization	BP	Pattern_10
419	GO:0000413	0.0160478	0.997205	4	49	protein peptidyl-prolyl isomerization	BP	Pattern_10
420	GO:0005634	0.0174792	0.988514	47	1736	nucleus	CC	Pattern_10
421	GO:0019904	0.0175453	0.997864	3	28	protein domain specific binding	MF	Pattern_10
422	GO:0019898	0.0196036	0.997519	3	27	extrinsic component of membrane	CC	Pattern_10
423	GO:0006120	0.0203433	0.995227	5	65	mitochondrial electron transport, NADH to ubiquinone	BP	Pattern_10
424	GO:0048037	0.0235109	0.996803	3	28	cofactor binding	MF	Pattern_10
425	GO:0003755	0.0238798	0.995285	4	56	peptidyl-prolyl cis-trans isomerase activity	MF	Pattern_10
426	GO:0045941	0.0261706	0.996267	3	31	GO:0045941	NA	Pattern_10
427	GO:0006413	0.0292476	0.99563	3	33	translational initiation	BP	Pattern_10
428	GO:0010090	0.0310271	0.995208	3	40	trichome morphogenesis	BP	Pattern_10
429	GO:0005739	0.0361881	0.975041	47	1838	mitochondrion	CC	Pattern_10
430	GO:0006888	0.0374258	0.99377	3	42	ER to Golgi vesicle-mediated transport	BP	Pattern_10
431	GO:0009579	0.0381722	0.991283	4	57	thylakoid	CC	Pattern_10
432	GO:0046933	0.0397171	0.993305	3	34	proton-transporting ATP synthase activity, rotational mechanism	MF	Pattern_10
433	GO:0006119	0.0422747	0.989989	4	64	oxidative phosphorylation	BP	Pattern_10
434	GO:0003713	0.0433107	0.992366	3	42	transcription coactivator activity	MF	Pattern_10
435	GO:0007264	0.0475539	0.985879	5	95	small GTPase mediated signal transduction	BP	Pattern_10
436	GO:0003746	0.0481022	0.991172	3	41	translation elongation factor activity	MF	Pattern_10
437	GO:0005737	3.93835e-07	1	10	741	cytoplasm	CC	Pattern_11
438	GO:0046686	0.000401657	0.999964	5	354	response to cadmium ion	BP	Pattern_11
439	GO:0005840	0.00138563	0.999838	5	559	ribosome	CC	Pattern_11
440	GO:0005524	0.0018894	0.999525	11	2267	ATP binding	MF	Pattern_11
441	GO:0009793	0.0030957	0.999675	4	326	embryo development ending in seed dormancy	BP	Pattern_11
442	GO:0009409	0.00652722	0.999446	3	239	response to cold	BP	Pattern_11
443	GO:0005507	0.00686507	0.999407	3	246	copper ion binding	MF	Pattern_11
444	GO:0009507	0.00907103	0.997793	7	1437	chloroplast	CC	Pattern_11

## Sheet: Patterns_TRAP-Total_Shoots
Pattern_1	Pattern_2	Pattern_3	Pattern_4	Pattern_5	Pattern_6	Pattern_7	Pattern_8	Pattern_9	Pattern_10	Pattern_11
Solyc01g005460.3.1	Solyc01g009450.2.1	Solyc05g014260.3.1	Solyc01g065495.1.1	Solyc03g118280.1.1	Solyc05g046390.3.1	Solyc02g068230.3.1	Solyc02g076790.3.1	Solyc11g067070.1.1	Solyc02g089610.2.1	Solyc03g007800.3.1
Solyc02g070570.3.1	Solyc02g076790.3.1	Solyc08g077300.3.1	Solyc09g005580.3.1	Solyc03g114640.3.1	Solyc03g025520.3.1	Solyc02g080140.3.1	Solyc02g080140.3.1	Solyc02g072140.1.1	Solyc07g005530.3.1	Solyc01g007170.3.1
Solyc03g019780.3.1	Solyc02g080140.3.1	Solyc10g076180.1.1	Solyc11g071205.1.1	Solyc01g008560.3.1	Solyc03g115360.3.1	Solyc03g007440.3.1	Solyc03g110875.1.1	Solyc07g053010.2.1	Solyc11g069090.2.1	Solyc03g112060.3.1
Solyc03g097900.3.1	Solyc02g089240.3.1	Solyc10g084400.2.1	Solyc01g006580.3.1	Solyc02g087360.3.1	Solyc04g045620.3.1	Solyc04g049970.3.1	Solyc04g049970.3.1	Solyc01g105700.3.1	Solyc12g035130.2.1	Solyc03g082620.3.1
Solyc06g072600.3.1	Solyc03g110875.1.1	Solyc05g005930.2.1	Solyc02g093020.3.1	Solyc05g015650.3.1	Solyc06g005420.1.1	Solyc04g071330.3.1	Solyc05g041360.2.1	Solyc01g107650.3.1	Solyc01g006870.3.1	Solyc11g067090.2.1
Solyc06g074720.3.1	Solyc04g007730.3.1	Solyc07g055850.3.1	Solyc06g035790.3.1	Solyc10g074960.2.1	Solyc06g060400.3.1	Solyc06g075190.1.1	Solyc06g069400.3.1	Solyc01g108010.3.1	Solyc01g065690.3.1	Solyc01g006370.3.1
Solyc07g026770.3.1	Solyc04g011430.3.1	Solyc08g075790.3.1	Solyc08g078490.3.1	Solyc01g109780.3.1	Solyc09g005390.3.1	Solyc07g065820.3.1	Solyc06g075190.1.1	Solyc01g108410.2.1	Solyc01g096200.3.1	Solyc01g006700.3.1
Solyc09g092320.3.1	Solyc05g041360.2.1	Solyc10g006510.3.1	Solyc12g006350.2.1	Solyc02g069710.3.1	Solyc09g008160.3.1	Solyc08g067950.3.1	Solyc06g082380.3.1	Solyc01g112190.3.1	Solyc01g109780.3.1	Solyc01g044360.3.1
Solyc10g078960.2.1	Solyc05g056240.3.1	Solyc12g014130.2.1	Solyc06g053770.3.1	Solyc02g070877.1.1	Solyc10g075020.2.1	Solyc10g078960.2.1	Solyc12g096340.2.1	Solyc02g068780.3.1	Solyc02g093840.3.1	Solyc01g057310.3.1
Solyc11g006820.2.1	Solyc06g053440.3.1	Solyc01g006300.3.1	Solyc01g096560.2.1	Solyc02g093210.3.1	Solyc01g103220.3.1	Solyc12g055760.2.1	Solyc01g079360.3.1	Solyc02g069780.3.1	Solyc03g007260.3.1	Solyc01g096010.3.1
Solyc12g096700.2.1	Solyc06g075190.1.1	Solyc01g009750.3.1	Solyc03g006010.3.1	Solyc02g094410.3.1	Solyc03g111270.2.1	Solyc00g049520.2.1	Solyc02g079790.3.1	Solyc02g071800.3.1	Solyc05g055070.3.1	Solyc01g108600.3.1
Solyc01g009100.3.1	Solyc06g082380.3.1	Solyc01g108580.3.1	Solyc07g038100.3.1	Solyc03g119430.3.1	Solyc04g072450.3.1	Solyc02g079790.3.1	Solyc03g115950.3.1	Solyc03g114780.3.1	Solyc06g005590.3.1	Solyc01g110490.3.1
Solyc01g079420.3.1	Solyc07g065820.3.1	Solyc04g007340.3.1	Solyc07g041280.3.1	Solyc05g045650.3.1	Solyc05g053730.3.1	Solyc03g115950.3.1	Solyc04g016270.2.1	Solyc03g118620.3.1	Solyc06g008740.3.1	Solyc02g072500.3.1
Solyc01g097300.3.1	Solyc09g082980.3.1	Solyc04g015020.3.1	Solyc11g032090.2.1	Solyc06g066600.3.1	Solyc06g050730.3.1	Solyc09g009130.3.1	Solyc04g040210.3.1	Solyc04g057990.3.1	Solyc06g075510.3.1	Solyc02g079000.3.1
Solyc01g097360.3.1	Solyc11g010625.1.1	Solyc05g008110.3.1	Solyc02g021480.3.1	Solyc06g068985.1.1	Solyc06g084090.3.1	Solyc12g094380.2.1	Solyc04g058160.2.1	Solyc06g008040.3.1	Solyc09g010920.1.1	Solyc03g051900.3.1
Solyc02g088830.3.1	Solyc11g012460.2.1	Solyc06g010033.1.1	Solyc09g064920.3.1	Solyc07g061940.3.1	Solyc07g053690.3.1	Solyc01g098930.3.1	Solyc05g007240.1.1	Solyc06g008960.3.1	Solyc09g092070.3.1	Solyc03g093250.2.1
Solyc02g088930.3.1	Solyc11g021260.1.1	Solyc08g076740.3.1	Solyc00g050130.1.1	Solyc08g078660.3.1	Solyc08g082580.3.1	Solyc08g082740.3.1	Solyc06g065370.3.1	Solyc07g043270.3.1	Solyc11g007510.2.1	Solyc04g063360.3.1
Solyc04g078850.3.1	Solyc11g065545.1.1	Solyc08g082440.3.1	Solyc02g083980.3.1	Solyc08g080540.3.1	Solyc12g099240.2.1	Solyc11g071220.2.1	Solyc07g005200.3.1	Solyc07g047830.3.1	Solyc11g008900.2.1	Solyc04g076310.3.1
Solyc06g053500.3.1	Solyc11g073120.2.1	Solyc09g009550.3.1	Solyc08g063090.2.1	Solyc09g008700.2.1		Solyc12g010680.2.1	Solyc07g018010.3.1	Solyc08g079810.3.1	Solyc12g006940.2.1	Solyc06g048460.1.1
Solyc06g071530.3.1	Solyc12g009500.2.1	Solyc09g075420.3.1	Solyc07g045370.3.1	Solyc11g071920.2.1		Solyc01g010650.3.1	Solyc09g009130.3.1	Solyc09g007110.3.1	Solyc00g188857.1.1	Solyc06g050620.3.1
Solyc06g074780.1.1	Solyc12g056980.1.1	Solyc10g012370.3.1	Solyc09g090440.1.1	Solyc12g056860.2.1		Solyc01g097300.3.1	Solyc10g007260.3.1	Solyc11g010550.2.1	Solyc01g005080.3.1	Solyc07g064330.3.1
Solyc06g082670.3.1	Solyc12g096340.2.1	Solyc02g077000.3.1		Solyc00g110870.3.1		Solyc02g085950.3.1	Solyc11g006270.2.1	Solyc12g087890.2.1	Solyc01g009300.3.1	Solyc08g082530.3.1
Solyc07g008720.4.1	Solyc01g066440.3.1	Solyc06g073940.3.1		Solyc01g005080.3.1		Solyc02g090010.2.1	Solyc11g062350.2.1		Solyc01g079340.3.1	Solyc09g075550.3.1
Solyc08g075700.3.1	Solyc01g079420.3.1	Solyc11g069250.2.1		Solyc01g006360.3.1		Solyc02g092270.3.1	Solyc03g006220.3.1		Solyc01g090860.3.1	Solyc09g082500.3.1
Solyc09g090610.3.1	Solyc01g097140.3.1	Solyc12g087870.2.1		Solyc01g006880.3.1		Solyc03g034220.3.1	Solyc04g080700.3.1		Solyc01g098450.3.1	Solyc11g069790.2.1
Solyc10g018250.2.1	Solyc01g112180.3.1	Solyc01g100040.3.1		Solyc01g057760.3.1		Solyc03g116670.3.1	Solyc05g008895.1.1		Solyc01g110440.4.1	Solyc12g095760.2.1
Solyc01g010830.3.1	Solyc02g084560.3.1	Solyc02g093720.3.1		Solyc01g060170.3.1		Solyc04g074690.3.1	Solyc08g065260.3.1		Solyc01g112050.3.1
Solyc01g079110.3.1	Solyc02g089870.2.1	Solyc01g088170.4.1		Solyc01g067600.3.1		Solyc05g026550.3.1	Solyc10g078400.2.1		Solyc02g065110.3.1
Solyc01g080600.3.1	Solyc02g093730.3.1			Solyc01g073750.3.1		Solyc05g050840.3.1	Solyc10g079050.2.1		Solyc02g069630.3.1
Solyc01g091220.3.1	Solyc03g005015.1.1			Solyc01g080810.3.1		Solyc06g007660.2.1	Solyc11g005820.1.1		Solyc02g078805.1.1
Solyc01g098000.3.1	Solyc03g005470.3.1			Solyc01g080840.3.1		Solyc06g068710.3.1	Solyc12g055950.2.1		Solyc02g088480.3.1
Solyc02g062350.3.1	Solyc03g034190.3.1			Solyc01g081545.1.1		Solyc06g071530.3.1	Solyc01g079420.3.1		Solyc02g089615.1.1
Solyc02g070640.3.1	Solyc03g082820.3.1			Solyc01g087170.3.1		Solyc06g072465.1.1	Solyc01g097140.3.1		Solyc02g092470.3.1
Solyc02g088280.3.1	Solyc03g083270.3.1			Solyc01g087210.3.1		Solyc07g007510.3.1	Solyc03g005015.1.1		Solyc02g093190.3.1
Solyc03g013030.3.1	Solyc03g097140.3.1			Solyc01g087600.3.1		Solyc07g008720.4.1	Solyc03g005470.3.1		Solyc02g093980.3.1
Solyc03g096360.3.1	Solyc03g115410.3.1			Solyc01g088700.3.1		Solyc07g066650.3.1	Solyc03g034190.3.1		Solyc03g046450.3.1
Solyc03g118410.3.1	Solyc03g116670.3.1			Solyc01g090860.3.1		Solyc09g007290.3.1	Solyc03g034220.3.1		Solyc03g097260.3.1
Solyc04g005310.3.1	Solyc03g121480.3.1			Solyc01g094050.1.1		Solyc09g010100.3.1	Solyc03g114970.3.1		Solyc03g115510.2.1
Solyc04g008820.3.1	Solyc04g009010.2.1			Solyc01g094290.3.1		Solyc11g013400.2.1	Solyc04g009010.2.1		Solyc03g115810.3.1
Solyc04g009140.3.1	Solyc04g014700.3.1			Solyc01g094800.3.1		Solyc12g005270.2.1	Solyc04g014700.3.1		Solyc03g119780.3.1
Solyc04g009540.1.1	Solyc04g049910.3.1			Solyc01g095900.3.1		Solyc12g036250.2.1	Solyc05g005210.3.1		Solyc03g122040.3.1
Solyc05g054070.3.1	Solyc04g074240.3.1			Solyc01g096830.3.1		Solyc02g068930.3.1	Solyc05g026550.3.1		Solyc04g012170.3.1
Solyc05g054990.3.1	Solyc04g074690.3.1			Solyc01g099220.3.1		Solyc03g007500.3.1	Solyc06g054540.3.1		Solyc04g015440.3.1
Solyc06g072280.3.1	Solyc04g078690.3.1			Solyc01g103490.3.1		Solyc03g113910.3.1	Solyc10g018250.2.1		Solyc04g049360.3.1
Solyc07g052430.3.1	Solyc05g005210.3.1			Solyc01g107880.3.1		Solyc04g005130.3.1	Solyc01g091490.3.1		Solyc04g051150.3.1
Solyc08g068270.3.1	Solyc05g026550.3.1			Solyc01g109080.3.1		Solyc04g005310.3.1	Solyc01g098000.3.1		Solyc04g071040.3.1
Solyc08g076340.3.1	Solyc06g007660.2.1			Solyc01g110190.3.1		Solyc05g055820.2.1	Solyc01g098630.3.1		Solyc04g074270.3.1
Solyc10g006370.3.1	Solyc06g008130.3.1			Solyc01g110440.4.1		Solyc06g008160.3.1	Solyc03g121760.3.1		Solyc04g076030.2.1
Solyc10g037980.2.1	Solyc06g054540.3.1			Solyc01g111780.3.1		Solyc06g074480.3.1	Solyc04g009140.3.1		Solyc04g077600.3.1
Solyc10g044710.2.1	Solyc06g060550.3.1			Solyc01g111990.3.1		Solyc07g062870.3.1	Solyc05g054990.3.1		Solyc04g078610.3.1
Solyc10g045310.2.1	Solyc08g060860.3.1			Solyc01g112050.3.1		Solyc08g068270.3.1	Solyc06g062830.3.1		Solyc05g017980.3.1
Solyc10g078660.2.1	Solyc08g062210.3.1			Solyc01g112300.3.1		Solyc09g064850.3.1	Solyc06g074480.3.1		Solyc05g054620.3.1
Solyc10g080400.2.1	Solyc08g068590.3.1			Solyc02g014180.1.1		Solyc09g090120.3.1	Solyc09g064850.3.1		Solyc06g008720.3.1
Solyc11g007740.2.1	Solyc09g009780.3.1			Solyc02g014190.3.1		Solyc10g078450.2.1	Solyc10g006370.3.1		Solyc06g010200.3.1
Solyc11g007930.1.1	Solyc10g005000.3.1			Solyc02g020910.3.1		Solyc10g078580.1.1	Solyc10g079990.2.1		Solyc06g064910.3.1
Solyc11g012110.2.1	Solyc10g078310.2.1			Solyc02g020940.3.1		Solyc11g066950.2.1	Solyc11g065190.2.1		Solyc06g069370.3.1
Solyc11g012480.2.1	Solyc10g078560.3.1			Solyc02g031860.3.1		Solyc00g090870.3.1	Solyc12g009600.2.1		Solyc06g074110.3.1
Solyc12g009080.2.1	Solyc12g036250.2.1			Solyc02g050205.1.1		Solyc01g005110.3.1	Solyc00g090870.3.1		Solyc07g008190.3.1
Solyc12g099330.2.1	Solyc02g088280.3.1			Solyc02g062370.3.1		Solyc01g005840.3.1	Solyc01g005150.3.1		Solyc07g016180.3.1
Solyc12g099960.1.1	Solyc04g005130.3.1			Solyc02g065110.3.1		Solyc01g009780.3.1	Solyc01g005400.3.1		Solyc07g056340.3.1
Solyc01g081150.3.1	Solyc06g007220.3.1			Solyc02g065500.3.1		Solyc01g020240.3.1	Solyc01g067940.2.1		Solyc07g065000.3.1
Solyc01g100840.3.1	Solyc06g074480.3.1			Solyc02g066950.3.1		Solyc01g059830.3.1	Solyc01g080890.2.1		Solyc07g066200.3.1
Solyc02g065370.3.1	Solyc12g009080.2.1			Solyc02g068560.3.1		Solyc01g067580.3.1	Solyc01g081190.3.1		Solyc07g066290.3.1
Solyc02g079960.3.1	Solyc00g090870.3.1			Solyc02g070260.3.1		Solyc01g080590.3.1	Solyc01g088140.3.1		Solyc08g005270.3.1
Solyc02g080820.3.1	Solyc01g080890.2.1			Solyc02g072090.2.1		Solyc01g081150.3.1	Solyc01g090990.3.1		Solyc08g060840.1.1
Solyc02g084240.3.1	Solyc01g088350.3.1			Solyc02g076750.2.1		Solyc01g081200.3.1	Solyc01g097020.3.1		Solyc08g061610.3.1
Solyc02g092830.3.1	Solyc02g084650.3.1			Solyc02g078520.3.1		Solyc01g088660.3.1	Solyc01g100840.3.1		Solyc08g077430.3.1
Solyc04g016295.1.1	Solyc03g044080.3.1			Solyc02g078800.3.1		Solyc01g090990.3.1	Solyc01g101130.3.1		Solyc08g078960.3.1
Solyc04g049965.1.1	Solyc04g078640.2.1			Solyc02g078805.1.1		Solyc01g091550.3.1	Solyc01g103590.3.1		Solyc08g081240.3.1
Solyc04g054510.3.1	Solyc04g082270.3.1			Solyc02g079880.3.1		Solyc01g095050.3.1	Solyc01g109640.3.1		Solyc08g081760.2.1
Solyc04g072660.3.1	Solyc06g068120.3.1			Solyc02g082220.3.1		Solyc01g096130.3.1	Solyc02g021690.2.1		Solyc09g008490.3.1
Solyc04g074150.2.1	Solyc06g069520.3.1			Solyc02g085035.1.1		Solyc01g097020.3.1	Solyc02g077880.3.1		Solyc09g056350.3.1
Solyc05g006960.3.1	Solyc06g084410.3.1			Solyc02g085810.3.1		Solyc01g097880.3.1	Solyc02g079780.1.1		Solyc09g075460.3.1
Solyc05g009560.3.1	Solyc07g005430.3.1			Solyc02g088480.3.1		Solyc01g101130.3.1	Solyc02g080590.3.1		Solyc09g075830.3.1
Solyc05g055280.2.1	Solyc07g005720.3.1			Solyc02g089390.2.1		Solyc01g110150.2.1	Solyc02g080940.3.1		Solyc10g006780.3.1
Solyc05g055310.3.1	Solyc07g005730.3.1			Solyc02g089940.3.1		Solyc01g111650.3.1	Solyc02g091690.3.1		Solyc10g083500.2.1
Solyc05g056020.3.1	Solyc07g041340.2.1			Solyc02g090570.3.1		Solyc01g112160.3.1	Solyc03g033410.3.1		Solyc11g005910.2.1
Solyc06g005865.1.1	Solyc08g074890.3.1			Solyc02g090890.3.1		Solyc02g032510.3.1	Solyc03g044080.3.1		Solyc11g010610.2.1
Solyc06g053820.3.1	Solyc08g082685.1.1			Solyc02g092470.3.1		Solyc02g062540.3.1	Solyc03g053110.3.1		Solyc12g044820.2.1
Solyc06g062500.3.1	Solyc09g061450.1.1			Solyc02g093770.3.1		Solyc02g077880.3.1	Solyc03g083615.1.1		Solyc12g049510.2.1
Solyc06g064810.3.1	Solyc09g082940.3.1			Solyc02g093980.3.1		Solyc02g079780.1.1	Solyc03g083770.1.1		Solyc12g063050.2.1
Solyc06g068820.3.1	Solyc09g083070.3.1			Solyc03g020020.3.1		Solyc02g080590.3.1	Solyc03g097010.3.1		Solyc12g088740.2.1
Solyc06g083060.3.1	Solyc10g005040.3.1			Solyc03g025610.2.1		Solyc02g080940.3.1	Solyc03g097950.3.1		Solyc12g089320.2.1
Solyc07g017410.3.1	Solyc10g008760.3.1			Solyc03g026190.3.1		Solyc02g085920.3.1	Solyc03g113720.3.1
Solyc07g032250.3.1	Solyc10g061950.2.1			Solyc03g077920.1.1		Solyc02g091690.3.1	Solyc03g115870.3.1
Solyc07g049165.1.1	Solyc11g005000.2.1			Solyc03g095410.3.1		Solyc03g006580.3.1	Solyc03g116780.3.1
Solyc08g014080.3.1	Solyc11g008270.2.1			Solyc03g095680.2.1		Solyc03g019880.3.1	Solyc03g119190.3.1
Solyc08g075720.2.1	Solyc11g021130.1.1			Solyc03g097260.3.1		Solyc03g044080.3.1	Solyc04g005830.3.1
Solyc08g080910.3.1	Solyc12g056030.2.1			Solyc03g097355.1.1		Solyc03g096080.3.1	Solyc04g016295.1.1
Solyc08g082100.3.1	Solyc12g056770.2.1			Solyc03g111570.3.1		Solyc03g097950.3.1	Solyc04g049965.1.1
Solyc09g074300.1.1	Solyc12g056900.2.1			Solyc03g111575.1.1		Solyc03g098130.3.1	Solyc04g050920.3.1
Solyc09g075130.3.1	Solyc12g096470.2.1			Solyc03g111590.3.1		Solyc03g098400.2.1	Solyc04g078640.2.1
Solyc10g006560.3.1	Solyc01g005100.3.1			Solyc03g112350.3.1		Solyc03g114400.3.1	Solyc04g080810.3.1
Solyc10g006660.3.1	Solyc01g017220.1.1			Solyc03g113000.3.1		Solyc03g116780.3.1	Solyc04g081410.3.1
Solyc10g086510.2.1	Solyc01g099770.3.1			Solyc03g113400.3.1		Solyc03g117580.3.1	Solyc04g081530.1.1
Solyc11g005000.2.1	Solyc02g088940.3.1			Solyc03g115510.2.1		Solyc03g119380.2.1	Solyc05g005290.3.1
Solyc11g044750.2.1	Solyc02g092070.3.1			Solyc03g117360.3.1		Solyc04g005800.3.1	Solyc05g006030.3.1
Solyc11g065080.2.1	Solyc02g092980.3.1			Solyc03g118920.3.1		Solyc04g007840.3.1	Solyc05g052140.3.1
Solyc11g065270.2.1	Solyc03g078570.3.1			Solyc03g119140.3.1		Solyc04g007970.3.1	Solyc05g055280.2.1
Solyc11g065640.2.1	Solyc03g113590.3.1			Solyc03g119450.3.1		Solyc04g008280.2.1	Solyc05g055310.3.1
Solyc11g065760.2.1	Solyc04g071310.3.1			Solyc03g122040.3.1		Solyc04g008490.2.1	Solyc05g056020.3.1
Solyc11g070130.2.1	Solyc04g081730.3.1			Solyc04g008010.3.1		Solyc04g008580.3.1	Solyc06g007990.3.1
Solyc12g005570.2.1	Solyc05g015510.3.1			Solyc04g008610.3.1		Solyc04g008730.3.1	Solyc06g050810.3.1
Solyc12g096170.2.1	Solyc06g005110.3.1			Solyc04g009500.3.1		Solyc04g008750.3.1	Solyc06g060920.3.1
Solyc01g097870.3.1	Solyc06g069120.3.1			Solyc04g015440.3.1		Solyc04g014490.1.1	Solyc06g061010.3.1
Solyc01g104230.3.1	Solyc06g069727.1.1			Solyc04g015970.3.1		Solyc04g015050.3.1	Solyc06g062520.1.1
Solyc02g064670.1.1	Solyc08g008230.3.1			Solyc04g016370.3.1		Solyc04g025670.3.1	Solyc06g068120.3.1
Solyc05g008620.3.1	Solyc08g082345.1.1			Solyc04g026271.1.1		Solyc04g072780.3.1	Solyc06g069520.3.1
Solyc06g043150.3.1	Solyc09g009100.3.1			Solyc04g049010.3.1		Solyc04g076890.3.1	Solyc06g083060.3.1
Solyc06g060360.3.1	Solyc09g010690.3.1			Solyc04g049380.3.1		Solyc04g081410.3.1	Solyc06g084410.3.1
Solyc08g068180.3.1	Solyc09g016950.3.1			Solyc04g049930.2.1		Solyc04g082270.3.1	Solyc07g005430.3.1
Solyc08g076460.3.1	Solyc09g075750.1.1			Solyc04g050520.3.1		Solyc05g005290.3.1	Solyc07g005710.3.1
Solyc09g009900.3.1	Solyc10g006140.3.1			Solyc04g051150.3.1		Solyc05g006830.3.1	Solyc07g005720.3.1
Solyc10g080950.2.1	Solyc10g081710.2.1			Solyc04g051570.3.1		Solyc05g010150.3.1	Solyc07g005730.3.1
Solyc11g006230.2.1	Solyc10g086120.2.1			Solyc04g051800.3.1		Solyc05g012160.3.1	Solyc07g007180.3.1
Solyc01g006160.3.1	Solyc12g008680.2.1			Solyc04g054140.3.1		Solyc05g012580.1.1	Solyc07g041340.2.1
Solyc01g079710.3.1	Solyc12g056280.2.1			Solyc04g054470.3.1		Solyc05g012590.3.1	Solyc07g049630.1.1
Solyc01g095480.3.1	Solyc12g089140.2.1			Solyc04g070980.3.1		Solyc05g012680.3.1	Solyc07g065640.3.1
Solyc01g096590.3.1	Solyc12g096330.2.1			Solyc04g071040.3.1		Solyc05g013630.1.1	Solyc07g065720.3.1
Solyc02g069850.3.1	Solyc02g068700.3.1			Solyc04g076500.3.1		Solyc05g014370.3.1	Solyc08g014080.3.1
Solyc02g070340.3.1	Solyc02g082200.3.1			Solyc04g076510.3.1		Solyc06g007870.3.1	Solyc08g068070.3.1
Solyc02g085280.1.1	Solyc02g084230.2.1			Solyc04g076540.3.1		Solyc06g051650.3.1	Solyc08g074890.3.1
Solyc03g005227.1.1	Solyc03g007470.3.1			Solyc04g077940.3.1		Solyc06g053180.3.1	Solyc08g075920.3.1
Solyc03g080160.3.1	Solyc03g071710.1.1			Solyc04g078250.3.1		Solyc06g060920.3.1	Solyc08g077480.3.1
Solyc03g082860.3.1	Solyc03g093220.3.1			Solyc04g078610.3.1		Solyc06g062520.1.1	Solyc08g082760.3.1
Solyc03g093360.3.1	Solyc03g117760.3.1			Solyc04g078970.2.1		Solyc06g062940.3.1	Solyc09g007140.3.1
Solyc03g112670.3.1	Solyc04g077970.3.1			Solyc05g006540.3.1		Solyc06g068080.3.1	Solyc09g059990.1.1
Solyc03g119360.3.1	Solyc06g008010.3.1			Solyc05g008560.1.1		Solyc06g068120.3.1	Solyc09g082570.3.1
Solyc04g049660.2.1	Solyc06g008120.1.1			Solyc05g013670.3.1		Solyc06g069520.3.1	Solyc09g098310.3.1
Solyc04g056430.3.1	Solyc06g016760.2.1			Solyc05g016240.3.1		Solyc06g072440.3.1	Solyc10g005040.3.1
Solyc05g053440.3.1	Solyc06g084390.3.1			Solyc05g016460.2.1		Solyc06g083260.3.1	Solyc10g007730.3.1
Solyc05g053670.3.1	Solyc07g044830.3.1			Solyc05g017893.1.1		Solyc07g005060.3.1	Solyc10g011810.3.1
Solyc05g054810.3.1	Solyc08g065330.3.1			Solyc05g017980.3.1		Solyc07g005710.3.1	Solyc10g055410.2.1
Solyc06g007470.3.1	Solyc08g065850.1.1			Solyc05g040050.2.1		Solyc07g049630.1.1	Solyc10g061950.2.1
Solyc06g008260.3.1	Solyc08g077060.3.1			Solyc05g044615.1.1		Solyc07g054730.1.1	Solyc10g085300.2.1
Solyc06g050760.1.1	Solyc09g057880.3.1			Solyc05g055110.3.1		Solyc07g065640.3.1	Solyc11g008270.2.1
Solyc06g069090.3.1	Solyc09g091190.3.1			Solyc06g009780.3.1		Solyc07g065720.3.1	Solyc11g012080.2.1
Solyc06g071870.3.1	Solyc11g005050.2.1			Solyc06g051310.3.1		Solyc08g006070.3.1	Solyc11g013450.2.1
Solyc06g073430.3.1	Solyc11g044230.2.1			Solyc06g051930.3.1		Solyc08g006110.3.1	Solyc11g066360.2.1
Solyc07g045390.2.1	Solyc12g055920.2.1			Solyc06g059800.3.1		Solyc08g062820.3.1	Solyc11g071260.2.1
Solyc07g066385.1.1				Solyc06g059965.1.1		Solyc08g077480.3.1	Solyc11g071520.2.1
Solyc08g075090.3.1				Solyc06g060060.3.1		Solyc08g080730.3.1	Solyc11g072030.2.1
Solyc08g075400.3.1				Solyc06g063015.1.1		Solyc08g081570.3.1	Solyc12g005570.2.1
Solyc08g077280.1.1				Solyc06g066610.3.1		Solyc08g082685.1.1	Solyc12g006290.2.1
Solyc08g079240.3.1				Solyc06g068230.3.1		Solyc08g082760.3.1	Solyc12g013920.2.1
Solyc08g080240.3.1				Solyc06g069480.3.1		Solyc09g005960.3.1	Solyc12g049370.2.1
Solyc09g065840.3.1				Solyc06g071120.3.1		Solyc09g008340.3.1	Solyc12g055855.1.1
Solyc10g083165.1.1				Solyc06g073320.3.1		Solyc09g055850.3.1	Solyc12g056900.2.1
Solyc10g086020.2.1				Solyc06g074740.3.1		Solyc09g063020.3.1	Solyc12g088070.2.1
Solyc11g005680.2.1				Solyc06g074810.3.1		Solyc09g075130.3.1	Solyc12g096470.2.1
Solyc11g068420.2.1				Solyc06g075160.3.1		Solyc09g082160.3.1	Solyc06g048930.3.1
Solyc12g008700.2.1				Solyc06g076120.2.1		Solyc09g090430.3.1	Solyc08g008230.3.1
Solyc12g042720.2.1				Solyc06g083230.3.1		Solyc09g091450.3.1	Solyc09g009900.3.1
Solyc12g099820.1.1				Solyc06g083420.2.1		Solyc10g007730.3.1	Solyc12g008680.2.1
				Solyc07g005480.3.1		Solyc10g008760.3.1	Solyc02g068700.3.1
				Solyc07g006035.1.1		Solyc10g008770.3.1	Solyc03g007470.3.1
				Solyc07g007390.3.1		Solyc10g077010.2.1	Solyc03g117760.3.1
				Solyc07g007650.2.1		Solyc10g079830.2.1	Solyc03g119520.3.1
				Solyc07g008095.1.1		Solyc10g085300.2.1	Solyc06g007130.4.1
				Solyc07g008880.3.1		Solyc11g008510.2.1	Solyc08g077060.3.1
				Solyc07g016180.3.1		Solyc11g010570.2.1	Solyc08g080240.3.1
				Solyc07g018340.3.1		Solyc11g011140.2.1	Solyc11g044230.2.1
				Solyc07g041150.3.1		Solyc11g012080.2.1	Solyc01g107400.2.1
				Solyc07g049390.2.1		Solyc11g013100.2.1	Solyc03g005020.3.1
				Solyc07g053190.3.1		Solyc11g013550.2.1	Solyc03g111310.3.1
				Solyc07g056020.3.1		Solyc11g019910.1.1	Solyc11g069540.2.1
				Solyc07g056260.3.1		Solyc11g062280.2.1	Solyc12g013710.2.1
				Solyc07g061920.3.1		Solyc11g066070.2.1
				Solyc07g062605.1.1		Solyc11g069910.2.1
				Solyc07g063590.3.1		Solyc11g071260.2.1
				Solyc07g065000.3.1		Solyc11g071870.2.1
				Solyc07g065080.4.1		Solyc11g072030.2.1
				Solyc07g065630.3.1		Solyc12g006290.2.1
				Solyc07g065790.2.1		Solyc12g013920.2.1
				Solyc07g066290.3.1		Solyc12g049370.2.1
				Solyc08g005400.3.1		Solyc12g055855.1.1
				Solyc08g005570.3.1		Solyc12g056030.2.1
				Solyc08g007360.3.1		Solyc12g056770.2.1
				Solyc08g007540.3.1		Solyc12g056900.2.1
				Solyc08g007950.3.1		Solyc12g096470.2.1
				Solyc08g060840.1.1		Solyc01g006320.3.1
				Solyc08g065980.3.1		Solyc02g064730.3.1
				Solyc08g066120.3.1		Solyc08g008230.3.1
				Solyc08g067860.2.1		Solyc08g068180.3.1
				Solyc08g067870.2.1		Solyc08g076460.3.1
				Solyc08g068040.3.1		Solyc09g009640.3.1
				Solyc08g074370.3.1		Solyc12g010400.2.1
				Solyc08g074520.2.1		Solyc12g042500.2.1
				Solyc08g074560.3.1		Solyc01g100350.3.1
				Solyc08g075390.3.1		Solyc02g065470.1.1
				Solyc08g075670.2.1		Solyc02g082200.3.1
				Solyc08g076030.3.1		Solyc04g011620.3.1
				Solyc08g076290.3.1		Solyc05g048760.3.1
				Solyc08g076320.3.1		Solyc05g053440.3.1
				Solyc08g077430.3.1		Solyc06g073430.3.1
				Solyc08g078530.3.1		Solyc06g083340.3.1
				Solyc08g079180.3.1		Solyc07g045340.3.1
				Solyc08g081120.3.1		Solyc09g075570.1.1
				Solyc08g081240.3.1		Solyc09g091190.3.1
				Solyc08g081760.2.1		Solyc10g054560.2.1
				Solyc08g081990.3.1		Solyc10g078630.2.1
				Solyc08g082850.3.1		Solyc11g005050.2.1
				Solyc08g083300.3.1		Solyc11g027870.2.1
				Solyc09g005330.3.1		Solyc11g068450.2.1
				Solyc09g007670.3.1		Solyc11g071790.2.1
				Solyc09g008485.1.1
				Solyc09g008525.1.1
				Solyc09g008600.3.1
				Solyc09g009370.3.1
				Solyc09g010830.3.1
				Solyc09g013080.3.1
				Solyc09g014790.3.1
				Solyc09g014980.3.1
				Solyc09g015840.3.1
				Solyc09g031970.3.1
				Solyc09g055345.1.1
				Solyc09g055350.3.1
				Solyc09g056350.3.1
				Solyc09g057910.3.1
				Solyc09g060080.3.1
				Solyc09g064840.3.1
				Solyc09g065550.3.1
				Solyc09g065700.3.1
				Solyc09g074380.3.1
				Solyc09g074670.3.1
				Solyc09g075020.3.1
				Solyc09g075800.3.1
				Solyc09g075830.3.1
				Solyc09g082800.3.1
				Solyc09g091020.3.1
				Solyc10g005080.3.1
				Solyc10g005700.3.1
				Solyc10g007950.3.1
				Solyc10g011690.3.1
				Solyc10g051095.1.1
				Solyc10g074650.2.1
				Solyc10g074940.2.1
				Solyc10g075030.2.1
				Solyc10g076870.2.1
				Solyc10g079010.2.1
				Solyc10g081200.1.1
				Solyc11g005020.2.1
				Solyc11g005910.2.1
				Solyc11g008740.2.1
				Solyc11g010105.1.1
				Solyc11g010610.2.1
				Solyc11g010690.2.1
				Solyc11g013030.2.1
				Solyc11g013180.2.1
				Solyc11g044250.2.1
				Solyc11g044480.2.1
				Solyc11g045160.2.1
				Solyc11g062220.2.1
				Solyc11g062310.2.1
				Solyc11g065830.2.1
				Solyc11g066560.3.1
				Solyc11g066760.2.1
				Solyc11g069160.2.1
				Solyc11g070170.2.1
				Solyc11g072820.2.1
				Solyc12g006990.2.1
				Solyc12g019060.2.1
				Solyc12g042060.2.1
				Solyc12g042077.1.1
				Solyc12g044220.2.1
				Solyc12g044400.2.1
				Solyc12g049510.2.1
				Solyc12g056940.2.1
				Solyc12g070270.2.1
				Solyc12g088740.2.1
				Solyc12g088920.2.1
				Solyc12g089320.2.1
				Solyc12g094490.2.1
				Solyc12g096020.2.1
				Solyc12g096550.2.1
				Solyc12g098670.2.1

[truncated: 3 more sheets: GOterms_DPF_k11_TotalTRAP-Shoot, TRAP_Pattern_2_genes, regression_TRAPexpression_DPF2]
