# Supplementary material for: Translational regulation contributes to the elevated CO2 response in two Solanum species
Source: Plant J. 2020 Jan 16;102(2):383–97. doi: 10.1111/tpj.14632 (PMC7216843; doi:10.1111/tpj.14632)
Supplement: Supplementary file 6 — Table S5. CPM normalized data from total and TRAP RNA‐Seq [file TPJ-102-383-s006.xlsx]

## Sheet: CPM_Total_Shoot
	R3_D06_amb_M82_shoot_total	R3_D06_amb_penn_shoot_total	R3_D06_ele_M82_shoot_total	R3_D06_ele_penn_shoot_total	R3_D09_amb_M82_shoot_total	R3_D09_amb_penn_shoot_total	R3_D09_ele_M82_shoot_total	R3_D09_ele_penn_shoot_total	R3_D12_amb_M82_shoot_total	R3_D12_amb_penn_shoot_total	R3_D12_ele_M82_shoot_total	R3_D12_ele_penn_shoot_total	R4_D06_amb_M82_shoot_total	R4_D06_amb_penn_shoot_total	R4_D06_ele_M82_shoot_total	R4_D06_ele_penn_shoot_total	R4_D09_amb_M82_shoot_total	R4_D09_amb_penn_shoot_total	R4_D09_ele_M82_shoot_total	R4_D09_ele_penn_shoot_total	R4_D12_amb_M82_shoot_total	R4_D12_amb_penn_shoot_total	R4_D12_ele_M82_shoot_total	R4_D12_ele_penn_shoot_total	R5_D06_amb_M82_shoot_total	R5_D06_amb_penn_shoot_total	R5_D06_ele_penn_shoot_total	R5_D09_amb_M82_shoot_total	R5_D09_amb_penn_shoot_total	R5_D09_ele_M82_shoot_total	R5_D09_ele_penn_shoot_total	R5_D12_amb_M82_shoot_total	R5_D12_amb_penn_shoot_total	R5_D12_ele_M82_shoot_total	R5_D12_ele_penn_shoot_total
Solyc00g005000.3.1	0.74215	3.05681	1.80163	2.41304	0.218476	0.311389	0.198503	0.762716	0.163049	0.47836	0	0.335679	1.11306	1.7603	0.91723	0.996606	0.0939318	0.22024	0	1.22295	0.109605	0	0	0.214068	0.416317	1.09912	1.3148	0.188999	0.407101	0	0	0	0.46113	0	0.253285
Solyc00g005040.3.1	0	0.339645	0.720652	0.536231	0.218476	0.934166	0	1.01695	0.407621	0.669704	0	0	0.222613	0	0.550338	0.664404	0.375727	0.22024	0.38164	0.244591	0.109605	0.35027	0.180534	0.856272	0	0.27478	1.3148	0.188999	1.01775	0	0	0	0.230565	0	0
Solyc00g005050.3.1	39.8906	40.0781	34.5913	38.0724	29.0574	39.235	27.5919	33.8137	37.9088	31.8588	38.8506	42.2955	38.2894	41.367	39.2574	43.8507	25.5494	41.185	19.082	31.5522	40.3345	32.5751	36.1068	46.8809	36.2196	35.4466	36.1571	28.3498	47.8344	27.7773	39.8262	38.9621	34.3542	54.1669	47.111
Solyc00g005840.3.1	187.022	164.728	110.26	187.413	133.708	118.328	156.619	113.136	97.1769	137.576	140.54	111.445	227.287	227.078	149.142	235.199	138.361	120.472	112.584	130.367	118.373	142.91	94.4192	101.682	213.571	185.202	171.253	128.519	134.75	134.056	148.504	110.622	158.168	131.395	89.1564
Solyc00g006490.3.1	23.9343	43.6444	19.0973	49.8695	31.6791	47.0197	32.1574	36.6104	26.4954	31.2847	25.8135	29.204	29.6075	32.5655	24.5818	39.532	28.8371	44.4886	25.1882	39.8683	27.182	32.5751	22.3862	22.2631	32.334	41.217	41.0876	30.4288	39.2852	26.3281	33.751	26.4331	26.9761	16.6255	24.8219
Solyc00g006680.2.1	11.6889	5.43432	28.4657	6.43478	2.18476	5.605	3.97005	28.9832	5.29908	7.36674	17.209	36.589	9.34973	0	13.7584	6.97624	2.44223	9.2501	4.19804	20.0564	4.38419	5.60432	8.48509	23.5475	11.1018	9.61729	11.1758	7.74894	6.10651	8.93705	7.42522	11.0011	8.30034	17.1618	47.111
Solyc00g006800.3.1	26.5319	43.1349	28.1054	39.1449	46.0985	29.8933	45.4571	31.5256	31.3053	37.3121	20.0772	34.5749	24.2648	28.1647	27.5169	34.8812	46.5902	23.3455	50.7581	20.0564	33.1006	37.4789	30.3297	32.3243	25.1178	30.7753	32.8701	48.1946	31.9574	38.8882	27.6758	30.8641	38.9655	16.0892	34.9534
Solyc00g006805.1.1	0.927688	0.849113	1.08098	0.804347	2.40324	0.311389	0.79401	0.254239	0.815243	0.382688	0.782227	0.335679	1.11306	0	1.10068	0.664404	1.31504	0.22024	0.76328	0.489181	1.20565	0	1.0832	0.856272	2.4979	0.824339	0.328701	1.51199	0.407101	1.93233	0	0.763962	0.46113	0.536306	0
Solyc00g006810.3.1	98.5204	60.287	117.106	76.413	69.0385	86.2547	67.8879	69.6614	130.276	73.5717	125.939	87.2764	89.7129	74.8126	129.88	88.6979	72.3275	86.3343	53.048	91.2323	136.896	84.4151	137.928	114.74	71.329	75.8392	63.4393	66.5275	105.439	78.9842	99.2279	146.375	75.8559	105.652	112.205
Solyc00g006820.3.1	42.117	55.1923	32.7896	61.9347	35.6116	43.5944	35.7305	41.4409	16.0603	41.6173	16.166	29.8754	45.8582	53.689	23.848	64.7794	39.921	49.9946	31.2945	38.4007	19.2904	30.8238	14.0816	23.3334	44.2684	58.2533	63.768	30.9958	32.9752	29.7096	31.7259	14.6681	38.5044	15.0166	18.2365
Solyc00g006830.3.1	19.4814	31.587	18.7369	28.9565	26.4356	18.0605	26.2023	30.5086	14.5113	23.918	15.3838	15.7769	16.4733	19.3633	15.9598	21.5931	25.9252	23.3455	29.7679	22.7469	13.8102	21.7167	10.832	12.63	17.069	27.478	30.2405	21.9238	16.284	21.0141	27.6758	11.6122	20.0592	15.5529	14.4373
Solyc00g007010.3.1	16.8839	22.9261	11.5304	20.6449	16.6042	24.5997	19.0562	26.1866	15.7342	23.918	16.6875	22.4905	14.4698	25.5243	17.4274	22.2575	17.1895	27.7503	16.0289	29.8401	17.2079	20.6659	15.3454	20.3365	17.6241	20.6085	18.4073	19.0889	25.0367	12.8017	21.6006	16.8072	20.7508	12.335	27.1015
Solyc00g007060.3.1	28.7583	36.0024	35.6723	36.7319	36.0486	64.7688	32.7529	58.4749	60.2464	38.4601	47.1944	66.8	24.9326	28.1647	31.5527	46.5083	34.7548	59.0244	29.3863	57.2342	54.5831	49.0378	74.0189	80.4895	28.4483	43.9648	35.171	33.4527	73.8888	40.579	53.3265	68.451	39.6572	45.586	101.821
Solyc00g007070.3.1	53.4348	45.6823	55.8505	48.5289	50.905	50.1336	62.1313	52.8816	70.0294	44.2961	55.0167	44.6452	66.7838	58.9699	54.1165	57.8031	54.1047	62.1078	56.8644	51.364	68.5029	38.88	60.1178	53.7311	53.2886	48.3612	54.8931	61.2355	56.3835	55.5546	50.6265	73.3404	45.6519	56.8484	46.3512
Solyc00g007080.3.1	1.4843	3.39645	3.96358	2.68116	3.27715	5.29361	4.36706	7.62716	5.05451	3.53986	7.56153	6.71357	0.667838	0	1.65101	3.32202	3.94513	11.6727	5.7246	4.89181	3.61696	2.10162	6.86029	8.34865	0.832634	1.92346	5.58792	2.83498	3.05326	1.93233	7.42522	4.1254	3.68904	3.75414	6.33213
Solyc00g007090.3.1	22.45	13.7556	26.3038	16.8913	16.8227	23.0428	16.6742	16.5255	21.2778	18.5604	26.8565	18.1266	16.9186	22.0037	25.1321	18.2711	14.1837	24.8872	9.541	25.4374	25.6475	21.3665	24.9137	23.3334	15.6813	15.9372	14.4628	14.7419	21.5763	17.391	18.9005	26.7387	17.5229	14.4803	16.9701
Solyc00g007100.3.1	22.45	20.5485	18.3766	19.3043	9.61296	11.21	11.9102	9.40683	17.6908	8.5148	15.1231	9.06332	18.0316	18.4831	25.1321	24.2507	17.3774	12.3335	16.7922	15.8984	13.591	10.5081	16.6091	7.92051	20.2608	19.2346	13.4767	15.6869	10.9917	16.1833	12.1504	16.3488	11.5282	11.7987	7.34527
Solyc00g007110.3.1	2.59753	3.56627	1.08098	4.02174	3.27715	1.24555	0.79401	2.03391	0.652194	2.3918	0.521485	1.34271	0.89045	0	1.28412	0.664404	3.00582	1.32144	2.28984	3.91345	0.767233	4.90378	0.541602	1.28441	2.77545	5.22081	2.95831	3.77997	3.05326	3.14004	1.35004	0.61117	2.99734	0	1.51971
Solyc00g007120.3.1	8.53473	21.2278	8.64782	11.529	7.4282	9.03027	9.72663	9.15259	4.32079	11.959	5.73633	4.36382	10.0176	13.2022	6.7875	16.6101	7.9842	8.36914	11.0676	8.31608	5.04182	8.75675	4.69388	7.92051	11.9344	15.6624	14.7915	9.63892	6.92072	9.42013	8.77525	4.43098	12.9116	4.82675	4.55913
Solyc00g007130.3.1	0.556613	1.35858	0.720652	1.07246	1.52933	0.311389	0.595508	0.254239	0.652194	1.14806	1.30371	0.335679	1.11306	0	1.46757	1.32881	0.845386	1.32144	0.76328	0.244591	1.75368	0.70054	0.541602	1.28441	0.832634	0.824339	1.97221	0.944993	0.814202	0.724625	0	0.916755	2.76678	2.68153	0.253285
Solyc00g007160.2.1	0.74215	6.45326	0	5.36231	0.218476	7.16194	0.79401	6.6102	0.163049	5.35763	0.782227	8.05628	0.667838	8.80148	0.366892	6.64404	0.657522	9.2501	0.38164	8.31608	0.548023	7.70594	0.180534	8.56272	0.416317	5.77037	5.25921	0.566996	9.15977	0.241542	8.10023	0.458377	6.45582	0	5.0657
Solyc00g007195.1.1	0.371075	0.339645	0	0.804347	0.436953	0	0.992513	1.52543	0.0815243	0.382688	0.260742	0.671357	0	0	0.366892	0	0.751454	0.660721	0.38164	1.22295	0.219209	0.70054	0.180534	0.214068	0	0	0.657402	0.944993	0.610651	0.241542	2.02506	0.305585	0.92226	1.07261	0
Solyc00g007200.3.1	12.9876	14.7746	8.64782	10.7246	14.8564	12.4555	11.3146	15.0001	8.88615	17.1253	10.169	6.71357	20.4804	14.0824	8.43851	14.6169	12.0233	13.8751	12.2125	10.5174	7.56272	16.813	10.6515	10.2753	14.2936	16.4868	15.1202	9.26093	14.2485	13.2848	27.0008	8.098	20.9814	9.6535	9.87812
Solyc00g007220.3.1	1.11323	0.509468	2.16195	0.536231	1.74781	0.622777	2.77904	0	4.80993	0.382688	3.65039	0.335679	3.11658	0	2.20135	1.32881	1.31504	0.660721	1.9082	0.489181	2.95933	0.35027	3.06908	0.428136	1.94281	0.27478	0.657402	0.944993	0.814202	2.41542	0	3.9726	0.46113	3.21783	1.01314
Solyc00g007260.3.1	16.3273	11.3781	8.28749	11.2609	14.201	9.34166	15.4832	10.9323	9.94596	9.66287	9.38673	8.05628	17.5864	10.5618	9.90608	13.9525	13.3383	11.2323	14.884	11.2512	12.2757	13.3103	9.38776	7.70645	11.3793	12.0903	13.8054	11.7179	11.8059	13.0433	16.2005	14.5153	10.1449	13.944	7.59856
Solyc00g007270.3.1	251.032	137.386	303.755	127.087	327.933	154.137	290.409	188.645	366.615	148.483	349.134	191.672	229.068	97.6965	303.236	121.254	295.603	148.442	249.211	163.631	389.206	141.159	431.295	248.747	232.444	112.385	111.758	288.79	185.231	296.613	148.504	366.855	162.548	286.924	277.601
Solyc00g007300.3.1	33.7678	25.9829	23.7815	28.4203	17.0412	13.0783	16.0787	9.15259	10.9243	10.8109	9.90821	9.06332	31.611	31.6853	25.8659	22.2575	18.9742	10.7918	18.7004	8.80526	13.2622	11.9092	8.48509	5.9939	37.6073	20.0589	20.7082	19.4668	10.3811	19.0818	7.42522	10.6955	8.99203	9.1172	7.59856
Solyc00g008680.3.1	121.527	86.7794	110.98	84.9927	129.993	87.5002	110.764	94.831	129.787	115.667	96.214	82.2412	92.3842	58.0898	101.996	89.3623	110.746	85.4533	113.347	87.3189	113.879	113.838	131.068	94.618	94.6428	80.2357	83.1613	122.471	93.8368	126.568	87.7525	111.08	114.821	89.5631	104.1
Solyc00g009020.3.1	170.138	126.688	329.698	126.283	244.475	244.129	195.922	310.171	538.794	233.44	469.858	410.871	126.444	80.0935	326.717	119.925	237.178	241.163	190.057	289.84	493.221	240.986	654.796	519.543	118.928	117.88	118.661	200.716	297.998	249.996	280.808	502.534	227.798	379.168	499.225
Solyc00g009050.2.1	0.927688	2.71716	0.720652	1.34058	1.31086	3.11389	1.38952	3.81358	4.40231	4.20957	2.08594	6.04221	1.11306	0	0.366892	0.996606	2.34829	4.18457	2.28984	2.93509	3.50735	3.5027	3.61068	4.28136	1.11018	1.64868	1.3148	2.83498	3.25681	2.41542	1.35004	4.27819	5.07243	3.21783	6.8387
Solyc00g009060.3.1	19.4814	10.8686	12.9717	11.7971	16.6042	11.8328	17.8652	12.4577	18.0169	12.533	17.9912	13.0915	17.809	14.9625	15.0426	9.63386	14.9352	13.2144	20.6086	13.6971	14.4678	13.3103	18.9561	12.2019	16.3751	13.4642	12.8193	15.1199	11.3988	17.6326	11.4753	18.6407	11.9894	20.3796	9.62484
Solyc00g009080.3.1	6.67935	15.6237	15.8543	12.8696	13.3271	32.6958	10.3221	29.4917	28.6965	19.6127	25.8135	47.6664	4.45225	5.28089	11.924	7.30844	14.7473	27.7503	11.4492	36.9332	29.7029	23.1178	38.9953	70.2143	5.27335	14.5633	16.1063	10.2059	29.7184	10.6278	22.2756	31.4752	17.0618	20.3796	71.4264
Solyc00g009090.3.1	4.63844	5.77397	3.60326	2.68116	6.77277	3.11389	5.55807	3.55934	4.23926	3.44419	5.21485	1.34271	6.45577	2.64044	3.66892	3.32202	5.9177	3.96433	8.01444	2.44591	2.3017	3.85297	3.24961	2.99695	7.35494	3.84692	2.62961	4.91396	2.23906	5.797	2.70008	4.1254	5.07243	3.21783	4.55913
Solyc00g009100.3.1	54.7336	73.703	91.5228	83.1159	64.232	115.837	58.7568	115.679	101.824	119.877	110.555	132.593	47.8617	56.3295	58.3358	77.4031	58.4256	126.418	48.0867	122.051	102.59	122.244	91.8917	138.502	46.6275	82.7087	84.4761	63.8815	122.537	68.5979	153.904	96.8704	109.518	115.842	140.067
Solyc00g009110.3.1	34.1389	29.8888	20.8989	28.9565	19.0074	23.6655	19.0562	21.6103	20.5441	24.0137	14.0801	16.4482	30.9432	32.5655	23.2976	32.888	22.8254	21.1431	19.4636	22.7469	18.4136	26.9708	17.6923	18.6239	52.0396	35.1718	25.6387	27.2158	24.2225	20.048	29.0258	16.96	27.6678	16.6255	16.2103
Solyc00g009120.3.1	10.019	5.60415	8.64782	4.55797	8.3021	5.29361	6.35208	6.6102	11.9025	5.07061	7.30079	4.02814	12.9115	7.92133	11.5571	8.63725	8.73565	6.60721	8.39608	4.40263	9.75482	5.95459	11.9152	3.21102	10.4079	3.29736	4.60181	10.0169	5.90296	9.42013	14.8504	14.5153	4.15017	11.7987	3.03942
Solyc00g009140.3.1	16.5128	7.81184	11.1701	8.84782	7.86515	8.40749	9.32962	7.37292	13.2885	8.32346	11.4727	9.06332	15.1377	8.80148	18.1611	7.30844	8.07813	9.2501	4.96132	4.64722	11.0701	11.5589	10.471	8.56272	14.016	7.96861	9.53233	9.63892	8.75267	7.72934	6.7502	9.32034	7.60864	11.7987	10.638
Solyc00g009141.1.1	15.0285	9.17042	16.9353	7.50724	16.6042	11.5214	14.2922	20.3391	24.3758	19.1344	23.2061	36.9246	14.0246	6.16104	16.1432	5.97964	17.941	17.399	15.2656	18.3443	22.469	19.6151	36.1068	43.6699	13.0446	12.3651	5.91662	16.0649	21.1692	17.6326	16.2005	22.1549	20.5203	26.8153	48.6308
Solyc00g009760.2.1	35.4377	34.1343	82.5146	24.1304	10.7053	18.3719	14.2922	62.7969	12.3102	22.1959	33.6358	77.5417	33.8371	11.4419	44.5774	21.2609	14.9352	25.7681	11.8308	44.0263	17.2079	18.9146	20.7614	47.7372	35.6645	44.5143	26.2961	22.4908	17.0982	20.2895	17.5505	33.0032	24.6705	49.8764	113.218
Solyc00g010525.1.1	2.9686	3.05681	11.5304	2.14493	1.09238	2.49111	0.79401	7.8814	2.20116	2.29613	5.21485	12.4201	3.11658	0	4.58615	2.32541	0.751454	1.54168	1.14492	4.89181	1.97288	2.10162	2.34694	5.13763	4.44072	4.1217	3.94441	2.64598	1.01775	2.65696	4.05012	7.33404	2.99734	8.04459	12.6643
Solyc00g011150.1.1	5.00951	3.7361	9.00815	5.0942	0.655429	2.8025	1.78652	4.83053	0.815243	3.63553	7.30079	17.4553	6.01054	0	5.31993	2.98982	1.40898	3.08337	0.76328	7.33772	1.75368	3.15243	2.70801	7.70645	5.27335	3.57214	2.62961	2.07898	1.6284	3.86467	1.35004	5.34773	3.9196	3.75414	17.2234
Solyc00g011160.2.1	6.86489	2.54734	17.656	2.68116	0.655429	3.73666	3.57305	10.4238	2.20116	5.54897	6.7793	17.791	5.78793	0	6.60405	2.98982	1.59684	5.72625	2.28984	11.0066	2.63051	2.45189	1.80534	9.41899	6.38353	5.77037	5.58792	4.15797	1.6284	4.10621	6.07518	6.41728	5.99469	13.944	19.2497
Solyc00g011170.1.1	9.09134	7.64202	34.5913	7.77536	3.27715	9.03027	5.35957	24.4069	5.62518	5.83599	16.166	40.6171	7.34622	4.40074	15.9598	6.97624	2.81795	12.7739	6.10624	21.2794	10.6317	7.0054	7.58242	27.4007	8.0488	11.5407	17.0924	7.55994	8.54912	9.17859	3.3751	18.1823	4.6113	12.335	51.1636
Solyc00g011880.3.1	13.9153	18.8503	43.2391	17.6956	13.5455	28.6478	16.2772	36.1019	37.7457	21.6219	38.0684	50.3518	17.1412	30.8052	42.1926	14.2847	12.6808	32.3753	14.1207	34.7319	40.0057	21.3665	37.9121	69.5721	11.9344	19.5094	21.0369	13.9859	46.4095	14.734	29.7009	44.3098	17.7535	24.6701	60.0286
Solyc00g011890.3.1	17.0695	27.0018	20.8989	17.4275	22.94	21.4858	24.6143	19.5764	25.7617	24.205	26.335	27.8613	19.8125	19.3633	18.3446	14.6169	27.9917	26.4289	28.623	20.5456	25.0995	29.0724	24.9137	21.4068	16.6527	18.4102	21.3656	21.5458	22.5941	15.4587	25.6507	23.2244	23.9788	25.2064	17.4767
Solyc00g012430.1.1	0.74215	0.169823	2.16195	0.268116	0.218476	0.311389	0.397005	3.3051	0.326097	0.669704	1.04297	1.67839	1.11306	0	0.550338	0.332202	0.281795	0.22024	0	1.22295	0.438419	0	0.902669	1.92661	1.11018	1.92346	0.657402	0.944993	0	0.241542	0.67502	1.52792	0.92226	1.07261	2.78614
Solyc00g012440.1.1	18.5538	7.98166	41.7978	11.529	1.74781	10.2758	7.9401	43.2206	8.56005	10.7153	20.5987	50.3518	15.8055	0.880148	19.6287	10.6305	3.66334	17.8395	8.01444	25.4374	9.64521	9.45729	9.38776	27.8288	16.2364	22.8067	17.0924	11.7179	9.97397	11.3525	16.2005	20.627	10.8366	30.5694	73.706
Solyc00g013140.2.1	1.11323	1.18876	1.4413	0.536231	0.436953	0.934166	2.18353	0.762716	1.46744	0.861047	1.04297	0.671357	1.7809	4.40074	2.75169	0.664404	1.69077	0.880962	4.19804	0.244591	0.986442	1.40108	3.06908	0.642204	1.38772	1.64868	0.328701	0.188999	1.2213	2.41542	0	1.22234	0.691695	2.68153	3.79928
Solyc00g013150.1.1	8.34919	2.54734	4.68424	1.07246	1.52933	0	4.36706	1.01695	1.46744	0.956719	2.08594	1.34271	4.89748	0	7.70473	0.664404	2.44223	1.1012	4.57968	0.978363	2.08249	1.40108	2.70801	1.07034	6.93862	0.824339	0.986103	1.88999	0.814202	1.93233	0	1.83351	1.38339	4.29045	3.03942
Solyc00g013155.1.1	0.74215	0.509468	2.88261	0	0.873905	0.934166	6.15358	0.254239	2.20116	0.0956719	4.17188	0.671357	1.11306	0	2.20135	0	2.25436	0.22024	5.34296	0.733772	1.31526	0	3.43014	0.856272	1.5265	0	0.328701	1.32299	0.20355	3.62313	0	2.75026	0.46113	4.29045	2.02628
Solyc00g014830.3.1	0.185538	0.849113	0.360326	0.536231	0	0.311389	0.397005	0.762716	0.0815243	0.191344	0.260742	0.671357	0	0.880148	0.366892	0.996606	0.0939318	0.440481	0	0.244591	0.219209	0	0	1.49848	0	1.64868	1.3148	0.188999	0	0.241542	1.35004	0.458377	0.691695	0	2.02628
Solyc00g019730.2.1	0.556613	0.339645	0.360326	0.536231	0.218476	0	0	0	0.0815243	0.47836	0	0.671357	0.89045	0	0.183446	0.664404	0.281795	0.440481	0.76328	0.489181	0.219209	1.40108	0.180534	0.214068	0.277545	0.824339	0	0.188999	0.20355	0.241542	0	0.152792	0.46113	1.07261	1.773
Solyc00g019740.1.1	0.556613	0.509468	0.360326	1.34058	0.655429	0	1.38952	0.762716	0.489146	0.669704	1.04297	1.34271	0.445225	0	0.550338	0.332202	0.751454	1.1012	0	0.489181	0.219209	0	0.180534	0.856272	1.11018	0.824339	0.986103	0.944993	0.610651	1.20771	2.70008	0.916755	1.15282	0	1.01314
Solyc00g019980.2.1	0.185538	3.7361	0.720652	2.94927	1.09238	2.8025	0.79401	4.5763	0.733719	0.861047	2.34668	5.37086	1.7809	0.880148	3.85236	5.64743	0.845386	6.16673	1.52656	4.89181	1.64407	1.75135	1.26374	2.35475	0.971407	4.1217	4.93051	0.944993	3.86746	1.44925	3.3751	0.763962	1.15282	2.68153	3.03942
Solyc00g020010.1.1	0	0.169823	0	0.804347	0.218476	2.8025	0.198503	0.508477	0.407621	0.765375	0.260742	1.67839	0	0	0	0.664404	0	0.660721	0	0.978363	0.109605	0.70054	0.361068	1.07034	0	0	1.6435	0.566996	0.610651	0.483084	0	0.305585	0.92226	0	1.51971
Solyc00g021630.1.1	0.74215	0	2.16195	0.536231	1.31086	0	0.79401	1.01695	0.57067	0.861047	1.30371	0	1.33568	2.64044	1.83446	0	1.40898	0.880962	1.14492	0.489181	0.876838	1.05081	1.26374	1.71254	0.693862	1.3739	0.328701	1.13399	0.20355	0	0	0.305585	1.61395	3.21783	7.34527
Solyc00g021640.3.1	0	0.67929	0.360326	0.268116	1.09238	0.311389	1.58802	1.52543	0.326097	1.62642	0.521485	0.671357	0.667838	0	0.550338	0.332202	0.469659	0.660721	1.14492	0.978363	0.109605	2.10162	0.361068	0.856272	1.5265	0	0	0.755994	0.610651	0.724625	0.67502	1.37513	0.691695	2.68153	8.35841
Solyc00g022103.1.1	0.927688	0.169823	0	0	0.655429	0.622777	0.198503	0.254239	0.652194	0.287016	0.521485	1.00704	0.667838	0	0.550338	0	1.03325	0.660721	0.38164	0.244591	1.42486	0	0.722135	0	0	0	0	1.51199	0.610651	0.483084	0	0.763962	0.92226	1.07261	0.50657
Solyc00g024150.3.1	913.216	287.68	1051.43	309.674	505.991	322.91	498.837	368.9	667.684	376.947	791.353	510.231	824.78	193.633	963.641	294.331	490.324	362.956	415.988	392.323	669.027	369.185	671.947	508.625	593.252	268.46	270.192	478.166	387.153	505.547	335.485	679.468	357.837	551.322	446.795
Solyc00g027770.3.1	30.9848	30.0586	25.5831	34.5869	28.8389	35.8097	30.9664	29.7459	30.4901	25.8314	30.7676	29.204	35.1728	40.4868	31.7361	30.5626	28.6492	30.3932	29.7679	29.1063	30.5797	31.8746	24.011	26.5444	32.8891	31.3249	25.31	27.0268	31.7539	25.1203	25.6507	26.4331	30.4346	33.7873	33.1804
Solyc00g030520.3.1	7.60704	13.9255	20.8989	17.1594	12.2347	25.8453	13.4982	19.0679	19.6474	13.7768	32.3321	23.8332	15.3603	16.7228	15.4095	19.5999	9.86284	25.3277	11.8308	29.5955	23.565	10.5081	23.8305	21.6209	11.2406	17.3111	15.7776	9.07193	20.7621	9.17859	24.3007	25.5163	13.6033	27.3516	21.5292
Solyc00g032030.2.1	0	0.339645	0	1.07246	0	1.24555	0	1.77967	0	0.956719	0	1.00704	0	3.52059	0	1.99321	0	1.76192	0	1.46754	0	0.70054	0	0.642204	0	0.824339	0.328701	0	1.01775	0	0.67502	0	1.15282	0	1.773
Solyc00g039290.2.1	0	0.169823	0	1.07246	0	0.311389	0	0.254239	0	0.382688	0	0	0	0	0	0.664404	0	0	0	0.244591	0	0	0	0.428136	0	0.549559	0	0	0	0	0.67502	0	0.92226	1.07261	2.27957
Solyc00g044350.3.1	18.7393	8.49113	33.15	10.4565	11.3608	13.3897	17.2697	10.9323	26.0062	9.37585	26.335	21.4834	20.0351	12.3221	27.5169	9.63386	14.6534	15.6371	12.5941	15.6538	29.5933	7.0054	27.6217	25.0459	14.5711	10.1668	14.1341	15.1199	16.0805	15.9418	13.5004	33.4615	11.0671	27.3516	23.049
Solyc00g047200.1.1	0.74215	0.169823	0	0	0	0.622777	0.198503	0	0.0815243	0.191344	0	0	0.222613	0	0.366892	0	0.187864	0	0.38164	0.489181	0	0	0.180534	0.214068	0.555089	0.824339	0.657402	0.566996	0	0.483084	1.35004	0	0.230565	0	2.02628
Solyc00g047700.3.1	57.7022	146.557	77.47	134.058	128.901	178.737	122.675	171.103	96.8508	158.72	118.377	171.867	55.6531	88.0148	49.8973	104.311	123.145	197.556	109.912	191.759	98.6442	158.672	103.265	132.508	39.5501	105.79	158.434	103.76	131.697	98.066	192.381	83.7302	137.186	76.1554	117.018
Solyc00g049520.2.1	12.9876	7.30237	36.0326	8.04347	25.1248	15.258	36.9215	17.034	54.1321	13.4897	58.4063	32.8965	22.2613	7.92133	38.1568	9.30166	20.4771	16.0776	20.6086	22.7469	57.8713	9.10702	63.5479	24.1897	18.5955	5.49559	8.87492	17.5769	21.1692	20.2895	15.5254	46.7545	7.83921	61.1389	22.0358
Solyc00g050130.1.1	14.1009	41.2669	3.60326	56.8405	11.5792	41.4147	12.1087	35.3392	8.56005	37.7904	7.30079	29.8754	10.2402	73.0523	7.52128	46.5083	9.48711	39.2028	11.0676	32.0414	8.00114	29.4227	6.31868	23.3334	12.3507	44.5143	41.4163	10.7729	33.7894	14.9756	32.4009	6.1117	31.5874	9.1172	17.4767
Solyc00g050430.3.1	13.1732	12.5669	18.7369	9.38405	8.08362	9.34166	7.5431	10.4238	12.6363	6.21868	10.9512	5.03518	14.2472	10.5618	19.0784	4.65083	7.13881	8.36914	9.541	8.31608	11.1797	6.30486	15.887	5.13763	10.963	9.34251	7.56012	6.61495	6.92072	10.3863	7.42522	15.1264	4.15017	17.6981	6.58541
Solyc00g052940.3.1	10.019	5.09468	9.00815	4.55797	7.64667	7.16194	12.5057	3.81358	11.7395	4.87927	12.2549	6.71357	19.5899	9.68163	14.6757	5.97964	7.89027	4.84529	6.10624	10.2728	9.75482	3.15243	10.1099	3.63915	16.2364	4.67126	5.58792	8.88293	5.90296	8.93705	8.77525	12.3762	2.99734	9.1172	2.27957
Solyc00g053440.3.1	5.9372	3.7361	2.52228	5.36231	6.11734	1.55694	3.97005	3.55934	3.58707	5.35763	2.34668	3.35679	6.45577	1.7603	6.23716	3.98642	5.16625	3.08337	2.28984	4.64722	4.27458	3.5027	5.41602	2.78288	7.91002	3.02258	6.24532	6.61495	1.6284	7.72934	3.3751	2.44468	7.37808	5.36306	3.29271
Solyc00g059100.3.1	3.33968	2.88698	3.24293	2.94927	3.7141	3.42528	2.58053	1.77967	2.44573	2.10478	3.38965	2.68543	4.45225	4.40074	2.93513	3.32202	2.81795	1.54168	2.67148	1.95673	3.28814	2.10162	2.34694	1.71254	4.71826	1.64868	5.25921	3.77997	4.47811	2.65696	0.67502	4.43098	2.53621	3.21783	2.02628
Solyc00g068970.2.1	63.8249	42.4557	132.96	34.5869	14.4194	31.1389	23.4233	117.967	18.1799	34.6332	61.2745	142.328	56.9888	5.28089	71.177	27.2406	15.4987	49.3339	19.4636	96.3687	25.3187	31.174	36.2873	86.4834	57.1742	96.7225	62.7819	39.1227	31.3468	40.0959	49.9514	52.7134	38.5044	105.116	162.862
Solyc00g068980.2.1	26.3463	23.945	114.584	28.4203	5.68039	32.073	17.2697	84.153	13.4515	12.6287	51.1055	137.628	23.5969	3.52059	54.3	26.5762	11.6475	34.1373	15.2656	54.2991	21.8113	10.5081	25.6358	93.1196	15.4037	76.3888	42.7311	22.6798	20.5586	21.4972	10.1253	41.254	17.5229	17.1618	161.849
Solyc00g072800.3.1	1.29876	2.20769	1.80163	2.41304	0.436953	2.17972	1.19102	0	0.652194	0.0956719	1.04297	2.34975	0.89045	1.7603	1.10068	1.32881	0	2.2024	1.14492	2.6905	0.219209	0.35027	0.361068	0.642204	0	2.7478	3.61571	0.188999	1.2213	0.483084	0.67502	0	0.230565	0.536306	10.1314
Solyc00g075035.1.1	1.85538	4.24557	5.76521	0	4.15105	0.311389	3.97005	0.508477	1.30439	1.14806	1.56445	4.02814	1.55829	2.64044	2.56824	0.332202	3.19368	0.440481	4.57968	0.489181	1.53447	0.70054	0.722135	0.642204	1.11018	5.22081	0	3.21297	0.20355	3.62313	0	0.916755	0.92226	1.60892	0.253285
Solyc00g080750.3.1	1.4843	1.18876	1.4413	0.804347	1.52933	3.42528	1.58802	2.28815	1.79353	1.33941	3.12891	4.02814	0.445225	0	1.10068	2.32541	1.12718	1.76192	1.9082	3.42427	2.4113	1.05081	4.51335	4.70949	0.693862	0.824339	0.657402	0.944993	3.46036	1.44925	1.35004	3.81981	1.84452	1.60892	6.8387
Solyc00g082150.3.1	40.8183	33.9645	52.9679	35.1232	43.0398	32.6958	52.6032	30.2544	53.4799	25.8314	56.3204	29.204	39.625	50.1684	66.224	39.1998	43.4904	27.3098	40.8355	26.905	49.1029	24.5189	46.7583	34.2509	46.0724	28.5771	32.2127	36.6657	30.9397	42.9944	29.0258	51.491	24.2093	49.3401	30.3942
Solyc00g090870.3.1	8.9058	6.28344	9.36847	5.0942	10.9238	8.71888	8.53561	8.38987	19.3213	6.41002	18.7735	10.406	12.4663	12.3221	15.7763	8.96945	7.60847	9.91082	8.77772	10.2728	19.6192	4.55351	18.595	10.4893	7.35494	5.77037	6.90272	8.69393	12.0095	6.03854	6.07518	22.1549	4.6113	6.97198	11.9044
Solyc00g091170.3.1	44.7145	24.7941	56.5712	29.2246	27.528	20.2403	27.9889	20.5933	55.7626	23.4396	46.9336	28.197	39.8477	31.6853	51.5483	23.5863	34.9426	21.1431	33.2027	24.7037	53.8159	20.6659	51.0911	25.9022	38.1624	23.9058	23.9952	32.5077	19.7444	30.9173	24.9757	46.9073	21.4425	55.2395	20.2628
Solyc00g096460.2.1	1.4843	1.86805	1.08098	1.07246	3.49562	0.622777	2.77904	2.03391	2.77183	2.29613	0.260742	1.67839	0.445225	0	0.91723	1.32881	3.28761	1.1012	1.52656	0.733772	2.4113	1.75135	1.80534	2.14068	1.80404	0.27478	0	3.59097	2.23906	3.14004	2.02506	1.68072	2.53621	1.07261	2.27957
Solyc00g097960.2.1	4.82398	4.07574	5.76521	5.89855	7.86515	12.4555	4.76406	13.4746	17.1201	12.4374	14.6016	16.7839	3.5618	5.28089	7.33784	3.65422	9.01745	8.1489	5.7246	8.80526	13.4814	13.3103	19.1366	29.1132	4.71826	6.59471	4.93051	6.04795	15.0627	9.66167	13.5004	14.5153	12.4505	9.6535	24.8219
Solyc00g099580.2.1	2.78306	6.96273	1.80163	10.9927	5.02496	4.35944	3.77155	7.37292	3.17945	12.1503	0.782227	3.35679	3.33919	7.92133	2.3848	6.31184	6.01163	4.40481	4.57968	4.40263	2.08249	10.1578	1.80534	2.99695	6.93862	8.51817	9.53233	6.42595	3.66391	7.24625	4.72514	1.52792	8.76147	0	3.54599
Solyc00g110870.3.1	15.3996	15.284	10.8098	14.4782	13.3271	8.40749	9.13112	8.89835	5.21755	15.0205	3.65039	6.37789	9.57234	14.9625	7.70473	17.6067	11.6475	6.82745	11.0676	5.38099	5.80905	17.8638	7.04082	8.56272	19.8444	16.212	13.8054	14.3639	8.34557	8.93705	12.8254	3.36143	17.7535	2.14522	5.82556
Solyc00g117450.2.1	2.22645	0.509468	1.4413	2.14493	1.74781	1.24555	1.58802	1.27119	2.20116	1.05239	2.08594	1.34271	2.44874	0	2.3848	0	2.25436	1.76192	3.8164	0.733772	2.4113	2.10162	2.16641	0.856272	4.30194	1.3739	0.986103	3.59097	2.84971	3.38158	2.70008	1.06955	2.30565	0.536306	0.50657
Solyc00g127660.3.1	6.49381	4.24557	5.40489	4.55797	7.4282	5.91638	6.74909	5.33901	5.95127	4.20957	7.04005	3.35679	6.67838	3.52059	4.03581	2.98982	7.32668	4.40481	7.6328	5.62558	6.24747	2.45189	7.40189	2.99695	5.82844	5.49559	6.57402	5.29196	3.86746	4.34775	4.72514	5.34773	5.07243	3.75414	3.54599
Solyc00g127670.2.1	17.255	26.1527	18.3766	29.2246	18.789	39.235	20.2473	33.051	19.3213	28.1275	33.6358	28.5327	18.6995	44.0074	17.0605	31.8914	18.6924	41.8457	24.8066	33.7535	25.2091	26.2703	27.4411	28.257	14.8486	27.478	26.6248	18.3329	27.4793	18.1156	31.7259	25.3635	32.7402	26.279	32.6738
Solyc00g127870.3.1	17.6261	18.6805	20.1782	28.4203	15.2933	32.3844	15.6817	23.39	16.631	21.2392	17.7305	24.8402	18.6995	39.6067	19.0784	25.9118	14.3716	27.9705	8.39608	27.8833	13.7006	17.8638	18.0534	23.3334	13.8772	25.005	23.0091	12.0959	29.9219	15.2171	43.2013	19.863	19.3675	19.307	23.5555
Solyc00g128870.3.1	12.9876	7.81184	9.7288	10.7246	7.64667	10.5872	11.1161	9.66107	10.9243	9.66287	13.5586	11.4131	13.1341	7.04119	11.3736	6.64404	10.8022	11.4525	11.0676	8.07149	12.4949	6.65513	10.6515	10.7034	9.15898	9.06773	7.23142	9.26093	10.3811	9.66167	12.8254	8.86196	9.91429	10.1898	10.1314
Solyc00g133110.2.1	0.185538	2.20769	0	0.536231	0	2.49111	0.595508	1.52543	0.163049	0.956719	0	1.67839	0.222613	8.80148	0	0.996606	0.281795	1.54168	0.38164	2.44591	0	0.70054	0	1.49848	0.277545	1.09912	2.62961	0	1.83195	0	1.35004	0.152792	0.691695	0	3.03942
Solyc00g136260.1.1	5.75166	12.7367	3.24293	5.63043	7.86515	10.2758	8.73411	12.2035	8.47852	10.4282	10.9512	14.0985	5.3427	5.28089	4.76959	4.31863	7.32668	8.36914	5.34296	15.6538	6.79549	10.8584	7.76296	14.1285	4.71826	6.04515	8.54622	6.23695	14.6556	7.72934	11.4753	8.86196	12.4505	8.58089	17.9832
Solyc00g136560.3.1	1.11323	2.20769	1.08098	3.21739	4.15105	0.311389	1.19102	1.27119	4.80993	5.74032	4.17188	2.34975	1.11306	0	2.20135	0.664404	3.00582	1.98216	3.05312	1.46754	3.72656	7.0054	4.15228	5.13763	4.0244	2.19824	1.6435	3.02398	2.84971	3.62313	0.67502	3.05585	7.60864	5.36306	5.31899
Solyc00g136565.1.1	1.85538	2.71716	3.24293	1.34058	2.40324	0.622777	1.19102	1.27119	5.54365	1.53075	4.95411	2.68543	3.5618	0.880148	4.76959	0.664404	1.97257	0	3.05312	0.978363	5.15142	1.75135	3.61068	1.07034	3.33054	1.92346	2.30091	1.88999	1.83195	0.966167	0.67502	1.83351	2.76678	4.29045	1.51971
Solyc00g140060.3.1	8.16365	19.3598	7.20652	15.8188	13.764	9.65305	9.13112	9.66107	4.56536	17.795	1.56445	5.37086	2.44874	5.28089	6.97095	2.98982	15.8745	8.36914	6.86952	8.07149	6.02826	15.4119	3.24961	4.70949	12.3507	15.6624	17.7498	12.4739	6.92072	13.2848	9.45027	2.13909	15.909	0	4.55913
Solyc00g143770.2.1	4.63844	2.88698	3.60326	5.0942	4.80648	3.42528	2.97754	4.5763	5.29908	5.4533	2.60742	5.37086	2.67135	0.880148	4.4027	2.32541	5.54197	1.76192	4.57968	1.95673	3.39775	3.85297	6.13815	6.42204	4.71826	3.02258	1.97221	4.91396	4.27456	5.55546	3.3751	3.05585	5.99469	3.21783	3.79928
Solyc00g156980.3.1	23.5633	2.88698	16.2147	5.36231	16.8227	1.86833	9.32962	2.79662	12.7993	7.27107	4.95411	4.02814	12.6889	3.52059	11.0068	3.65422	16.9077	1.98216	15.2656	3.17968	10.0836	8.05621	12.4568	4.70949	34.5543	6.59471	5.58792	17.7659	1.83195	21.2557	3.3751	6.26449	7.37808	13.944	2.53285
Solyc00g160780.2.1	2.9686	3.22663	7.56684	2.14493	2.18476	2.17972	1.19102	5.08477	7.90785	2.87016	10.169	7.72061	2.22613	11.4419	7.52128	1.99321	2.0665	3.08337	0.38164	5.62558	6.68589	2.80216	6.49922	8.77679	2.08159	2.19824	3.28701	1.70099	3.66391	2.65696	3.3751	5.80611	2.07508	6.97198	8.86498
Solyc00g164680.2.1	18.5538	2.03787	17.2956	2.41304	12.6716	3.11389	9.92513	1.52543	12.1471	5.35763	9.90821	2.01407	25.6004	1.7603	19.8122	2.98982	14.1837	1.32144	9.92264	1.71213	12.9334	5.25405	9.56829	2.35475	19.8444	4.39648	0.986103	11.1509	3.05326	9.90321	4.05012	12.2234	4.84186	9.6535	3.29271
Solyc00g170200.1.1	36.7364	52.3054	60.8951	54.9637	41.9475	93.1052	62.1313	91.2717	60.8171	38.3644	61.5352	51.3588	52.314	86.2545	42.5595	45.1795	50.911	97.7868	46.1785	91.7215	48.7741	28.3719	41.8839	46.6668	25.8117	44.7891	39.7728	15.8759	24.4261	19.5649	21.6006	55.6164	29.7429	46.1223	46.6045
Solyc00g170210.3.1	10.2046	4.07574	9.7288	4.02174	6.77277	3.11389	7.7416	3.3051	6.84804	4.20957	7.82227	4.36382	10.4628	2.64044	5.13649	3.98642	7.13881	3.52385	4.96132	4.15804	7.12431	3.15243	5.23548	3.42509	7.77125	4.67126	3.28701	3.77997	3.05326	4.58929	6.7502	7.33404	3.45847	11.7987	4.05256
Solyc00g174340.2.1	0	0	0	0	0	0	0	0	21.1963	0	18.7735	0	0	0	0	0	0	0	0	0	6.9051	0	5.41602	0	0	0	0	0	0	0	0	12.529	0	15.5529	0
Solyc00g179240.2.1	0.556613	1.18876	1.08098	1.07246	3.05867	0.934166	2.58053	2.54239	11.1688	0.382688	6.7793	0.671357	0.667838	0	1.28412	0.996606	3.19368	0.880962	1.9082	0.489181	8.76838	1.05081	11.0126	1.92661	1.11018	0.549559	0	1.70099	1.6284	3.14004	0	6.87566	2.07508	11.2624	2.78614
Solyc00g180440.2.1	0.927688	0.509468	1.80163	0.804347	0.655429	0.311389	0.397005	2.28815	0.896767	0.574032	1.04297	1.34271	0.222613	1.7603	2.3848	1.32881	0.0939318	0.22024	0.38164	1.46754	0.767233	1.05081	0.541602	1.28441	0.277545	1.09912	0.986103	0.377997	0.610651	0.724625	1.35004	0.458377	0.46113	2.14522	8.86498
Solyc00g184350.3.1	12.2455	1.18876	9.00815	1.07246	8.95753	0.622777	5.55807	0.762716	6.52194	0.382688	6.25782	0.671357	9.79495	0	8.07162	0.664404	8.64172	0.22024	11.4492	0.244591	6.79549	0	6.67975	0.428136	10.8242	0.824339	1.3148	8.69393	0.20355	10.3863	0	7.63962	0	5.89936	1.26643
Solyc00g184357.1.1	0	0	0	0	0	0	0	0	0	0	0	1.67839	0.222613	0	0.183446	0	0	0.440481	0	0	0	0	0.180534	0	0	0	0.328701	0	0.20355	0	0	0.305585	0.230565	0.536306	10.3847
Solyc00g188850.3.1	0.185538	0.169823	0.360326	0	0.873905	0	0.397005	0.508477	1.63049	0.0956719	2.08594	0	0.222613	0	0.550338	0	0.657522	0.440481	0.38164	0.733772	0.657628	0.35027	1.44427	0	0.138772	0.549559	0	0.755994	0.20355	0.724625	0	1.37513	0.46113	0	1.51971
Solyc00g188857.1.1	32.098	27.6811	15.494	28.1522	34.9562	10.8986	21.6368	13.2204	14.1037	17.4123	7.56153	10.0704	28.717	12.3221	18.8949	20.9287	36.1637	7.92866	34.7292	8.56067	10.5221	21.7167	14.8038	9.41899	42.048	21.9824	24.6526	37.0437	9.36332	28.0188	18.2255	6.87566	25.5927	4.82675	6.8387
Solyc00g201160.3.1	1.85538	1.35858	2.16195	2.14493	4.80648	3.11389	3.37454	2.03391	1.71201	1.72209	2.60742	1.00704	2.67135	3.52059	2.01791	1.99321	3.47548	1.98216	2.67148	1.71213	1.42486	2.80216	1.80534	1.07034	3.60808	3.02258	2.30091	2.83498	1.83195	3.14004	0	2.29189	2.53621	3.21783	2.53285
Solyc00g203660.2.1	32.098	9.17042	28.8261	22.7898	12.6716	10.5872	31.5619	18.3052	10.6797	24.5877	47.7159	58.0724	47.1939	14.9625	21.6466	13.6203	15.0291	12.9942	19.082	18.3443	18.1944	29.4227	12.9984	25.6882	51.6233	24.1806	14.1341	12.6629	9.36332	19.3233	25.6507	25.2107	22.5954	90.6357	91.6892
Solyc00g215560.2.1	1.11323	1.69823	0.360326	0.536231	0.873905	0.934166	0.397005	0.254239	0.407621	1.14806	0.260742	0.671357	0.667838	1.7603	0.733784	1.32881	0.375727	0.660721	0	0.244591	0.328814	1.40108	0.180534	0.428136	2.22036	2.19824	1.3148	1.13399	1.01775	0.241542	0.67502	0.305585	1.15282	0.536306	0.50657
Solyc00g217960.1.1	3.15414	1.18876	4.32391	0.804347	1.96629	1.86833	1.78652	2.54239	2.3642	1.43508	2.34668	1.00704	2.44874	0.880148	2.56824	1.66101	1.40898	1.76192	1.9082	1.46754	2.4113	2.45189	3.24961	2.14068	2.08159	2.47302	1.3148	0.944993	2.84971	1.20771	0	3.51423	1.61395	2.14522	2.27957
Solyc00g227860.1.1	48.4253	6.28344	24.5022	10.7246	59.8625	12.1442	48.4346	12.2035	40.7621	9.08883	38.3291	10.0704	33.3919	14.0824	30.0851	7.97285	50.3474	11.6727	50.7581	13.4525	46.9108	9.80756	38.8148	9.20492	47.5989	12.3651	8.87492	59.7235	12.213	67.8732	9.45027	42.7819	17.2924	39.1503	12.411
Solyc00g230080.1.1	11.1323	0.509468	8.64782	1.60869	12.0162	0.622777	14.2922	4.06782	4.23926	8.99316	8.08302	6.71357	6.90099	0.880148	7.52128	1.32881	8.45386	0.880962	11.4492	1.22295	4.6034	9.10702	3.97174	2.56882	14.2936	1.3739	1.3148	10.9619	0.814202	17.1495	1.35004	3.20864	8.30034	13.4076	16.2103
Solyc00g231780.2.1	0.371075	0	1.4413	1.07246	0	0.622777	0.595508	0.508477	0.163049	0.191344	0.260742	0	0.222613	0.880148	0.733784	0.664404	0.375727	0	0	0.489181	0.328814	0	0	0.428136	0.555089	0	0	0.188999	0.20355	0.483084	0	0.305585	0.230565	1.07261	3.79928
Solyc00g244290.1.1	0.371075	0.339645	1.4413	0.268116	0	0	0.595508	1.01695	0.244573	0.382688	0.782227	1.00704	0.445225	0	0.733784	0.332202	0.939318	0.660721	0.38164	1.22295	0.986442	1.05081	0.722135	1.07034	0.277545	0.549559	0.986103	0.755994	0.20355	0.483084	0	0.458377	0	0.536306	1.26643
Solyc00g244300.1.1	0.371075	1.01894	0.360326	1.34058	0.655429	0.934166	0.397005	1.52543	0.163049	0.765375	0.521485	1.00704	0.445225	0	0.366892	1.99321	0.657522	1.98216	1.14492	1.71213	0.657628	1.40108	0.180534	0.214068	0.693862	1.64868	3.28701	0.566996	0.814202	0.724625	0	0.152792	0.691695	0	0.50657
Solyc00g249900.3.1	0.74215	1.01894	1.08098	1.34058	0.655429	0.622777	1.38952	0.762716	0.815243	1.14806	0	0.671357	1.55829	0	1.28412	0.996606	1.31504	0.660721	1.52656	0.978363	0.548023	1.75135	1.0832	0.642204	1.11018	1.92346	0.986103	0.755994	1.2213	2.41542	4.05012	0.458377	1.15282	0	0.759856
Solyc00g256710.2.1	0.927688	0.509468	0.360326	0.536231	1.09238	0	0.79401	0.254239	0.326097	1.14806	0.782227	0.671357	1.11306	0.880148	0.733784	0.332202	0.563591	0	0.38164	0.244591	0.109605	0	0.361068	0.642204	0.138772	0.27478	0.657402	0.755994	0.407101	0.241542	1.35004	0.458377	0.691695	0	0.759856
Solyc00g257110.3.1	0	3.56627	0	7.23912	0.218476	1.55694	0.198503	2.28815	0.244573	3.92255	0.260742	2.01407	0.445225	0.880148	0.183446	11.2949	0.0939318	3.30361	0	2.20132	0.109605	3.85297	0	2.78288	0	9.34251	3.61571	0	2.64616	0.241542	2.70008	0	2.53621	0	2.02628
Solyc00g277510.2.1	3.71075	1.01894	5.04456	3.75362	1.09238	0.622777	3.37454	5.33901	0.652194	4.30524	4.17188	8.72764	1.33568	0.880148	1.83446	0.996606	1.50291	1.54168	0	3.17968	1.09605	2.80216	1.6248	3.85322	3.19176	2.7478	3.28701	2.45698	1.83195	3.38158	3.3751	2.13909	3.9196	8.58089	18.2365
Solyc00g289230.2.1	10.3901	3.05681	9.00815	2.14493	6.11734	2.17972	7.34459	2.28815	8.31548	3.73121	5.73633	2.01407	8.9045	3.52059	7.33784	1.99321	8.266	2.2024	6.10624	2.93509	6.24747	4.20324	6.31868	3.21102	13.5997	3.84692	5.25921	8.69393	2.64616	8.21242	4.72514	9.01475	1.61395	6.97198	2.78614
Solyc00g322635.1.1	368.663	93.9119	376.18	39.1449	176.31	23.6655	151.854	29.2374	191.664	12.7244	144.712	39.9457	241.98	36.9662	363.773	28.5694	185.985	17.399	178.608	25.4374	205.728	16.813	212.308	35.5353	278.377	29.6762	19.7221	164.618	23.8154	199.997	37.8011	121.164	19.1369	137.294	30.6475
Solyc01g005000.3.1	46.0133	14.2651	36.0326	21.7174	44.3507	16.1922	47.8391	19.0679	46.3873	14.3508	39.1114	15.7769	36.9537	14.9625	51.9152	28.5694	51.9443	14.3156	40.4539	14.1863	35.7311	9.10702	41.7033	16.6973	55.7865	20.6085	17.4211	49.3286	16.0805	35.9897	18.9005	33.9199	15.4479	36.4688	18.9964
Solyc01g005010.3.1	32.4691	17.1521	51.1663	17.6956	12.6716	40.1691	17.8652	32.0341	29.9194	15.1162	29.2032	33.9035	33.1693	19.3633	42.5595	15.9457	15.3109	29.9527	15.2656	34.2427	25.8667	18.9146	30.3297	33.1805	26.228	14.0138	14.7915	19.8448	23.2048	18.8403	22.9507	33.3087	14.5256	21.9885	30.3942
Solyc01g005020.3.1	39.8906	95.9498	38.5549	90.355	40.1996	60.4094	43.4721	51.102	30.7347	64.6742	35.7217	43.3025	47.4165	89.7751	39.4409	87.0369	40.2967	62.9888	46.5601	52.3424	30.5797	57.4443	24.5526	40.6729	55.0926	86.8304	81.5178	39.5007	60.4545	36.4728	63.4518	35.295	71.2446	33.251	38.2461
Solyc01g005030.3.1	32.8401	31.7568	27.0244	27.3478	27.0911	30.8275	23.4233	23.8984	24.2127	23.918	19.5557	24.5045	32.0562	21.1236	33.3872	29.566	23.5769	27.5301	19.8453	22.7469	21.5921	22.4173	21.4835	29.9695	33.1666	27.478	25.6387	24.3808	29.7184	26.8111	25.6507	23.53	24.901	21.4522	24.8219
Solyc01g005040.3.1	1.85538	3.05681	3.24293	3.75362	0.873905	6.22777	2.18353	4.5763	4.72841	2.58314	4.17188	6.71357	1.33568	0.880148	3.85236	1.99321	1.40898	3.52385	2.67148	7.33772	5.91865	3.85297	5.05495	16.6973	0.416317	1.92346	2.62961	1.88999	5.49586	1.20771	4.72514	8.40358	1.38339	4.82675	16.7168
Solyc01g005060.3.1	0.74215	0.849113	0.360326	0.804347	0	0.622777	0.198503	0.508477	0.489146	0.47836	0	0.671357	0	0	0.183446	0.332202	0.375727	0.22024	0.38164	0	0.109605	0	0.180534	0.428136	0.138772	1.09912	0	0.755994	1.01775	0.724625	1.35004	0.458377	0.92226	0	0.253285
Solyc01g005080.3.1	21.8934	48.3994	13.6924	45.3116	20.7553	27.7136	22.8278	25.9323	17.3647	29.2756	10.6904	15.4412	25.3778	35.2059	18.7115	41.8575	27.0524	26.8693	22.5168	21.524	15.1254	34.3265	13.7206	10.7034	34.2768	35.9961	38.1293	25.3258	24.8332	19.0818	32.4009	14.6681	25.1316	14.4803	14.9438
Solyc01g005090.3.1	0.74215	2.03787	3.60326	1.60869	0	0.622777	0.198503	0.762716	0.326097	0.191344	0	1.00704	0.445225	2.64044	2.93513	0	0.0939318	1.1012	0.38164	1.95673	0.438419	0.70054	0.361068	1.71254	0.277545	1.09912	1.97221	0	0.407101	0	0	0	0.46113	0.536306	5.31899
Solyc01g005100.3.1	39.8906	30.9077	37.1136	35.1232	19.6629	29.2705	22.8278	26.9493	23.3159	16.9339	25.8135	12.7558	44.5225	45.7677	42.376	41.8575	20.1953	32.3753	22.5168	26.6604	23.3458	18.5643	19.4977	13.4863	45.5173	32.6988	31.2266	24.0028	29.5148	18.8403	30.3759	24.294	15.909	22.5248	13.4241
Solyc01g005110.3.1	12.9876	4.41539	10.0891	4.82608	8.52058	10.2758	9.52812	8.64411	16.5494	6.31435	15.3838	11.4131	12.2437	4.40074	14.4922	4.31863	7.42061	12.1132	6.86952	8.56067	16.6599	6.65513	17.8729	19.052	9.0202	4.39648	3.94441	8.31593	6.92072	6.76317	10.1253	18.9463	6.68638	13.944	14.4373
Solyc01g005120.3.1	36.5509	37.8704	40.3565	50.942	25.3433	32.3844	21.4383	31.2714	27.7183	35.1116	14.8623	31.8895	39.8477	64.2508	36.6892	53.8167	24.5162	27.3098	22.1351	35.7102	23.565	26.6205	30.8713	28.6851	34.6931	46.163	35.171	29.4838	31.3468	22.7049	40.5012	25.3635	26.515	27.3516	24.8219
Solyc01g005130.2.1	30.9848	27.3414	15.8543	27.6159	15.5118	25.2225	21.2398	15.0001	9.61986	12.9157	13.2979	17.4553	31.1658	16.7228	15.4095	36.21	18.1288	16.7383	19.082	17.8551	11.5085	16.1124	11.0126	12.63	21.2322	27.2032	25.31	17.7659	16.8947	10.8694	14.1754	13.5985	13.3728	14.4803	14.9438
Solyc01g005140.3.1	0.927688	21.3976	1.08098	10.4565	0.436953	9.03027	0.198503	5.08477	0.244573	1.53075	0	2.01407	0	17.603	0.91723	6.97624	0.563591	3.74409	1.9082	4.40263	0.109605	3.85297	0.180534	3.42509	0.971407	14.8381	10.5184	0.377997	3.66391	0.241542	6.07518	0.152792	2.07508	0.536306	2.27957
Solyc01g005150.3.1	15.7707	15.284	18.3766	17.6956	3.93257	11.21	3.37454	10.678	8.96767	11.0023	10.6904	18.798	16.9186	31.6853	32.6534	16.6101	4.88445	8.80962	5.34296	11.9849	6.9051	12.6097	12.8179	22.4771	17.9016	20.0589	21.0369	4.15797	11.6024	6.03854	8.10023	11.4594	6.22525	16.6255	21.5292
Solyc01g005210.3.1	52.5071	76.59	28.8261	63.8115	55.056	49.5108	49.0301	39.6612	34.9739	52.2369	34.9395	26.5186	48.5295	43.1273	35.5885	46.8405	58.4256	43.6076	64.8788	43.2925	34.6351	48.6875	36.1068	23.3334	60.366	60.1768	70.6707	62.3695	40.0994	48.7914	42.5262	38.1981	54.8745	31.642	30.6475
Solyc01g005220.3.1	8.34919	1.86805	2.88261	2.41304	2.40324	2.17972	2.97754	3.81358	5.7067	2.96583	4.17188	2.34975	7.1236	0.880148	6.7875	3.98642	3.94513	2.42265	2.67148	3.42427	4.6034	2.80216	4.51335	3.42509	7.63248	4.39648	3.61571	4.91396	4.27456	4.10621	2.70008	4.58377	2.99734	6.43567	2.53285
Solyc01g005240.3.1	30.4282	57.2302	44.3201	42.3623	59.8625	58.5411	47.4421	63.8139	50.8711	98.4464	45.6299	60.7578	31.611	24.6442	26.7831	35.8778	61.0557	62.3281	54.1929	58.9463	48.3357	94.5729	43.8697	52.0185	24.8403	38.7439	41.4163	47.2496	57.6048	50.2407	66.8269	35.1423	78.3921	41.2955	51.1636
Solyc01g005250.3.1	70.8753	84.0622	105.936	83.1159	154.244	114.902	123.27	116.95	137.368	110.692	155.142	105.739	54.9853	36.0861	84.3851	61.7896	160.623	109.68	135.864	142.352	149.72	95.974	141.539	117.309	38.7175	64.848	78.5595	136.268	106.864	146.374	110.028	130.79	89.9203	93.8535	97.7681
Solyc01g005260.3.1	3.71075	1.35858	2.52228	2.14493	3.49562	2.49111	3.17604	1.52543	4.32079	1.72209	6.51856	1.67839	2.00351	1.7603	3.66892	1.99321	3.28761	3.52385	4.19804	2.20132	4.6034	4.55351	3.61068	3.21102	2.4979	2.19824	1.97221	1.70099	3.25681	2.17388	4.05012	3.51423	2.53621	4.29045	4.05256
Solyc01g005270.3.1	18.3682	13.5858	21.2592	18.2319	13.5455	12.4555	15.0862	11.9492	11.1688	13.4897	12.5156	12.7558	25.1552	24.6442	19.4453	16.9423	12.0233	9.91082	13.3574	11.0066	12.3853	9.10702	11.7347	13.4863	20.9546	11.5407	12.8193	11.9069	12.213	13.5263	9.45027	18.1823	12.4505	16.0892	12.6643
Solyc01g005280.3.1	8.16365	8.32131	5.04456	9.11594	8.95753	9.65305	8.73411	9.40683	7.98938	8.03644	5.73633	9.73468	9.34973	14.0824	7.33784	12.2915	6.29343	8.58938	10.3043	8.80526	6.46668	9.45729	9.74883	11.3456	10.4079	6.86949	8.87492	8.88293	8.34557	6.52163	12.1504	5.80611	6.45582	4.82675	10.8913
Solyc01g005320.2.1	5.75166	6.62308	2.88261	1.60869	5.89886	3.73666	5.95508	1.52543	13.2069	3.53986	8.6045	4.6995	3.33919	4.40074	3.48547	3.32202	8.07813	2.2024	7.25116	3.66886	9.64521	3.85297	12.0958	6.42204	2.35913	3.29736	0.986103	5.85895	0.814202	7.4878	3.3751	14.3625	4.6113	9.1172	5.31899
Solyc01g005330.3.1	136.37	122.612	131.159	109.391	107.709	91.2369	108.184	96.8649	109.161	102.273	110.816	93.99	136.907	122.341	131.531	120.257	114.503	103.954	103.043	96.6133	108.947	104.03	95.3219	83.9146	141.964	105.515	97.9529	113.399	100.554	120.288	96.5278	110.011	103.524	108.87	81.0513
Solyc01g005340.3.1	14.2864	11.2083	7.56684	11.529	13.764	8.71888	11.5131	9.91531	10.3536	8.22779	10.169	8.39196	11.1306	8.80148	13.9419	12.9559	12.5869	7.26794	10.3043	12.4741	11.9469	8.75675	8.48509	9.84713	14.4323	9.06773	8.87492	10.0169	9.77042	14.251	8.77525	8.40358	9.45316	13.944	10.638
Solyc01g005380.2.1	0.927688	1.86805	1.4413	1.60869	1.09238	0.934166	0.992513	1.27119	1.46744	0.956719	1.04297	2.34975	1.33568	2.64044	1.28412	2.32541	2.16043	1.98216	1.14492	2.44591	1.42486	2.10162	2.16641	1.49848	1.66527	1.3739	2.62961	3.40197	0.610651	1.44925	4.05012	1.52792	0.92226	2.14522	1.773
Solyc01g005390.3.1	2.59753	2.20769	4.32391	1.87681	0.655429	0.934166	0.595508	1.01695	3.17945	0.956719	0.782227	4.36382	1.7809	0.880148	6.60405	0.996606	1.50291	2.42265	1.52656	2.6905	1.42486	1.05081	2.34694	3.85322	2.4979	2.19824	0.986103	1.32299	2.64616	0.724625	0.67502	1.9863	0.46113	2.68153	3.03942
Solyc01g005400.3.1	11.8744	13.416	21.2592	17.6956	8.52058	23.3542	7.34459	17.2882	14.7559	11.1936	15.1231	42.6312	16.0281	24.6442	34.3044	21.9253	10.5204	23.3455	8.77772	17.6105	13.3718	7.0054	16.4286	40.0307	23.7301	17.0363	16.7637	6.23695	24.8332	7.00471	22.9507	21.5437	8.5309	17.6981	42.0453
Solyc01g005410.3.1	82.9353	23.4355	195.297	23.5942	85.8612	26.7794	106.993	35.8476	257.209	19.8998	243.273	50.6875	60.5506	37.8464	225.272	25.2474	94.0257	36.1194	63.3523	39.8683	344.926	26.2703	304.2	132.936	87.8429	25.005	27.2822	75.4104	64.1184	126.809	51.9765	274.721	25.3621	282.097	189.457
Solyc01g005430.3.1	12.9876	9.67989	15.8543	8.04347	10.0499	5.91638	12.3072	9.66107	16.2233	7.8451	15.9053	10.406	11.5759	5.28089	17.4274	8.63725	13.9958	7.48818	11.8308	10.5174	15.8927	8.40648	20.4003	10.9175	13.3221	9.89207	9.53233	10.3949	9.97397	17.8741	8.77525	18.6407	10.8366	15.5529	15.7037
Solyc01g005440.3.1	117.445	66.5705	99.0896	72.6594	142.665	63.2119	124.263	49.3223	102.884	75.1981	129.589	63.4432	150.486	44.0074	185.647	82.3861	110.746	57.703	121.362	50.6303	157.94	79.161	122.582	66.7892	131.14	71.7175	79.8743	124.928	69.8178	120.046	53.3265	141.791	76.0864	188.243	95.7418
Solyc01g005450.3.1	10.9467	4.24557	19.8179	3.75362	7.64667	8.40749	5.75657	5.84749	9.13072	6.41002	8.86524	5.37086	10.2402	4.40074	22.0135	4.65083	5.07232	4.62505	4.57968	6.60395	10.1932	6.30486	15.3454	12.63	6.24476	3.84692	3.28701	3.59097	8.54912	7.97088	8.10023	12.529	8.06977	16.6255	13.9307
Solyc01g005460.3.1	5.00951	4.07574	9.7288	2.68116	5.89886	12.4555	6.15358	9.40683	17.4462	8.13211	15.1231	18.798	5.56531	7.04119	9.35574	7.64065	4.03907	12.7739	4.57968	12.2295	16.5503	8.05621	18.595	28.471	3.88563	4.1217	3.94441	4.91396	12.4166	8.21242	10.8003	15.5848	6.91695	9.6535	24.0621
Solyc01g005480.3.1	10.5756	12.0574	6.48586	12.0652	8.73905	12.1442	9.52812	12.9662	5.7067	16.3599	6.7793	7.04925	9.57234	6.16104	4.95304	14.9491	10.5204	11.012	11.0676	6.11477	6.35707	19.2649	4.69388	9.41899	10.4079	10.9912	11.1758	7.74894	9.97397	7.97088	17.5505	5.80611	18.2146	5.89936	10.1314
Solyc01g005490.3.1	22.2645	15.7935	18.3766	16.0869	18.352	15.258	20.8428	23.39	27.7183	19.2301	26.5957	15.4412	17.3638	17.603	20.1791	22.2575	18.6924	23.786	17.1738	21.0348	27.73	25.5697	29.9686	21.4068	20.8159	25.005	20.0508	21.7348	27.2758	22.2218	18.2255	32.5448	20.0592	34.3236	20.7694
Solyc01g005500.3.1	2.04091	0.169823	3.96358	0	5.02496	0.934166	3.17604	0	2.11963	0.0956719	3.38965	0.335679	0.667838	0.880148	2.20135	0	1.7847	0	0.76328	0	2.63051	0	1.44427	0.428136	0.555089	0	0.328701	1.32299	0	2.41542	0	1.06955	0	1.07261	1.01314
Solyc01g005520.3.1	574.239	388.724	656.153	427.108	361.36	470.197	370.406	471.358	599.856	513.663	512.359	589.116	398.031	343.258	601.886	362.1	358.35	460.743	285.085	515.597	574.548	524.004	604.427	722.265	385.371	379.196	338.891	345.3	628.564	428.978	555.541	534.01	509.318	428.508	673.232
Solyc01g005530.3.1	36.7364	11.8876	21.2592	18.2319	17.9151	10.2758	20.4458	8.89835	17.6092	14.0638	16.4268	7.38493	37.1763	12.3221	22.9307	14.2847	20.1014	9.47034	20.6086	8.56067	14.0294	11.9092	15.5259	5.9939	44.2684	14.2885	14.1341	23.0578	10.5846	16.6664	14.1754	16.96	13.6033	13.4076	7.59856
Solyc01g005540.3.1	43.6013	58.419	56.2108	47.7246	53.9637	97.776	50.8167	88.9835	67.7467	90.41	73.0079	82.5769	34.0597	32.5655	35.9554	41.193	63.2161	89.4176	51.5214	92.9444	66.9685	89.3189	60.6594	77.9207	27.8932	48.636	57.5227	49.7066	81.6237	56.5208	91.8027	53.3246	78.6227	60.6026	70.6666
Solyc01g005550.3.1	170.138	132.971	151.697	150.681	169.538	141.682	145.899	151.526	159.135	154.223	116.03	149.713	173.193	176.03	141.253	148.494	159.308	133.245	138.535	143.575	136.239	170.231	160.675	135.291	187.62	131.07	136.082	147.986	131.29	166.422	157.955	128.346	174.999	145.339	134.748
Solyc01g005560.3.1	216.522	181.201	220.88	216.369	422.315	398.889	402.365	386.443	472.433	417.034	471.683	427.99	190.556	147.865	218.668	181.382	400.901	366.04	355.689	387.676	552.627	400.709	461.625	467.31	213.709	197.841	201.822	437.532	446.386	443.712	368.561	508.952	458.363	370.051	451.607
Solyc01g005570.3.1	20.7802	21.7373	19.0973	29.4927	11.5792	27.7136	16.6742	25.9323	22.7453	19.5171	21.1201	39.9457	17.809	23.764	24.2149	24.2507	12.8687	32.1551	13.3574	29.8401	20.8249	26.9708	25.9969	39.1744	16.6527	21.7076	19.0647	15.1199	31.9574	17.6326	28.3508	18.4879	24.4399	21.9885	35.7132
Solyc01g005575.1.1	35.4377	29.719	45.0407	29.4927	29.7128	41.1033	26.4008	41.1867	52.0125	44.2004	41.4581	48.002	28.9396	44.8876	45.4946	23.9185	26.7706	44.7088	14.884	47.206	41.5402	40.6313	50.5495	68.5017	36.2196	35.9961	26.2961	29.8618	48.0379	32.6081	48.6014	38.8093	49.802	30.0331	58.5089
Solyc01g005590.2.1	48.9819	22.9261	83.5956	21.7174	39.9812	40.7919	36.5245	56.1867	69.2141	30.1367	102.733	84.9267	48.9748	20.2434	82.0003	20.5965	36.5395	39.2028	29.3863	59.1909	68.7221	22.7676	70.2277	91.8351	29.4197	18.9598	20.3795	30.4288	61.4722	50.2407	50.6265	71.3541	27.2067	63.2841	78.5184
Solyc01g005600.3.1	43.0447	40.0781	47.563	43.4347	43.6953	53.8702	49.0301	48.3053	42.5557	51.1845	47.9766	53.3729	44.7451	43.1273	37.9733	54.8133	38.7938	51.0958	36.2558	45.4939	48.0069	45.5351	45.6751	51.1622	39.6889	53.8568	51.2773	44.6037	44.5776	44.4437	60.0767	41.1012	42.8851	40.7592	59.522
Solyc01g005620.3.1	585	471.937	475.99	549.637	570.005	764.148	555.013	672.715	575.317	658.606	648.467	774.075	539.39	565.055	548.687	524.215	554.385	768.639	515.596	807.883	620.801	534.162	519.576	807.25	478.21	509.167	591.333	579.658	772.678	598.299	543.391	585.653	500.787	568.484	644.864
Solyc01g005640.3.1	27.6451	15.9633	20.1782	12.6014	16.8227	10.5872	12.9027	10.1695	14.7559	12.9157	15.9053	6.71357	34.2823	24.6442	24.7652	12.6237	17.2834	8.1489	15.2656	10.2728	13.7006	9.45729	15.3454	8.77679	29.1422	18.685	13.148	15.6869	9.56687	14.4925	8.77525	18.4879	10.606	24.1338	12.9175
Solyc01g005670.3.1	7.4215	2.03787	2.52228	1.87681	6.11734	1.86833	3.77155	1.77967	4.80993	2.87016	3.38965	2.01407	7.56883	2.64044	5.68682	3.98642	3.94513	1.98216	4.57968	1.71213	4.27458	0.70054	2.88854	1.28441	6.66107	3.29736	2.30091	3.96897	1.42485	5.55546	3.3751	4.1254	3.22791	4.29045	2.02628
Solyc01g005680.3.1	17.0695	12.9065	24.1418	6.97101	7.64667	6.22777	8.33711	9.40683	9.61986	4.7836	8.08302	8.05628	17.1412	13.2022	25.499	6.97624	9.7689	7.0477	8.01444	6.35936	8.76838	4.90378	10.471	13.4863	13.8772	10.1668	6.90272	3.96897	4.47811	6.03854	1.35004	12.0706	4.15017	3.75414	16.7168
Solyc01g005690.3.1	27.8306	27.8509	23.4212	24.9348	30.3682	9.96444	27.9889	21.1018	19.5658	31.1891	11.2119	23.1618	18.9221	21.1236	22.5638	22.5897	30.8096	12.7739	32.821	14.92	16.5503	30.8238	17.8729	19.9083	32.0564	26.9284	18.0786	33.8307	19.3373	36.2313	21.6006	12.3762	29.7429	14.4803	18.9964
Solyc01g005700.3.1	13.1732	18.3408	10.0891	16.8913	12.0162	11.5214	14.0937	12.9662	10.5982	15.4032	12.2549	14.7699	11.1306	18.4831	12.8412	20.5965	12.6808	10.3513	16.4105	12.7187	10.9605	16.1124	8.66562	11.7737	13.8772	15.1129	20.0508	12.6629	13.4343	14.0094	12.1504	9.01475	14.0645	8.04459	10.3847
Solyc01g005730.3.1	0.185538	21.7373	0.360326	26.0072	0.218476	7.78472	0	6.6102	0.163049	17.795	0	5.03518	0	33.4456	0.183446	39.532	0.187864	9.91082	0	10.762	0.109605	18.5643	0.180534	10.2753	0	20.3337	18.4073	0	12.8237	0	20.2506	0.61117	19.3675	0.536306	11.1445
Solyc01g005760.3.1	0	1.35858	0	2.68116	0	0	0	0.508477	0.0815243	2.00911	0	0	0	4.40074	0	1.99321	0	0.660721	0	0.978363	0	0.70054	0	0	0	3.02258	1.97221	0.188999	1.83195	0	2.02506	0	1.84452	0	0.50657
Solyc01g005790.1.1	1.29876	1.5284	1.4413	0.804347	1.52933	1.24555	0.992513	0.762716	1.05982	0.669704	0.521485	1.34271	1.33568	1.7603	1.46757	0.664404	1.03325	0.660721	0	0.978363	1.86328	1.40108	1.44427	0.856272	0.971407	1.64868	0.986103	0.944993	0.610651	1.44925	0.67502	0.152792	1.61395	1.07261	1.51971
Solyc01g005800.3.1	1.85538	0.849113	2.88261	2.68116	0.655429	1.55694	1.98503	1.77967	0.978291	1.33941	0.260742	0.335679	3.33919	7.04119	1.10068	3.32202	2.0665	0.660721	3.05312	0.244591	0.876838	1.40108	0.541602	0.214068	2.35913	1.64868	1.3148	2.45698	1.6284	2.65696	0.67502	1.22234	2.07508	1.60892	1.26643
Solyc01g005810.3.1	33.5823	25.6432	40.3565	26.0072	49.1572	37.0553	45.2586	33.3053	45.4905	33.9635	36.2432	30.5467	29.6075	14.9625	31.5527	19.2677	41.1421	41.185	37.4007	33.9981	40.2249	24.8692	45.314	31.0399	26.7831	25.005	29.5831	43.6587	29.3113	44.2021	37.8011	40.0316	28.8206	24.1338	26.3417
Solyc01g005820.3.1	100.19	139.255	138.365	153.898	130.212	210.499	158.604	175.425	198.43	137.959	202.336	165.154	136.239	139.944	145.656	183.376	132.35	195.794	156.091	192.737	193.781	125.046	202.378	165.26	98.1121	142.061	172.897	135.701	170.575	133.814	159.98	200.922	120.816	135.685	163.369
Solyc01g005830.3.1	26.1608	20.8882	23.4212	21.9855	27.3095	19.6175	24.0188	15.0001	25.2725	24.1093	21.3809	17.791	25.6004	28.1647	21.2797	16.2779	30.1521	15.1966	24.425	15.8984	19.7288	19.2649	22.2057	15.841	27.1994	17.5859	14.7915	22.6798	15.0627	29.2266	20.9256	22.0021	25.3621	23.5975	12.1577
Solyc01g005840.3.1	39.705	12.3971	50.4456	14.4782	33.2084	23.0428	24.4158	22.6272	66.3608	16.2642	65.7071	28.5327	35.8406	11.4419	65.4902	14.6169	28.8371	22.024	22.8984	30.0846	67.5165	13.3103	70.2277	33.3946	30.6687	15.6624	11.1758	24.3808	24.019	27.0527	22.2756	70.4373	20.9814	70.7924	29.8877
Solyc01g005870.2.1	1.4843	5.94379	0	11.7971	0.873905	1.86833	0.79401	2.28815	1.54896	5.93166	1.30371	4.36382	0.667838	13.2022	3.48547	13.9525	0.751454	4.40481	2.28984	4.40263	1.31526	6.65513	0.361068	3.42509	1.5265	6.86949	9.20363	0.755994	6.31006	0.966167	4.72514	0.763962	5.76412	4.29045	2.78614
Solyc01g005910.3.1	91.6555	41.2669	64.8586	47.7246	63.7951	44.5286	69.8729	52.6274	61.8769	60.656	67.5323	61.4292	80.1405	37.8464	63.8392	58.7998	66.034	46.4707	42.7437	51.6086	66.8589	50.4389	58.1319	55.4436	79.239	48.9108	49.3051	61.9915	53.5338	68.3563	74.9272	64.02	56.2579	82.5911	60.5352
Solyc01g005920.2.1	3.89629	6.7929	3.60326	9.92028	7.4282	7.47333	6.94759	6.6102	3.09792	5.93166	3.38965	3.35679	6.23315	12.3221	2.93513	11.2949	5.54197	4.62505	7.6328	7.09313	3.28814	2.45189	3.43014	2.78288	7.35494	9.06773	6.90272	7.37094	5.08876	4.10621	11.4753	2.13909	6.91695	3.21783	3.03942
Solyc01g005930.3.1	19.8525	4.24557	18.3766	7.77536	20.9737	6.53916	16.0787	8.64411	24.0497	9.94988	25.8135	11.0774	22.2613	6.16104	24.2149	8.30505	20.665	5.72625	14.884	7.8269	29.4837	11.5589	21.4835	18.1958	33.1666	9.61729	7.88882	20.9788	17.9124	20.048	10.8003	30.4057	11.5282	43.9771	20.5161
Solyc01g005950.3.1	87.7593	61.306	80.713	60.326	58.5517	42.9716	65.9028	54.1528	52.7462	59.1253	68.5753	42.6312	106.186	75.6927	78.148	68.4336	62.9343	57.703	59.5359	56.0113	57.4329	62.3481	51.6327	49.4497	108.242	61.2759	44.0459	66.5275	55.1622	61.3516	67.502	56.8388	55.3356	70.7924	45.0848
Solyc01g005960.3.1	58.2588	81.8545	51.5266	80.1666	67.5092	75.9788	63.1238	62.5427	58.1268	63.5262	67.0108	55.0513	68.3421	51.9287	50.0807	94.6776	63.2161	77.0842	71.3667	61.6368	57.6521	57.4443	52.8964	55.2295	62.17	69.794	89.4067	72.9534	70.4285	63.2839	67.502	57.6027	60.1775	63.8204	61.8016
Solyc01g005970.3.1	10.019	11.3781	5.04456	9.11594	10.2684	7.47333	15.2847	8.13564	4.23926	7.27107	7.04005	7.72061	9.57234	16.7228	7.15439	10.9627	12.1172	8.1489	11.0676	8.31608	5.48023	5.95459	3.24961	6.20797	11.6569	9.89207	9.20363	7.37094	3.46036	10.8694	6.7502	5.65332	5.53356	7.50828	4.05256
Solyc01g005980.3.1	12.6166	6.28344	31.7087	3.4855	5.89886	5.91638	9.32962	9.15259	32.6097	6.21868	28.6817	10.406	11.3532	14.9625	24.2149	6.64404	9.67497	10.1311	11.4492	8.56067	27.8396	4.20324	30.3297	18.1958	11.2406	5.77037	3.61571	8.50493	10.7882	11.594	8.10023	35.4478	2.99734	34.3236	23.049
Solyc01g005990.3.1	147.688	92.7231	148.454	106.71	79.9623	95.9077	78.21	82.3733	55.1104	94.1412	71.7042	110.774	122.882	95.056	125.477	91.6878	77.0241	73.1198	64.1155	92.6999	58.2001	85.8162	59.5762	85.4131	131.14	75.2896	81.8465	66.5275	67.7823	67.6317	58.7267	57.7555	92.9177	63.2841	87.3834
Solyc01g006000.3.1	15.9562	19.0201	14.413	18.7681	14.201	14.9467	14.8877	13.9831	9.37529	13.3941	13.8194	9.06332	24.2648	34.3258	15.4095	20.5965	12.1172	13.2144	16.4105	23.7253	9.09719	11.9092	7.58242	5.77983	23.4525	16.212	16.7637	12.0959	10.5846	9.42013	13.5004	10.2371	14.9867	5.89936	7.09198
Solyc01g006010.3.1	3.15414	16.4728	5.76521	16.0869	10.2684	13.7011	11.9102	9.91531	6.0328	11.672	6.51856	3.35679	6.01054	5.28089	2.93513	19.5999	9.29925	8.1489	11.8308	7.8269	4.82261	10.1578	3.79121	5.3517	4.16317	14.2885	13.8054	9.44993	8.34557	12.0771	3.3751	5.04215	11.2977	3.75414	4.81242
Solyc01g006020.3.1	36.7364	59.2681	29.5467	52.5507	81.0547	92.4824	82.7756	96.8649	44.4307	82.2779	69.0968	125.208	33.3919	59.8501	31.1858	66.1082	63.2161	83.6914	53.4296	106.642	63.5707	102.629	47.6609	108.747	31.085	68.4201	56.8653	55.9436	112.767	64.0086	91.8027	64.784	103.524	63.2841	107.899
Solyc01g006040.3.1	18.1827	20.5485	10.8098	21.4493	18.789	11.21	15.4832	14.4916	11.658	18.4647	10.9512	11.0774	20.4804	23.764	12.2909	20.2643	18.9742	15.1966	19.4636	13.4525	10.1932	26.6205	11.9152	9.84713	22.2036	20.6085	20.7082	18.7109	12.6201	15.4587	19.5756	12.9874	21.4425	8.04459	12.9175
Solyc01g006060.3.1	4.63844	0.339645	2.52228	1.07246	2.18476	2.17972	2.58053	1.27119	5.95127	1.43508	6.51856	2.01407	3.11658	6.16104	5.87027	1.32881	1.31504	1.1012	3.05312	0.733772	3.39775	1.40108	5.05495	1.71254	2.08159	0.549559	0	0.944993	0.814202	3.14004	1.35004	4.73656	0.691695	1.60892	2.02628
Solyc01g006090.3.1	2.41199	3.22663	3.24293	2.68116	3.05867	5.29361	3.77155	5.84749	4.64688	3.25285	3.12891	6.04221	1.55829	3.52059	2.20135	1.32881	4.50873	5.50601	4.96132	5.1364	3.94577	3.5027	5.77708	3.85322	0.832634	1.92346	3.28701	4.15797	3.25681	3.14004	3.3751	5.19494	2.53621	2.68153	2.53285
Solyc01g006100.3.1	13.3587	27.3414	14.7734	27.0797	33.4269	48.5766	33.1499	47.0341	40.5991	51.1845	34.1573	36.9246	15.5829	36.0861	10.273	19.5999	36.0698	41.8457	41.2171	35.4656	34.5255	47.987	39.7174	34.4649	15.5425	24.4554	31.5553	32.3187	39.8959	39.6129	51.3015	34.9895	46.113	35.3962	25.3285
Solyc01g006110.3.1	43.0447	30.2284	32.7896	33.7826	35.1747	38.9236	39.502	40.6782	38.4795	47.0706	38.5899	36.589	44.7451	21.1236	41.2753	37.5388	39.6392	31.9349	40.0722	36.6886	34.3063	44.4843	37.9121	31.2539	48.0152	30.7753	28.2683	44.0367	36.232	36.2313	40.5012	46.1433	51.8771	40.2229	40.2723
Solyc01g006120.3.1	104.087	100.195	90.0815	95.7173	88.9199	66.0144	106.397	73.475	84.3776	81.6082	55.5381	54.7156	118.875	89.7751	100.895	103.315	98.0648	64.09	95.41	56.2558	64.4476	76.0086	74.0189	49.4497	124.34	100.569	99.5964	106.595	74.4995	82.1242	71.5521	76.7018	94.5316	75.0828	51.9235
Solyc01g006130.3.1	113.735	78.7977	122.871	88.4782	109.02	146.353	110.367	132.458	104.596	112.797	114.987	130.915	93.9425	95.9362	100.528	82.3861	108.961	157.031	90.0671	150.912	108.947	115.939	97.1272	122.233	76.6023	109.362	117.675	100.358	137.193	111.592	141.754	102.218	105.599	87.4178	111.192
Solyc01g006140.3.1	3.33968	2.54734	3.60326	2.94927	6.55429	2.49111	8.1386	3.3051	7.98938	4.30524	11.4727	3.35679	2.00351	0	1.83446	0.996606	9.7689	1.98216	9.541	1.71213	8.11075	2.10162	8.30456	3.21102	2.91422	2.7478	3.94441	9.07193	2.64616	10.3863	2.70008	8.098	3.9196	6.97198	2.02628
Solyc01g006150.3.1	30.0571	30.7379	52.9679	29.4927	51.9974	46.3969	49.2286	57.9664	66.1977	49.7494	93.0851	56.0583	29.8301	22.0037	41.2753	24.2507	38.512	48.2327	35.4925	50.3857	79.4634	39.2302	85.0314	57.3702	25.1178	31.8744	30.8979	42.7137	55.9764	49.2745	60.0767	101.149	50.9549	87.9542	58.5089
Solyc01g006160.3.1	100.19	178.484	193.135	121.993	279.431	315.125	180.637	345.51	324.711	246.929	378.337	431.011	83.2571	62.4905	124.927	98.9962	294.852	385.201	168.685	442.954	312.264	233.98	387.245	427.28	56.2028	112.934	197.878	169.91	287.413	209.417	243.007	285.416	223.648	288.533	369.037
Solyc01g006170.3.1	3.15414	10.529	5.40489	9.11594	18.1335	22.1086	12.9027	23.8984	11.5764	15.8815	10.169	27.19	3.5618	9.68163	4.4027	5.31523	11.7415	17.8395	12.2125	22.9915	10.7413	11.2086	13.7206	22.2631	2.63667	9.61729	8.21752	10.9619	16.4876	14.0094	19.5756	10.8483	16.3701	7.50828	15.1971
Solyc01g006180.3.1	1.85538	7.30237	1.80163	6.97101	8.08362	7.78472	6.55058	5.33901	4.32079	6.50569	5.47559	7.38493	4.00703	2.64044	1.46757	4.65083	7.32668	6.82745	5.34296	7.09313	2.63051	6.65513	6.49922	4.28136	3.05299	5.77037	7.23142	4.53596	5.90296	7.97088	6.7502	3.81981	7.37808	3.75414	4.05256
Solyc01g006190.3.1	56.7745	41.7764	52.2472	44.2391	47.8463	35.8097	59.5508	37.6273	59.1051	31.2847	59.4493	25.8472	79.4727	35.2059	60.7206	49.8303	55.4197	33.2563	51.9031	31.7968	55.2408	29.773	52.5353	30.3976	58.4232	38.4692	41.0876	59.3455	30.1255	51.6899	25.6507	54.5469	37.121	50.4127	32.6738
Solyc01g006195.1.1	0.74215	0.339645	0.720652	1.07246	1.09238	0.311389	2.18353	0.762716	1.46744	0.574032	0.521485	0.671357	1.11306	0	1.28412	0	1.59684	0.22024	1.52656	0.244591	1.42486	0.35027	1.26374	0.856272	2.4979	0.549559	0.328701	1.70099	0.20355	1.69079	0.67502	1.22234	0.230565	1.60892	0.759856
Solyc01g006200.3.1	6.30828	11.5479	12.2511	15.5507	6.77277	19.6175	8.33711	20.3391	20.218	13.5854	16.9483	24.8402	6.01054	12.3221	13.0247	15.9457	9.20531	23.3455	4.96132	23.2361	17.756	9.10702	21.8446	28.0429	6.24476	13.739	16.435	9.63892	26.8687	6.28009	27.0008	18.0295	12.4505	16.6255	27.3548
Solyc01g006210.3.1	1.85538	3.22663	4.32391	3.4855	5.46191	4.04805	6.15358	4.5763	8.0709	4.7836	10.6904	5.03518	2.67135	2.64044	2.3848	2.32541	7.32668	7.48818	4.57968	5.1364	7.56272	5.60432	5.95762	6.42204	1.66527	2.7478	6.24532	4.72496	5.29231	5.31392	6.07518	7.33404	4.38073	8.04459	4.30585
Solyc01g006220.2.1	8.9058	7.64202	6.48586	5.89855	8.08362	5.605	9.13112	6.6102	10.2721	7.27107	5.73633	8.72764	8.01405	7.04119	10.0895	4.98303	8.82959	8.1489	11.4492	5.87018	9.426	7.0054	10.832	8.13458	8.0488	5.22081	5.25921	8.69393	5.69941	9.42013	9.45027	7.94521	4.84186	10.1898	5.82556
Solyc01g006230.3.1	76.2559	76.59	63.057	67.5652	57.2408	62.2777	59.7493	48.0511	44.5938	58.9339	46.1514	51.3588	82.8119	86.2545	67.5081	87.3691	63.4979	60.3459	57.246	56.5004	51.7334	50.0886	46.5777	57.5843	89.6469	76.3888	70.342	69.3625	64.1184	59.9024	45.2263	46.4489	54.4133	58.4573	73.9593
Solyc01g006240.3.1	22.45	13.7556	52.2472	10.9927	8.73905	15.8808	8.1386	16.017	33.0173	7.55808	25.292	36.2533	26.2683	49.2883	81.6334	17.9389	8.54779	16.0776	8.01444	15.8984	23.1266	6.30486	32.6766	39.3885	27.0606	19.5094	15.7776	6.42595	23.8154	9.66167	13.5004	31.0169	5.99469	47.7312	33.9402
Solyc01g006260.3.1	4.4529	4.41539	2.52228	2.94927	5.24343	4.98222	5.95508	5.33901	8.0709	5.16628	8.86524	7.04925	5.12009	4.40074	5.68682	4.98303	6.38736	5.50601	6.86952	4.15804	6.79549	7.0054	7.58242	5.9939	3.60808	3.57214	5.58792	5.10296	5.90296	4.34775	6.7502	11.9178	6.68638	5.36306	7.34527
Solyc01g006280.3.1	127.093	217.203	112.782	179.369	168.227	170.018	176.469	175.425	137.776	225.116	131.153	204.428	127.112	199.794	117.222	203.972	170.017	186.984	148.458	191.025	153.118	270.759	134.137	208.716	128.364	213.229	240.28	142.694	157.141	160.867	194.406	126.054	274.372	165.182	227.45
Solyc01g006290.3.1	175.519	0.509468	215.115	0.536231	143.102	0.622777	147.487	0.254239	297.89	0.956719	267	3.69246	102.624	0	379.183	0	162.314	1.1012	140.825	0.244591	264.695	0.35027	282.174	3.63915	118.234	1.09912	0.657402	123.416	0.610651	162.316	0.67502	262.039	0.92226	212.913	4.55913
Solyc01g006300.3.1	65.1237	13.9255	67.7413	14.4782	53.9637	15.5694	58.9553	13.9831	59.6758	8.70615	69.879	8.05628	59.8828	13.2022	80.3493	14.6169	57.3923	11.4525	38.164	10.5174	65.1052	11.2086	56.5071	19.9083	69.2474	12.6399	16.1063	44.2257	7.93847	61.5932	4.05012	48.2824	8.30034	69.7198	22.7957
Solyc01g006320.3.1	3.71075	2.03787	15.494	2.41304	3.27715	3.11389	6.74909	2.28815	29.1857	2.29613	25.5528	4.02814	4.67486	1.7603	13.3916	3.32202	6.10557	2.86313	2.67148	1.22295	23.1266	1.40108	26.3579	8.99085	5.82844	3.02258	0.657402	6.61495	3.46036	9.17859	2.70008	29.0306	2.07508	20.9159	8.10513
Solyc01g006330.3.1	172.179	125.499	128.997	138.884	132.397	91.2369	123.667	99.6615	129.461	168.096	171.047	124.201	172.08	155.786	148.775	173.409	111.591	103.733	89.3038	110.066	142.815	171.282	138.469	125.658	192.616	165.417	116.689	121.337	150.22	120.529	189.68	145.153	170.849	233.293	112.965
Solyc01g006340.3.1	5.00951	7.81184	4.68424	9.65217	3.27715	3.73666	3.97005	6.35597	3.83164	6.50569	1.8252	5.37086	3.11658	8.80148	4.58615	8.96945	4.22693	7.0477	4.19804	4.40263	3.17854	8.75675	3.43014	3.63915	4.99581	7.96861	5.91662	3.77997	5.29231	3.38158	13.5004	1.9863	6.91695	3.21783	3.54599
Solyc01g006350.3.1	36.7364	77.7788	43.5994	64.0797	49.3757	67.8827	58.1612	52.1189	36.7674	49.271	44.587	37.2603	44.5225	82.7339	36.3223	66.7726	51.4746	55.2804	64.1155	52.3424	38.3616	54.6421	31.0518	29.3273	43.7133	63.1993	77.2447	49.3286	51.9054	53.1392	56.0266	38.1981	53.9522	34.3236	30.3942
Solyc01g006360.3.1	6.86489	12.0574	7.20652	11.7971	9.17601	2.49111	6.94759	10.678	5.86975	12.533	1.04297	3.35679	1.55829	1.7603	3.85236	0.664404	11.7415	4.84529	10.3043	4.40263	2.74012	14.0108	4.51335	3.21102	10.1304	7.14427	4.27311	10.2059	5.90296	11.1109	2.70008	1.22234	13.6033	1.07261	2.53285
Solyc01g006370.3.1	56.7745	176.955	55.4902	150.949	101.373	107.429	91.5097	123.306	67.4206	159.102	64.4034	85.598	59.4376	121.46	45.678	114.942	110.182	101.531	112.584	93.9228	58.9673	160.073	66.4365	82.4162	80.0717	132.719	134.439	97.1452	102.182	104.829	101.253	59.4363	148.023	67.0382	67.3739
Solyc01g006400.3.1	79.4101	298.039	126.474	305.116	159.706	255.027	93.6932	203.899	136.635	127.339	218.763	214.834	87.4867	443.595	160.148	376.385	109.9	215.836	93.1202	244.346	169.01	98.4259	165.188	197.157	74.1044	303.357	399.372	101.681	256.677	115.94	208.581	169.447	120.355	244.555	224.917
Solyc01g006430.3.1	419.686	307.379	279.613	407	255.399	184.342	265.993	199.323	156.608	246.355	136.108	175.896	375.325	160.187	310.574	431.198	253.428	171.127	274.781	171.703	162.982	212.964	145.149	163.12	353.314	350.619	379.978	313.171	177.496	251.687	179.555	141.027	258.463	129.786	154.757
Solyc01g006440.2.1	0	0	0	0	0.436953	0.622777	0	0	1.71201	0.574032	0.260742	0	0.222613	0	0.366892	0	0.563591	0.440481	0	0	0.986442	0.35027	0.722135	0	0	0	0	0.755994	0.20355	0.483084	0.67502	1.37513	0.230565	1.07261	1.51971
Solyc01g006450.3.1	64.5671	150.802	114.584	138.08	87.3905	167.838	78.0115	185.848	106.552	219.95	142.105	166.832	41.8512	87.1347	66.9578	84.7115	93.7439	156.811	88.1589	197.14	107.632	202.456	135.761	189.45	29.281	87.1052	129.179	76.9224	156.327	88.1628	182.93	109.552	183.299	120.669	158.05
Solyc01g006480.3.1	8.16365	7.64202	24.1418	7.50724	11.5792	10.8986	8.53561	13.4746	18.9136	6.98405	17.209	12.7558	9.79495	7.04119	12.4743	7.64065	10.6143	11.893	6.48788	13.6971	17.9752	12.2595	18.0534	16.9114	8.32634	4.39648	7.56012	10.3949	13.2308	8.93705	12.1504	16.5016	8.5309	16.0892	18.4898
Solyc01g006490.3.1	10.7612	11.7178	5.04456	11.529	9.39448	10.5872	9.13112	7.8814	8.0709	10.5239	5.99708	6.71357	8.23667	4.40074	9.35574	9.30166	11.9293	9.91082	8.77772	10.5174	8.87798	9.10702	6.86029	9.63306	10.4079	12.9146	15.4489	9.63892	9.36332	8.6955	5.40016	7.18124	12.9116	15.0166	11.3978
Solyc01g006500.3.1	17.4405	14.4349	13.3321	14.2101	13.764	11.21	10.3221	14.2374	14.1852	17.9863	12.5156	10.0704	13.5794	10.5618	13.2081	15.2813	14.3716	13.4347	9.541	14.6754	14.0294	14.3611	16.6091	12.63	16.2364	14.0138	14.1341	13.7969	15.4698	16.1833	13.5004	12.2234	18.4452	13.944	11.1445
Solyc01g006510.3.1	112.992	88.9871	138.365	114.217	92.634	122.687	108.184	134.746	176.989	153.936	155.403	178.581	99.2852	40.4868	155.195	120.589	92.9925	114.966	70.6034	136.482	182.273	161.124	162.3	196.514	112.128	104.142	82.5039	109.808	206.4	113.766	128.929	170.058	155.862	148.02	182.112
Solyc01g006520.3.1	4.08183	1.86805	1.4413	1.87681	5.24343	2.8025	5.16107	1.77967	2.20116	5.83599	3.12891	3.35679	3.11658	0.880148	4.03581	2.98982	5.07232	2.42265	3.8164	3.66886	3.06893	2.45189	2.52747	4.28136	2.63667	3.02258	1.6435	5.29196	3.05326	4.58929	4.05012	2.90306	4.38073	2.68153	4.05256
Solyc01g006540.3.1	0	0	0.360326	0	21.1922	0.934166	18.0637	1.01695	33.9956	0.765375	50.3233	0.335679	0	0	0	0	13.1504	0	14.5023	0.733772	34.8543	0.70054	25.4553	0.428136	0.138772	0	0	39.6897	1.01775	29.7096	0.67502	32.392	0.46113	30.5694	0.759856
Solyc01g006550.3.1	0	2.03787	0	2.94927	0	0.934166	0	1.77967	0	2.67881	0	1.00704	0	4.40074	0	1.66101	0	0.880962	0	0.733772	0	3.15243	0	0.856272	0	3.57214	0.657402	0	1.6284	0.241542	0.67502	0	3.45847	0	1.26643
Solyc01g006580.3.1	19.1104	199.202	29.1864	344.529	16.3857	384.876	15.2847	378.816	14.5928	389.672	16.6875	510.231	18.9221	229.719	32.2865	306.955	20.0075	341.152	17.5554	385.964	16.4407	333.457	14.4427	611.592	25.5341	352.817	263.947	13.0409	569.738	14.4925	385.436	12.0706	362.448	21.4522	551.655
Solyc01g006610.2.1	1.66984	124.31	5.76521	191.703	1.52933	259.387	1.38952	219.916	2.3642	125.904	3.38965	277.27	2.00351	183.951	6.42061	193.674	2.53616	239.401	3.43476	270.273	2.3017	107.883	0.902669	302.906	1.94281	164.318	183.744	1.13399	330.159	1.20771	205.881	1.68072	97.7596	3.21783	256.578
Solyc01g006630.3.1	36.5509	35.3231	27.7451	39.413	40.1996	40.4805	34.5394	42.2036	31.3868	50.6105	32.0713	43.9739	34.9502	44.0074	29.1679	39.8642	40.3907	44.9291	25.9515	45.0047	31.6758	46.2357	28.5243	40.2448	33.5829	40.1178	39.7728	36.0987	36.4355	33.3328	39.1511	29.0306	42.8851	35.3962	34.9534
Solyc01g006650.2.1	0.927688	1.18876	0.720652	5.89855	2.62172	0.311389	2.58053	0.508477	0.652194	3.44419	0	2.34975	0.667838	2.64044	0.183446	2.32541	2.16043	1.32144	2.28984	0.978363	0.767233	4.55351	1.0832	2.35475	2.4979	3.29736	4.93051	0.566996	1.83195	1.44925	2.70008	0.763962	3.45847	0	3.03942
Solyc01g006660.2.1	3.71075	5.60415	6.48586	1.87681	0.873905	2.49111	1.58802	1.01695	0.652194	1.91344	0.521485	3.35679	2.22613	3.52059	5.13649	2.32541	0.563591	2.64289	0.38164	1.46754	1.20565	1.75135	0.541602	1.71254	2.35913	4.1217	2.30091	0.188999	0.407101	0	1.35004	1.06955	1.84452	0	0.759856
Solyc01g006670.2.1	3.89629	6.45326	3.60326	5.89855	3.93257	4.35944	3.17604	3.55934	0.244573	3.82688	0.782227	2.68543	3.5618	3.52059	2.01791	7.64065	1.69077	6.60721	1.9082	4.15804	0.438419	2.80216	0.180534	2.14068	5.13458	6.04515	2.95831	2.26798	1.83195	1.20771	6.7502	0.763962	4.6113	2.14522	5.31899
Solyc01g006680.3.1	0.927688	1.69823	0.360326	2.14493	7.4282	34.2528	11.3146	37.3731	1.71201	6.31435	2.34668	11.4131	1.55829	4.40074	2.3848	2.98982	4.69659	31.4944	3.43476	36.9332	3.17854	9.10702	2.70801	8.99085	1.80404	6.04515	5.91662	3.40197	17.7089	6.28009	28.3508	2.13909	9.91429	2.14522	10.638
Solyc01g006690.3.1	53.9914	66.2308	46.8424	67.8333	31.6791	68.8169	40.296	57.9664	27.7998	52.9066	32.8536	57.7367	64.335	61.6104	61.0875	82.3861	36.8213	57.0423	46.5601	59.9247	29.1548	50.4389	30.5102	52.6607	72.7167	86.2808	84.4761	40.0677	55.9764	34.0574	49.9514	33.6143	65.4805	40.2229	67.1206
Solyc01g006700.3.1	16.5128	34.9835	17.2956	30.5652	40.8551	32.6958	41.2885	37.1188	27.9628	53.4806	27.6387	20.1407	22.0386	49.2883	11.924	28.2372	39.4513	37.4409	36.2558	33.2643	24.4418	42.7329	22.5667	22.2631	18.7343	38.7439	37.4719	40.0677	35.4178	34.5405	31.7259	25.2107	45.1907	31.1057	21.276
Solyc01g006710.3.1	16.8839	31.2474	14.413	20.913	21.8476	15.5694	21.0413	21.6103	15.245	23.8223	14.3408	14.0985	22.0386	27.2846	14.6757	19.2677	26.3009	16.9585	25.5699	14.4308	15.2351	26.6205	12.0958	12.2019	25.8117	25.005	20.0508	20.7898	14.6556	23.4296	21.6006	16.196	20.2897	12.8713	14.9438
Solyc01g006720.3.1	126.908	96.1196	100.891	95.4492	53.9637	53.5589	56.5732	34.5765	62.203	47.836	64.9249	31.5538	129.338	111.779	93.0071	89.6945	70.5428	52.197	56.8644	37.4224	62.3651	39.2302	48.9247	24.8319	99.7773	54.9559	50.2912	39.3117	14.045	35.2651	23.6257	46.1433	30.4346	50.4127	32.6738
Solyc01g006740.3.1	3.33968	7.81184	3.96358	7.50724	5.46191	12.1442	6.35208	11.9492	3.75012	7.1754	5.21485	5.70653	3.78441	1.7603	3.11858	5.97964	4.97838	12.5537	4.57968	11.0066	5.80905	10.5081	5.41602	8.56272	5.82844	9.89207	7.88882	7.55994	10.3811	6.76317	6.07518	3.66702	8.30034	2.14522	8.35841
Solyc01g006780.3.1	2.22645	2.03787	0	0.536231	1.96629	0	2.18353	0.762716	1.22286	0.47836	0.782227	0.671357	2.67135	2.64044	0.366892	2.98982	1.59684	0.22024	2.28984	0.244591	0.876838	0.70054	1.0832	0.214068	3.46931	1.64868	1.6435	1.70099	0	1.44925	3.3751	0.458377	0.691695	0	0
Solyc01g006790.2.1	5.75166	5.09468	2.52228	5.0942	5.02496	1.24555	6.35208	1.77967	3.75012	2.29613	3.12891	2.68543	4.89748	0	3.66892	5.31523	4.41479	1.54168	7.25116	2.44591	3.50735	1.40108	2.70801	2.14068	5.82844	5.22081	4.27311	6.23695	2.0355	3.14004	2.02506	4.58377	1.38339	1.07261	1.773
Solyc01g006800.3.1	41.3749	52.4752	55.4902	48.5289	55.056	52.6247	57.9627	49.0681	86.8234	43.8177	78.2227	52.3658	47.1939	36.0861	58.3358	55.4777	60.0224	51.316	61.4441	51.364	79.9018	44.8346	98.5715	49.0216	39.6889	38.4692	51.9347	60.6685	52.1089	60.1439	48.6014	96.2592	46.3436	61.6752	59.0154
Solyc01g006810.3.1	28.3872	32.4361	21.6195	32.7101	25.7802	23.6655	22.6293	18.5594	21.1963	22.2916	21.1201	16.7839	29.1622	29.925	29.3513	39.1998	24.798	22.2443	22.5168	21.2794	23.017	23.1178	20.2198	12.63	32.6115	25.005	27.9396	25.7038	22.3906	27.7773	27.0008	25.5163	20.2897	18.7707	17.4767
Solyc01g006820.2.1	4.63844	5.43432	4.68424	7.77536	4.80648	5.605	6.15358	4.06782	4.32079	5.83599	2.86817	5.70653	4.22964	0.880148	2.56824	5.64743	4.133	3.96433	4.57968	3.91345	4.82261	2.45189	5.59655	3.42509	3.05299	4.94603	4.27311	3.59097	4.88521	6.28009	4.05012	4.58377	4.38073	1.07261	2.53285
Solyc01g006825.1.1	54.3625	48.7391	50.0853	55.5	55.2745	45.4627	50.4196	41.4409	47.2026	47.7403	49.8018	45.6523	50.3104	52.8089	52.649	53.8167	50.3474	38.3218	46.1785	48.1844	46.6916	46.2357	46.9388	36.1775	54.9539	54.4064	46.0181	44.7926	38.471	51.9315	39.1511	45.5321	44.9602	63.2841	42.5519
Solyc01g006830.3.1	148.244	62.4947	104.494	78.5579	110.112	50.7564	114.139	56.6952	80.2199	68.9795	103.776	48.3377	113.087	45.7677	113.186	78.7319	91.3017	52.197	98.8448	46.7168	100.727	63.7492	85.573	48.1653	156.674	61.8254	43.7172	93.3653	66.9681	92.0274	59.4017	91.8282	72.628	92.7809	43.5651
Solyc01g006860.3.1	5.00951	2.71716	5.04456	1.34058	3.27715	2.17972	4.36706	1.27119	8.0709	4.30524	4.43262	5.37086	4.22964	1.7603	4.76959	2.65762	4.32086	3.30361	4.96132	3.42427	5.37063	3.85297	7.76296	5.13763	7.07739	2.7478	1.6435	2.45698	1.2213	3.86467	2.70008	4.43098	3.68904	2.68153	1.773
Solyc01g006870.3.1	27.4596	21.058	15.494	25.2029	16.8227	16.5036	20.6443	16.7797	12.9624	20.4738	7.30079	11.0774	25.6004	19.3633	14.1253	19.2677	20.1014	15.4168	17.9371	13.4525	12.0565	19.2649	15.1648	9.84713	36.4971	30.2258	23.6665	21.5458	15.8769	17.8741	22.9507	10.3899	20.0592	10.1898	10.1314
Solyc01g006880.3.1	16.5128	28.0207	12.2511	31.6377	13.5455	17.7492	15.6817	15.2543	10.9243	22.1959	9.12599	10.406	16.4733	27.2846	8.98885	22.5897	18.9742	18.0597	20.9902	16.8768	11.2893	24.8692	12.2763	10.4893	23.5913	29.4014	28.2683	23.4358	13.6379	19.8064	20.2506	12.529	21.9037	12.335	11.3978
Solyc01g006890.3.1	26.5319	26.3225	13.6924	29.4927	19.4444	18.0605	21.8353	14.4916	11.2504	15.6902	10.9512	11.4131	28.2718	27.2846	16.877	26.5762	20.4771	14.0954	21.7535	11.2512	12.6045	18.214	11.0126	7.92051	32.8891	27.2032	27.2822	29.4838	14.045	26.8111	12.1504	11.9178	18.2146	12.335	9.11827
Solyc01g006900.3.1	141.009	106.649	130.798	83.1159	112.734	63.5233	124.263	62.5427	118.862	76.1549	144.191	87.9478	164.956	108.258	153.911	86.3725	104.64	61.6673	125.178	62.8598	124.84	62.6983	111.209	95.4743	111.712	71.7175	67.3837	109.241	60.8616	105.071	57.3767	155.39	73.0891	135.685	117.778
Solyc01g006910.3.1	0.185538	0.339645	0	0	0.655429	0.934166	0.198503	0.762716	0.0815243	0.765375	0.782227	1.00704	0	0.880148	0.366892	0	0.281795	1.1012	0.76328	0.733772	0.438419	0	0.722135	0.856272	0.138772	2.47302	0.986103	0	0.610651	0.483084	1.35004	0.61117	0.691695	0.536306	1.01314
Solyc01g006930.3.1	7.97811	7.81184	6.48586	6.70289	2.84019	8.40749	2.58053	4.5763	4.64688	2.58314	5.73633	5.03518	8.45928	7.04119	8.25507	6.31184	4.97838	3.52385	3.05312	3.66886	6.24747	1.40108	3.79121	5.56577	6.93862	4.67126	4.60181	4.15797	5.90296	2.65696	3.3751	7.33404	3.45847	3.75414	4.55913
Solyc01g006940.3.1	127.279	133.65	256.552	156.043	124.313	156.629	116.918	179.747	169.815	187.708	230.496	234.639	99.0626	97.6965	148.591	156.135	118.354	174.871	95.0284	189.558	193.672	193.699	202.74	293.915	52.5947	131.619	122.277	103.571	208.639	135.263	179.555	203.367	193.213	141.048	295.584
Solyc01g006950.3.1	1.85538	8.32131	5.40489	2.41304	0.873905	1.86833	1.98503	3.05086	9.53834	1.33941	3.65039	5.70653	1.33568	3.52059	3.85236	3.98642	1.87864	2.42265	1.52656	2.93509	8.65877	0.35027	12.6374	12.4159	0.832634	4.39648	4.27311	1.88999	3.25681	0.966167	2.02506	7.33404	1.38339	3.75414	16.4635
Solyc01g006960.3.1	33.2112	41.6065	23.7815	38.3406	26.6541	26.1566	30.3709	29.4917	16.794	40.9476	19.8164	19.805	37.1763	26.4044	23.848	40.8608	34.1912	29.7325	35.1109	28.1279	20.6057	39.5805	14.9843	20.3365	42.3256	40.6674	46.3468	39.1227	28.9042	37.439	37.8011	18.4879	35.2764	16.0892	18.4898
Solyc01g006970.3.1	16.5128	20.0391	14.0527	13.6739	22.94	19.6175	21.6368	18.3052	14.8374	16.9339	18.252	11.4131	18.2542	15.8427	17.6108	14.2847	22.1679	19.3812	26.7148	14.92	14.7966	14.3611	16.4286	16.2692	20.2608	14.0138	18.736	21.9238	14.4521	19.5649	18.2255	14.8209	16.6007	12.335	12.411
Solyc01g006980.3.1	74.5861	93.0628	91.5228	100.812	74.9374	120.507	70.8654	129.153	85.682	145.613	94.128	141.321	52.5366	94.1759	70.6267	76.7387	70.7306	138.751	62.9706	149.934	80.7787	137.656	93.6971	132.936	42.8807	75.2896	87.7631	68.6065	119.484	75.6026	153.229	80.3688	140.645	85.8089	141.333
Solyc01g006990.3.1	9.27688	8.32131	11.1701	11.2609	12.2347	6.53916	7.5431	9.15259	8.15243	10.4282	3.65039	3.35679	6.90099	14.9625	9.1723	3.98642	10.6143	10.1311	9.15936	9.04985	8.11075	11.5589	8.84616	6.20797	10.2692	10.1668	5.91662	10.9619	6.51361	9.90321	2.70008	5.9589	13.8339	3.21783	8.86498
Solyc01g007000.3.1	0.556613	1.18876	0.720652	1.07246	0	0.934166	0.198503	1.01695	0.163049	0.861047	0.521485	1.00704	0	0	0.91723	1.99321	0.469659	1.54168	0	0.978363	0.328814	1.40108	0.541602	1.07034	0.416317	1.92346	1.6435	0.377997	1.42485	0.483084	0.67502	0.152792	1.15282	1.07261	0.759856
Solyc01g007010.2.1	15.9562	13.416	16.575	16.0869	10.2684	11.5214	13.8952	9.66107	8.47852	7.1754	6.7793	11.7487	14.6924	14.0824	17.6108	14.2847	9.01745	12.1132	10.6859	14.1863	12.3853	6.65513	10.1099	7.70645	19.8444	10.4416	12.4906	13.6079	11.3988	11.594	8.77525	9.01475	3.22791	7.50828	4.55913
Solyc01g007020.3.1	5.38059	2.03787	7.56684	1.07246	7.64667	0.934166	7.14609	0.254239	7.41871	1.24374	4.69336	0.335679	3.5618	1.7603	7.88817	1.32881	5.16625	0.880962	6.10624	2.44591	8.54917	0	9.92936	1.71254	4.85703	0.549559	1.6435	7.37094	1.83195	8.45396	0.67502	10.3899	0.691695	11.2624	1.26643
Solyc01g007030.3.1	0	4.24557	0.360326	3.21739	0	2.49111	0.198503	1.77967	0.326097	2.00911	0	2.68543	0.222613	1.7603	0.183446	1.66101	0.0939318	0.880962	0.76328	1.22295	0.986442	2.10162	0.180534	4.70949	0.138772	3.57214	2.30091	0	5.08876	0.241542	2.02506	0.458377	1.15282	1.60892	0.759856
Solyc01g007060.3.1	31.3558	44.3237	38.1945	35.9275	29.0574	37.3666	27.7904	31.0171	35.7892	31.2847	44.3262	39.2744	36.2859	50.1684	30.8189	47.1727	29.4946	40.7445	25.9515	33.5089	34.5255	34.3265	38.0926	37.89	32.334	39.8431	35.171	28.1608	35.6213	28.2604	35.101	38.1981	32.2791	46.6586	33.1804
Solyc01g007070.3.1	35.9943	64.0231	32.069	47.1884	30.5867	33.9414	33.9439	24.9154	32.6097	20.5695	41.4581	21.4834	46.526	36.0861	49.8973	60.1286	35.9759	22.2443	41.9804	23.9699	37.8136	19.6151	31.774	21.4068	41.0766	53.582	48.319	37.7997	25.8509	34.782	20.9256	39.1149	23.5176	26.8153	20.5161
Solyc01g007100.3.1	100.19	76.2504	75.6684	87.1376	66.8538	37.9894	67.4909	42.4578	63.9966	57.0205	53.4522	39.9457	98.6174	73.0523	92.0899	109.627	68.3823	43.1671	59.9175	44.7601	58.2001	58.4951	50.9105	41.3151	106.577	84.6321	83.49	68.6065	50.277	76.3272	52.6515	57.9083	58.3329	51.4854	42.5519
Solyc01g007110.3.1	4.82398	2.03787	2.88261	1.60869	4.80648	1.55694	2.77904	5.08477	3.17945	3.44419	3.12891	3.02111	5.12009	1.7603	4.03581	3.65422	3.94513	2.64289	3.43476	3.17968	1.75368	4.20324	3.61068	4.06729	3.33054	1.92346	2.30091	3.21297	5.69941	3.86467	2.02506	3.51423	3.22791	2.14522	5.31899
Solyc01g007120.3.1	5.38059	6.28344	5.76521	8.84782	6.11734	4.04805	8.73411	6.35597	7.17414	10.8109	3.91114	8.05628	4.22964	3.52059	6.23716	2.32541	8.92352	4.18457	5.7246	8.56067	6.79549	8.75675	7.40189	10.0612	8.0488	6.04515	6.90272	7.55994	5.90296	7.24625	5.40016	3.81981	7.60864	4.82675	4.30585
Solyc01g007130.3.1	34.8811	43.6444	18.0163	50.4058	41.5105	25.5339	41.6855	29.2374	24.2942	39.5125	16.166	24.1689	33.1693	52.8089	26.7831	52.1557	43.3965	26.2086	39.6906	22.9915	18.4136	30.1232	18.4145	17.1254	47.0438	53.0325	45.6894	44.6037	23.4083	36.4728	29.7009	14.5153	29.2818	26.279	15.957
Solyc01g007140.3.1	2.59753	12.7367	2.88261	10.9927	10.0499	17.4378	10.3221	14.4916	8.80462	14.9248	8.34376	8.72764	5.12009	7.04119	2.75169	7.97285	11.0839	14.3156	9.15936	10.2728	8.32996	14.7113	6.49922	9.41899	2.91422	8.79295	11.1758	9.82792	9.97397	10.1448	12.1504	9.01475	10.3754	10.1898	6.58541
Solyc01g007150.3.1	72.7307	71.835	66.6603	70.2463	95.9111	65.3916	90.3187	68.1359	71.7414	95.6719	63.8819	57.401	61.2185	75.6927	56.1345	53.4845	105.298	63.8697	96.9366	59.4355	73.1063	84.0648	75.6437	59.725	84.3736	56.0551	76.2586	102.059	60.0474	97.5829	69.527	60.5058	88.537	67.5745	53.4432
Solyc01g007160.3.1	1.85538	1.69823	1.4413	2.41304	2.62172	5.29361	1.98503	5.59325	7.17414	3.53986	6.25782	7.38493	1.7809	2.64044	2.3848	1.66101	3.19368	5.50601	4.19804	6.35936	6.24747	2.80216	8.30456	5.56577	1.5265	2.19824	3.28701	2.26798	5.49586	4.34775	3.3751	8.098	4.15017	3.21783	6.8387
Solyc01g007170.3.1	3.71075	6.45326	2.52228	9.11594	5.89886	7.78472	8.1386	9.15259	7.82633	12.246	5.73633	8.05628	3.5618	2.64044	2.93513	6.97624	8.07813	5.72625	11.0676	5.1364	3.94577	13.6605	4.69388	6.63611	3.60808	7.69383	7.56012	9.82792	7.73492	8.93705	8.10023	3.9726	13.1422	3.21783	5.0657
Solyc01g007190.3.1	1.11323	3.7361	0.720652	4.28985	0.873905	7.47333	1.98503	3.81358	1.05982	1.14806	0.521485	3.02111	1.55829	2.64044	0.733784	3.65422	1.22111	2.64289	1.14492	4.64722	1.31526	2.45189	1.26374	2.78288	0.971407	3.84692	4.27311	1.88999	2.44261	1.44925	0.67502	1.37513	2.99734	0.536306	2.78614
Solyc01g007200.2.1	1.29876	1.35858	4.32391	3.75362	6.99124	8.71888	5.75657	9.66107	9.78291	4.11389	8.34376	6.37789	3.5618	3.52059	2.3848	1.66101	5.82377	8.80962	3.43476	7.33772	10.7413	2.80216	8.48509	10.2753	3.33054	1.3739	1.6435	5.48096	7.53137	6.28009	7.42522	7.48683	5.76412	9.1172	9.11827
Solyc01g007220.3.1	6.86489	11.3781	5.76521	5.63043	7.20972	12.4555	10.1236	12.9662	6.35889	12.246	11.2119	14.4342	8.9045	4.40074	11.5571	8.30505	6.95095	6.60721	9.541	9.78363	7.12431	12.2595	8.30456	15.627	7.07739	10.1668	7.23142	5.85895	8.95622	5.55546	4.72514	8.40358	12.4505	4.29045	22.2891
Solyc01g007230.3.1	9.64795	6.11361	12.6114	6.97101	7.64667	5.605	7.14609	6.86444	10.109	7.55808	7.04005	8.39196	10.6854	6.16104	9.35574	6.97624	9.48711	5.72625	8.01444	7.8269	9.09719	5.25405	10.832	9.63306	8.0488	8.24339	3.28701	10.0169	8.14202	8.93705	3.3751	8.55638	5.30299	6.43567	7.59856
Solyc01g007250.3.1	2.78306	6.11361	5.04456	5.0942	7.20972	8.71888	6.74909	7.11868	5.46213	8.03644	5.73633	7.04925	2.44874	0.880148	2.75169	1.66101	8.35993	7.0477	9.541	10.762	6.02826	6.30486	7.76296	5.9939	2.4979	4.39648	4.60181	8.50493	5.90296	7.97088	4.05012	5.50053	8.06977	4.82675	5.31899
Solyc01g007260.3.1	7.97811	7.13255	6.48586	8.5797	5.46191	5.605	4.16855	5.84749	6.19585	6.79271	4.69336	4.36382	5.3427	14.9625	5.50338	5.97964	5.35411	5.06553	6.48788	1.95673	4.05537	6.30486	4.15228	3.42509	8.18757	6.31993	7.56012	5.48096	7.73492	3.86467	5.40016	6.72287	3.9196	6.97198	3.29271
Solyc01g007265.1.1	19.2959	26.4923	48.644	17.9638	13.9825	40.7919	19.6518	32.2883	37.5827	18.082	55.0167	46.995	16.9186	26.4044	42.376	24.5829	15.7805	47.1315	18.7004	48.1844	43.9515	16.813	36.4678	41.3151	12.7671	20.3337	23.3378	11.9069	36.0284	14.734	32.4009	47.3656	12.9116	31.642	40.7789
Solyc01g007740.3.1	44.9001	27.6811	36.7532	24.9348	39.5442	19.6175	24.2173	25.9323	45.1645	37.8861	37.2862	25.5116	24.2648	7.92133	32.8368	23.2541	35.9759	15.4168	24.425	21.524	41.4306	32.5751	44.0503	33.1805	24.1464	23.9058	14.1341	30.2398	26.4616	36.7144	14.8504	46.6017	33.2014	48.8038	38.4993
Solyc01g007750.3.1	22.8211	41.7764	21.6195	33.5145	17.0412	32.3844	12.7042	21.8645	11.7395	32.8155	13.5586	26.8543	25.8231	53.689	18.528	37.871	13.2444	28.6313	14.1207	28.8617	12.2757	36.0778	13.179	20.1224	24.0076	29.6762	39.7728	20.9788	24.4261	12.5602	23.6257	11.6122	35.9681	12.8713	19.2497
Solyc01g007760.3.1	23.0067	21.3976	20.5386	24.1304	23.377	37.678	22.6293	28.9832	24.0497	35.3029	28.1602	26.5186	24.71	25.5243	25.3155	21.5931	25.4555	30.3932	20.9902	33.9981	29.8125	28.0216	25.0942	22.049	27.3382	28.3023	41.0876	20.2228	30.1255	22.7049	41.8512	26.1275	34.5847	22.5248	22.7957
Solyc01g007780.3.1	3.89629	4.58521	4.32391	5.0942	2.18476	3.11389	1.78652	3.05086	3.66859	2.10478	3.38965	4.02814	5.3427	6.16104	5.87027	7.64065	2.53616	2.86313	4.57968	2.20132	3.06893	1.40108	4.87441	4.28136	4.57949	6.04515	4.93051	2.07898	2.64616	1.69079	4.72514	3.36143	2.53621	2.68153	3.29271
Solyc01g007790.3.1	14.6575	13.5858	10.8098	17.6956	13.9825	10.2758	13.8952	14.2374	12.7993	15.0205	11.7334	16.7839	16.0281	11.4419	14.8591	18.2711	12.399	9.91082	8.39608	14.1863	12.8237	12.96	13.54	16.2692	13.4609	14.5633	16.1063	11.1509	13.2308	13.7679	16.8755	12.2234	14.5256	10.1898	13.9307
Solyc01g007800.3.1	1.11323	1.18876	1.08098	1.34058	3.49562	1.24555	2.77904	1.27119	2.52725	0.765375	3.91114	1.67839	2.44874	0	1.10068	0.996606	1.59684	1.54168	4.57968	0.978363	2.74012	0.35027	3.61068	0.856272	1.24895	0.549559	1.6435	2.07898	1.2213	2.8985	2.70008	2.13909	0.92226	0	1.01314
Solyc01g007810.1.1	38.9629	16.4728	93.3244	13.1377	13.764	9.34166	15.2847	14.4916	76.4698	12.0547	72.7471	28.8684	43.1868	7.92133	92.0899	16.6101	14.8412	13.4347	9.541	11.4958	54.6927	11.5589	76.9074	35.5353	26.6443	14.0138	10.5184	14.1749	24.8332	25.1203	6.07518	66.1591	9.68373	57.921	31.4074
Solyc01g007830.2.1	0.556613	1.86805	0	1.60869	1.09238	0.622777	0.397005	0.254239	0.163049	0.669704	0.260742	0	0.445225	1.7603	0.366892	0.332202	0.751454	0.22024	1.14492	0	0	0.35027	0.180534	0.214068	0.555089	2.7478	0.986103	0.188999	0.407101	0.241542	0	0	0.691695	0	0
Solyc01g007840.3.1	9.83349	5.09468	11.1701	5.63043	11.7977	6.85055	9.72663	6.86444	15.4896	8.13211	11.4727	5.37086	7.34622	4.40074	12.8412	6.64404	10.8022	7.48818	6.48788	7.8269	14.2486	8.05621	11.0126	10.2753	7.91002	3.02258	5.25921	9.26093	8.34557	9.42013	2.70008	14.3625	8.30034	12.335	12.9175
Solyc01g007850.2.1	12.431	36.8515	12.9717	35.1232	15.0749	23.6655	11.1161	29.4917	6.60347	30.7107	4.43262	14.7699	6.01054	21.1236	7.88817	26.244	13.808	21.8038	17.5554	24.7037	6.24747	23.4681	6.31868	8.56272	14.5711	37.6448	30.8979	14.3639	23.6119	13.5263	20.9256	5.9589	27.2067	4.29045	11.9044
Solyc01g007860.3.1	69.7621	46.5314	47.9233	48.5289	68.3831	45.4627	64.5133	54.9155	55.5996	50.8975	56.0596	59.7508	62.3315	10.5618	58.3358	50.1625	61.6192	51.316	64.8788	46.9614	61.3786	44.8346	57.4098	60.5812	62.8639	40.3926	51.606	67.8505	56.1799	53.3807	37.8011	64.784	41.7323	72.4013	58.5089
Solyc01g007870.3.1	10.9467	3.90592	7.92717	4.82608	8.73905	4.04805	4.36706	3.55934	4.15774	4.49658	8.34376	2.68543	7.79144	4.40074	4.03581	6.97624	7.60847	2.64289	3.05312	3.42427	5.37063	10.8584	4.69388	3.21102	11.2406	2.47302	3.94441	6.42595	4.68166	6.03854	11.4753	5.19494	7.37808	9.6535	3.03942
Solyc01g007880.3.1	24.1199	19.19	20.5386	17.9638	17.9151	19.3061	22.2323	13.9831	18.1799	16.7426	14.3408	13.0915	22.0386	19.3633	14.1253	23.5863	19.256	15.6371	18.3187	17.8551	17.0983	19.6151	14.9843	10.9175	23.5913	24.7302	17.4211	21.1678	18.3195	20.7726	14.1754	15.1264	19.3675	11.7987	14.6905
Solyc01g007890.2.1	17.0695	14.2651	20.8989	18.5	13.5455	15.5694	21.8353	12.2035	12.3102	14.4465	19.0342	12.0844	29.6075	18.4831	22.5638	17.6067	17.7531	13.4347	17.1738	13.9417	11.3989	10.8584	11.1931	9.84713	22.3424	14.2885	17.7498	15.8759	12.213	15.4587	10.1253	13.2929	11.7588	16.0892	10.1314
Solyc01g007900.3.1	25.7897	16.9823	18.3766	20.6449	21.8476	19.6175	16.6742	23.39	19.1582	20.3781	19.2949	17.4553	24.9326	35.2059	21.2797	25.2474	20.3832	27.9705	20.2269	25.4374	20.0577	15.0616	16.6091	17.5536	25.9504	20.8833	21.6943	19.8448	26.6651	23.9126	18.9005	19.5574	15.2173	23.0611	17.73
Solyc01g007910.3.1	40.8183	53.1545	63.057	50.1376	69.9124	110.854	70.4684	110.848	104.922	83.5216	98.5607	115.809	35.1728	44.8876	51.9152	54.4811	83.975	106.376	73.2749	107.375	101.604	73.5567	120.958	146.422	39.2726	49.4603	47.9903	73.1424	110.324	87.4381	99.2279	87.7028	78.1615	55.7758	142.346
Solyc01g007920.2.1	8.16365	13.416	16.575	15.0145	14.201	19.3061	10.5206	20.0849	16.794	18.1777	17.4697	18.798	8.45928	22.0037	11.924	18.2711	11.3657	22.2443	9.541	29.8401	16.1119	15.0616	12.9984	23.7615	6.10598	15.9372	17.4211	12.0959	21.9834	12.8017	22.9507	14.8209	19.3675	12.335	18.4898
Solyc01g007930.3.1	11.3178	4.58521	9.36847	8.04347	7.4282	2.8025	9.52812	5.33901	8.47852	6.21868	9.38673	3.02111	16.0281	1.7603	12.1074	7.64065	7.13881	5.72625	6.86952	3.91345	11.0701	5.60432	8.66562	2.99695	16.0976	4.67126	3.28701	8.12694	7.53137	6.52163	6.7502	10.5427	4.6113	9.1172	6.07884
Solyc01g007955.1.1	3.15414	0.849113	2.16195	2.14493	1.31086	0.934166	1.19102	2.03391	3.42402	1.81777	4.43262	1.34271	3.5618	2.64044	6.42061	1.66101	1.97257	1.98216	2.28984	1.22295	3.39775	2.45189	3.43014	2.14068	3.33054	3.02258	1.6435	1.70099	1.6284	1.93233	1.35004	4.27819	1.38339	3.75414	2.78614
Solyc01g007980.3.1	0.927688	2.03787	0.720652	1.87681	4.15105	0.622777	2.38203	2.28815	3.3425	1.05239	2.60742	0.335679	4.00703	8.80148	1.10068	2.65762	2.91188	0.880962	2.28984	2.20132	3.94577	1.75135	2.34694	1.07034	4.16317	2.19824	1.97221	2.83498	1.01775	3.14004	0	3.81981	1.61395	2.68153	0.253285
Solyc01g007990.3.1	4.26736	5.77397	5.40489	4.55797	3.7141	6.22777	4.96256	5.59325	5.3806	3.44419	5.21485	2.34975	6.01054	7.04119	6.23716	8.63725	5.35411	7.26794	7.25116	4.89181	7.23391	2.45189	5.95762	2.78288	6.38353	6.59471	5.25921	6.99295	3.86746	4.83084	6.7502	8.40358	6.22525	6.97198	7.59856
Solyc01g008000.3.1	156.594	89.6663	148.094	97.8622	127.809	110.543	125.454	119.746	179.843	104.474	174.176	153.741	143.808	58.9699	195.186	101.654	107.834	122.894	105.333	126.209	178.765	99.4767	180.534	169.328	128.781	85.4565	87.7631	127.385	133.936	114.249	111.378	196.491	97.7596	145.339	165.649
Solyc01g008010.3.1	57.7022	34.8136	43.5994	32.442	22.7215	27.0908	22.8278	33.051	42.7187	27.5535	45.1084	27.5256	71.236	36.0861	59.6199	39.1998	23.1072	31.0539	21.3718	34.2427	40.6633	30.4735	34.843	32.7524	46.35	31.3249	31.884	22.3018	31.3468	30.4343	21.6006	41.8651	23.7482	38.0777	33.4336
Solyc01g008020.3.1	40.8183	32.0965	29.1864	28.1522	42.6029	30.8275	47.4421	34.068	31.1423	39.7039	31.2891	32.5608	35.618	38.7265	27.5169	27.5728	47.9052	36.5599	35.8742	38.4007	28.4972	42.7329	23.2889	29.7554	39.4114	30.5005	38.458	44.0367	32.7716	34.2989	29.7009	25.2107	39.196	46.1223	30.3942
Solyc01g008040.1.1	0.185538	0.169823	0	1.07246	0	0.311389	0	1.01695	0.0815243	0.669704	0.521485	1.00704	0	0	0	0.996606	0.0939318	0.660721	0	0	0	0.35027	0	0.428136	0	1.92346	1.6435	0	0	0	0	0.305585	0.691695	0	0.253285
Solyc01g008050.3.1	0.185538	2.37752	0.360326	2.14493	0.218476	0.622777	0.397005	1.01695	0.57067	1.24374	0.521485	1.67839	0.89045	6.16104	0.183446	2.32541	0.0939318	2.2024	0.76328	2.6905	0.767233	0.70054	0.361068	1.07034	0	3.29736	1.6435	0.755994	0.407101	0.483084	0.67502	0	1.15282	1.07261	1.01314
Solyc01g008060.3.1	72.5452	32.6059	43.9597	37.2681	57.6778	27.4022	50.0226	32.5425	51.1157	40.3736	46.6729	26.1829	64.7803	24.6442	48.0628	50.4947	58.4256	33.6968	48.8499	32.7751	49.2125	38.5297	46.3972	26.7585	73.8269	42.0413	32.8701	60.1015	31.7539	58.6947	31.0509	57.1444	39.4266	53.0943	25.5818
Solyc01g008070.3.1	22.6356	7.4722	12.2511	15.2826	11.7977	10.8986	17.0712	10.1695	15.5711	13.0114	15.3838	11.0774	16.9186	7.92133	15.226	12.9559	12.8687	6.82745	9.92264	8.56067	16.4407	16.813	18.0534	14.9848	23.7301	13.739	9.86103	17.3879	10.5846	16.6664	12.8254	16.0432	15.6784	12.8713	13.9307
Solyc01g008080.3.1	93.6965	110.894	254.03	93.0362	192.041	236.967	184.607	210.255	366.941	109.066	372.601	289.691	101.066	97.6965	206.56	90.6911	181.382	257.021	156.472	254.13	356.325	105.081	392.661	303.762	65.3618	84.0826	106.828	138.914	202.126	150.964	193.731	360.59	92.226	270.298	280.64
Solyc01g008090.3.1	67.1646	69.7971	140.167	75.6086	167.79	156.317	140.143	162.458	239.681	128.679	224.76	243.031	65.8933	31.6853	98.8774	67.1048	154.706	160.555	108.767	179.53	218.223	126.798	272.787	278.931	39.1338	61.5507	73.3003	119.258	143.503	128.983	145.804	222.466	113.669	165.718	271.522
Solyc01g008100.3.1	27.4596	13.7556	27.3848	13.942	25.1248	14.3239	22.0338	14.4916	30.8977	11.7676	31.8106	19.805	30.9432	12.3221	31.5527	10.2983	24.1405	15.4168	22.8984	17.1213	34.5255	9.45729	31.2324	16.4832	20.8159	12.9146	9.20363	23.4358	17.0982	28.5019	6.07518	35.295	12.2199	32.7147	16.9701
Solyc01g008110.3.1	371.075	591.322	287.18	641.333	231.803	232.296	213.192	238.222	222.398	340.975	195.035	318.559	343.269	554.493	455.129	826.186	231.166	245.128	232.419	206.924	237.075	297.379	217.002	340.154	327.364	485.811	445.061	226.42	327.716	225.842	245.707	203.672	323.252	187.707	325.978
Solyc01g008120.3.1	73.8439	97.1385	55.4902	98.1304	69.694	56.3614	79.401	59.4918	49.1591	61.7084	44.0655	35.2462	74.5752	64.2508	57.9689	76.7387	86.3233	56.822	94.2651	45.983	47.4588	56.3935	37.3705	44.7402	90.8959	87.3799	90.3928	81.6474	47.6308	81.3996	49.9514	39.8788	66.1722	48.8038	37.7395
Solyc01g008130.3.1	1.85538	2.03787	1.4413	1.87681	1.31086	1.24555	1.38952	2.03391	1.46744	1.33941	2.08594	1.34271	1.55829	0	1.28412	1.66101	0.751454	1.1012	1.52656	0.733772	0.986442	0.70054	1.0832	1.07034	0.555089	2.7478	1.6435	1.51199	0.407101	1.69079	1.35004	1.22234	0.691695	2.14522	1.26643
Solyc01g008140.3.1	24.862	25.3036	18.0163	27.884	20.9737	13.3897	22.6293	10.9323	17.1201	13.3941	9.90821	8.72764	24.9326	18.4831	17.7943	24.9152	22.7315	12.5537	23.28	12.2295	11.6181	13.6605	13.179	7.06424	29.9748	26.6536	24.3239	27.7828	10.7882	26.0865	11.4753	11.9178	10.606	20.9159	8.6117
Solyc01g008150.1.1	0.185538	0.339645	0	0	0	1.55694	0.595508	0.762716	0.978291	0.574032	0.260742	1.00704	0	1.7603	0.366892	0.996606	0.657522	0.660721	1.14492	1.22295	0.657628	0.70054	0.541602	0.428136	0.555089	0.824339	0	0.944993	0.814202	0.241542	1.35004	0.61117	0.46113	0	1.26643
Solyc01g008160.3.1	2.59753	6.28344	3.24293	10.1884	8.95753	7.78472	9.32962	17.5425	9.70139	11.1936	8.34376	10.7417	2.89396	0.880148	3.66892	4.98303	13.5262	11.4525	10.3043	12.7187	11.1797	15.0616	12.0958	14.3426	1.80404	6.59471	7.23142	10.2059	8.75267	7.97088	10.8003	12.3762	11.5282	8.58089	13.1708
Solyc01g008170.3.1	22.2645	25.813	20.5386	26.5435	29.4943	21.7972	32.9514	23.6442	21.4409	24.1093	15.1231	14.7699	22.2613	18.4831	19.6287	25.9118	31.2793	21.3633	34.3476	17.8551	21.0441	24.1686	22.2057	12.8441	27.3382	23.3563	24.3239	32.1297	17.7089	31.8835	19.5756	23.2244	22.1342	15.0166	11.3978
Solyc01g008180.3.1	46.3844	48.9089	32.069	48.5289	42.1659	43.9058	45.0601	44.4918	36.7674	48.3143	33.6358	45.988	49.1974	54.5692	47.8794	58.1354	43.4904	40.304	41.5988	43.5371	35.2927	48.3373	34.6625	41.3151	53.1498	50.0099	40.7589	43.2807	50.8876	36.9559	44.5513	37.2814	51.416	23.5975	46.0979
Solyc01g008190.3.1	0.74215	0.67929	0.360326	0.804347	0.873905	0.934166	0	1.27119	0.57067	1.24374	0.521485	1.67839	0.89045	0	1.10068	0.664404	0.939318	1.1012	0.38164	0.489181	1.31526	1.40108	1.26374	2.14068	1.38772	1.09912	0.986103	1.13399	1.42485	0.483084	0	1.83351	1.61395	1.07261	2.27957
Solyc01g008200.3.1	6.12274	4.75503	3.24293	5.0942	3.7141	5.29361	4.36706	7.11868	6.44042	3.92255	7.04005	8.39196	4.45225	12.3221	5.68682	6.64404	3.75727	7.26794	4.19804	7.09313	6.46668	4.90378	4.69388	7.92051	5.41212	5.77037	6.24532	4.72496	5.90296	5.07238	4.05012	7.02845	5.07243	5.89936	11.9044
Solyc01g008230.3.1	48.6108	34.6438	39.2755	40.2174	53.7452	25.2225	28.5844	31.5256	24.7834	35.877	17.7305	35.9176	30.0527	16.7228	38.5236	29.8982	49.2202	26.4289	38.9273	30.8184	24.113	38.1794	26.8995	38.3182	46.6275	26.3789	43.3885	44.2257	30.5326	40.8206	18.9005	16.6544	28.1289	18.2344	36.4731
Solyc01g008250.3.1	45.0856	15.1142	60.1744	16.8913	31.6791	35.1869	40.0975	30.2544	51.6864	24.0137	71.1827	34.2392	35.1728	30.8052	50.4476	20.5965	42.9268	38.9826	31.2945	40.3575	59.7346	24.8692	58.6735	35.9634	16.2364	25.5545	19.3934	33.8307	39.2852	40.8206	33.751	55.3109	26.9761	53.6306	48.6308
Solyc01g008260.3.1	7.97811	5.60415	6.48586	6.97101	3.49562	10.8986	6.15358	7.8814	10.5982	7.36674	10.9512	11.0774	6.67838	6.16104	11.1902	5.64743	6.76309	12.9942	7.6328	12.4741	9.3164	9.80756	9.56829	12.4159	5.68967	4.39648	7.88882	7.37094	9.36332	7.97088	10.8003	10.5427	8.06977	10.1898	10.8913
Solyc01g008270.3.1	22.2645	15.1142	27.3848	14.4782	31.8975	18.9947	33.3484	25.1696	33.588	18.943	40.4151	40.6171	20.0351	9.68163	30.0851	13.9525	23.8587	22.6848	27.4781	19.8118	34.7447	22.067	42.7865	43.8839	17.9016	14.8381	14.4628	28.3498	24.2225	27.0527	26.3258	34.2255	21.6731	37.0051	42.8052
Solyc01g008280.3.1	9.83349	11.3781	9.7288	12.0652	19.0074	6.85055	15.6817	11.4407	10.0275	15.9772	10.6904	7.04925	9.34973	3.52059	8.25507	10.9627	19.9135	8.58938	16.4105	9.53904	11.3989	16.4627	11.5542	9.84713	13.1834	14.0138	10.1897	18.5219	10.5846	17.8741	13.5004	9.93151	14.5256	13.4076	8.35841
Solyc01g008290.3.1	7.79258	19.8692	10.4494	16.0869	21.6292	32.3844	22.0338	30.7629	16.4679	27.4578	20.0772	23.1618	6.90099	18.4831	6.42061	14.9491	24.1405	28.1908	22.1351	23.7253	15.2351	27.3211	13.7206	14.3426	5.68967	20.3337	28.9257	19.2778	20.7621	19.0818	18.2255	13.7513	25.5927	11.7987	16.4635
Solyc01g008300.2.1	0.74215	0.169823	1.08098	0	0.218476	1.55694	0.198503	0.508477	0.0815243	0.191344	0.260742	0.335679	0.222613	0	0.183446	0	0.375727	0.22024	1.14492	0.489181	0	0	0.722135	0.428136	0.277545	0.27478	0	1.32299	0.20355	0.483084	0	0.152792	0.230565	0	1.51971
Solyc01g008310.3.1	82.0076	83.2131	66.6603	63.2753	102.902	68.8169	94.8842	72.2038	77.6926	92.2277	76.1368	67.4714	82.8119	48.4082	69.1591	52.1557	98.0648	76.2032	93.5018	78.7582	75.2984	97.3751	80.5181	55.2295	85.2062	59.0776	74.6151	91.0973	70.4285	96.8583	93.1527	70.1317	103.754	77.228	54.7096
Solyc01g008320.3.1	20.7802	20.8882	19.8179	14.4782	14.201	14.3239	21.8353	13.9831	14.1037	15.4989	14.6016	6.37789	19.8125	17.603	19.0784	21.2609	20.2893	12.3335	19.8453	13.6971	15.2351	15.7622	16.4286	9.63306	27.6157	21.9824	23.9952	19.4668	10.3811	21.7388	12.8254	18.1823	14.5256	19.8433	7.59856
Solyc01g008330.3.1	115.961	163.539	130.798	170.522	166.479	203.025	148.48	248.9	214.327	284.146	234.929	249.745	83.9249	82.7339	117.772	125.905	178.376	198.657	148.458	222.822	198.933	267.606	229.82	289.42	83.1246	123.101	142.985	160.46	239.782	186.229	222.756	199.547	277.37	194.143	250.246
Solyc01g008340.3.1	7.60704	17.3219	9.7288	13.1377	17.0412	28.3364	12.3072	27.712	12.6363	22.1959	19.5557	22.4905	8.9045	33.4456	7.70473	15.6135	17.2834	27.7503	13.739	27.1496	12.7141	18.5643	15.1648	17.3395	8.32634	14.8381	18.4073	12.2849	25.8509	14.9756	20.2506	11.0011	21.6731	13.4076	15.957
Solyc01g008360.3.1	35.0666	32.2663	51.8869	29.7608	40.4181	58.2297	35.3335	62.2885	67.7467	41.6173	69.3575	68.4784	33.3919	29.0449	48.9801	36.5422	31.7489	63.209	23.6617	68.73	70.5854	44.8346	75.8242	96.9728	24.8403	26.9284	30.2405	34.0197	68.8001	38.4051	42.5262	79.4521	48.1881	55.2395	95.2352
Solyc01g008370.3.1	165.128	97.9876	105.215	98.1304	166.916	118.95	140.143	126.611	139.651	144.56	148.884	130.243	157.832	124.101	124.743	94.6776	142.776	118.93	137.39	117.404	145.226	141.509	146.413	138.288	174.298	89.3034	85.4622	147.23	116.838	146.133	124.879	157.529	143.181	180.199	129.935
Solyc01g008420.3.1	5.38059	2.37752	3.24293	4.02174	1.74781	2.8025	0.992513	1.77967	1.05982	1.53075	1.8252	1.34271	3.78441	2.64044	4.95304	2.32541	2.16043	1.54168	4.19804	3.17968	1.86328	0.70054	1.6248	1.28441	5.41212	3.84692	7.56012	6.61495	2.0355	1.93233	4.05012	3.9726	3.9196	3.21783	1.773
Solyc01g008440.3.1	14.6575	16.303	12.6114	18.5	11.3608	15.5694	13.6967	15.0001	10.5166	17.0296	9.64747	19.4694	19.1447	21.1236	12.2909	19.9321	10.99	11.6727	15.6472	14.4308	10.6317	13.6605	8.30456	14.9848	19.0118	17.5859	17.4211	14.1749	17.7089	17.1495	18.9005	15.1264	20.7508	12.335	18.9964
Solyc01g008460.3.1	4.08183	15.284	9.36847	8.5797	11.3608	28.9591	11.7117	26.1866	18.0984	16.1686	21.1201	20.4764	4.89748	13.2022	7.52128	9.30166	13.9019	21.3633	9.92264	28.3725	17.4271	14.7113	19.8587	23.9756	3.74685	9.06773	16.435	10.2059	20.5586	12.5602	25.6507	18.3351	13.8339	9.6535	23.5555
Solyc01g008470.3.1	8.9058	9.0006	10.4494	13.6739	14.6379	13.0783	11.5131	12.7119	13.1254	11.4806	13.2979	13.4271	8.9045	14.0824	12.1074	11.9593	11.8354	12.3335	8.39608	13.2079	13.2622	8.05621	17.1507	16.9114	8.0488	10.7164	10.1897	10.2059	13.0272	12.5602	7.42522	15.2792	9.68373	9.1172	14.4373
Solyc01g008480.3.1	5.56613	4.24557	3.96358	4.02174	5.46191	2.49111	4.16855	2.28815	3.83164	4.87927	1.04297	2.34975	6.45577	4.40074	3.66892	1.32881	6.48129	2.2024	6.48788	1.71213	2.3017	4.55351	1.6248	1.49848	8.60389	4.1217	4.93051	6.04795	1.83195	6.28009	4.05012	2.29189	2.76678	3.21783	1.26643
Solyc01g008485.1.1	1.85538	1.69823	1.80163	0.536231	1.31086	0.622777	1.78652	0	1.14134	0.669704	1.30371	0	2.89396	0.880148	2.01791	0.664404	1.31504	0.440481	0.38164	0.489181	1.53447	0	0.361068	0.428136	1.24895	1.64868	1.3148	1.32299	1.01775	0.966167	0.67502	1.37513	0	3.75414	0.253285
Solyc01g008490.3.1	4.82398	3.56627	7.20652	4.82608	5.89886	4.98222	6.94759	3.55934	5.21755	4.11389	6.25782	2.68543	8.45928	8.80148	7.33784	6.31184	4.97838	4.84529	4.57968	3.91345	4.38419	2.10162	4.15228	2.99695	5.13458	7.14427	3.61571	5.66996	5.49586	4.58929	4.05012	5.19494	3.68904	6.43567	2.53285
Solyc01g008510.3.1	2.04091	0	1.4413	0	0	0	0.198503	0	0.244573	0.191344	0	0	1.33568	0	2.20135	0	0.187864	0	0	0	0.328814	0	0.361068	0	0.832634	0	0	0	0	0	0	0.458377	0	0	0.253285
Solyc01g008520.3.1	2.9686	3.05681	2.16195	2.94927	4.588	2.17972	4.16855	2.03391	3.99469	2.48747	1.04297	2.01407	3.33919	9.68163	3.11858	4.31863	2.81795	2.86313	3.43476	2.44591	2.19209	1.40108	1.6248	2.78288	2.63667	2.47302	2.62961	2.83498	3.05326	3.62313	4.05012	2.59747	2.76678	0.536306	2.27957
Solyc01g008530.3.1	29.1294	11.7178	35.6723	14.2101	30.5867	20.863	20.6443	23.6442	34.6478	26.5968	31.5498	26.5186	24.4874	11.4419	30.2686	11.2949	29.6824	19.8216	29.3863	21.524	36.2792	27.6713	37.7316	23.9756	27.0606	12.0903	13.4767	23.2468	20.9657	28.5019	26.3258	36.3646	29.5123	24.1338	24.5687
Solyc01g008550.4.1	134.515	77.6089	127.555	74.5362	138.077	101.201	127.439	129.407	128.971	115.954	122.81	138.971	134.458	71.292	151.526	74.4132	132.444	98.6677	109.531	127.676	137.444	130.651	130.165	142.783	123.369	69.794	72.6429	123.227	129.051	122.462	110.028	139.958	120.355	137.831	152.731
Solyc01g008560.3.1	22.6356	14.9444	16.575	13.6739	16.3857	17.1264	15.4832	13.7289	12.0656	13.8724	8.34376	11.7487	20.703	14.9625	15.0426	15.2813	13.714	12.5537	14.5023	11.9849	11.3989	12.96	12.9984	12.8441	19.5669	25.8293	18.0786	16.0649	13.0272	15.2171	10.8003	14.5153	18.4452	10.7261	16.7168
Solyc01g008600.3.1	8.53473	13.9255	8.28749	12.8696	28.6204	26.7794	26.9963	22.8815	19.8104	32.5285	16.9483	19.1337	12.4663	13.2022	7.70473	10.6305	27.1463	28.1908	24.425	19.0781	16.7695	33.2757	22.9278	13.4863	12.7671	11.5407	16.1063	27.4048	20.355	28.985	22.2756	17.4183	29.0512	15.0166	10.3847
Solyc01g008620.3.1	0.185538	0.169823	0.360326	0	0.218476	0	0.397005	0	3.09792	0	1.56445	0	0.667838	0	0.183446	0	0.0939318	0	0	0	0.767233	0	0	0.428136	0.138772	0	0	0	0.20355	0.241542	0	1.06955	0	1.60892	0.759856
Solyc01g008650.3.1	1.29876	4.41539	2.16195	3.21739	0.873905	0.934166	0.79401	2.28815	0.244573	1.43508	0.782227	2.68543	2.22613	1.7603	1.65101	5.31523	0.469659	1.76192	1.52656	1.46754	0.767233	2.10162	0	2.56882	0.832634	4.67126	4.60181	0.566996	3.86746	0.241542	4.05012	0.305585	2.76678	0.536306	4.81242
Solyc01g008660.3.1	2.9686	3.22663	3.60326	3.4855	3.7141	6.53916	5.75657	6.86444	4.80993	3.92255	3.65039	5.70653	3.33919	1.7603	2.56824	3.65422	4.69659	3.30361	3.43476	4.64722	5.26103	5.25405	3.97174	3.42509	3.46931	4.39648	5.58792	2.26798	3.86746	6.03854	3.3751	3.51423	5.07243	3.21783	3.79928
Solyc01g008690.3.1	0.556613	1.69823	1.08098	1.34058	0.655429	1.24555	0	0.508477	0.0815243	0.47836	0.521485	1.34271	0.89045	2.64044	0.91723	1.66101	0.0939318	0.22024	0	0.733772	0	0	0	0.428136	0.832634	1.92346	0.328701	0.377997	0	0	0	0	0.230565	0	0
Solyc01g008700.3.1	20.0381	54.0036	23.4212	46.384	22.2846	73.1763	25.0113	57.7122	23.642	56.5421	28.4209	44.3096	18.4768	73.0523	17.7943	47.5049	23.9526	63.6495	27.8597	60.6585	29.5933	44.8346	23.8305	44.9543	17.6241	53.8568	55.2218	25.7038	58.8261	21.2557	46.5763	25.3635	54.1828	23.0611	42.8052
Solyc01g008730.3.1	15.2141	9.17042	18.0163	8.31159	9.17601	9.03027	10.5206	10.4238	17.2016	8.89749	16.4268	12.4201	18.2542	5.28089	21.4632	15.9457	9.01745	12.7739	13.3574	11.2512	16.9887	10.5081	17.8729	17.1254	18.318	7.96861	9.53233	11.9069	12.8237	12.5602	11.4753	19.4046	6.68638	9.1172	15.1971
Solyc01g008760.3.1	4.63844	3.7361	2.88261	3.4855	5.24343	5.605	5.55807	4.32206	5.62518	4.49658	8.34376	5.03518	4.22964	5.28089	3.85236	4.98303	4.97838	8.1489	3.43476	5.62558	6.35707	3.15243	6.67975	3.85322	4.0244	5.22081	9.53233	3.96897	5.90296	5.55546	2.70008	8.55638	3.22791	8.58089	4.81242
Solyc01g008770.3.1	79.039	90.8551	62.6967	105.101	69.9124	55.1158	63.9178	67.6275	59.5127	85.7221	48.7588	56.394	84.1476	71.292	70.9936	97.6674	72.1396	65.1912	74.8015	60.9031	51.4046	80.2118	49.8273	56.9421	93.8101	93.9747	87.7631	74.2764	65.5432	61.3516	64.1269	51.491	77.0087	42.9045	56.2293
Solyc01g008780.3.1	107.797	43.9841	89.7211	44.7753	40.6366	42.3489	43.6706	28.9832	69.9478	32.7198	56.3204	34.5749	124.886	38.7265	120.891	53.1523	39.5453	36.5599	38.5456	33.9981	60.721	29.4227	57.5903	37.676	128.226	49.7351	42.4024	60.1015	47.8344	46.8591	39.8262	78.6881	39.196	62.2115	29.6344
Solyc01g008790.3.1	35.8087	33.7947	21.6195	46.1159	31.2421	16.5036	24.0188	22.6272	16.794	39.6082	14.3408	21.8191	26.7135	14.9625	22.0135	37.2066	24.1405	14.7561	30.9128	18.5889	18.5232	33.6259	16.6091	20.7646	40.7991	26.6536	38.7867	32.6967	25.4438	31.1589	22.9507	17.7239	39.4266	11.2624	23.8088
Solyc01g008810.3.1	6.49381	3.39645	7.92717	2.94927	4.36953	7.16194	7.34459	5.08477	19.3213	3.34852	16.9483	6.04221	7.34622	3.52059	8.62196	2.65762	6.66916	8.58938	6.86952	6.84854	17.3175	5.25405	17.8729	7.27831	4.57949	5.49559	8.54622	5.85895	6.71717	8.45396	4.72514	17.7239	3.9196	13.944	12.1577
Solyc01g008820.3.1	41.1893	47.5503	47.9233	41.2898	62.7027	41.7261	47.0451	46.0172	56.8224	62.7608	59.9708	66.8	28.9396	22.0037	40.1747	35.5456	54.2926	50.2148	40.8355	55.7667	60.2826	71.4551	61.9231	65.9329	32.1952	41.4917	40.7589	44.7926	57.1977	48.7914	44.5513	51.1855	65.0193	46.6586	65.3476
Solyc01g008830.2.1	7.79258	14.0953	5.76521	16.3551	12.0162	13.7011	9.72663	14.7458	12.7178	16.0729	10.6904	16.1126	8.9045	12.3221	8.8054	17.6067	15.4048	12.1132	14.1207	11.0066	10.5221	12.96	10.1099	17.7676	10.4079	17.8607	19.3934	10.5839	16.6911	10.6278	11.4753	11.4594	16.6007	7.50828	15.7037
Solyc01g008840.3.1	25.2331	24.6243	29.5467	18.5	31.4606	31.4503	34.9364	30.2544	63.752	30.8064	62.3175	45.988	24.71	10.5618	34.3044	18.9355	35.4123	28.6313	37.4007	26.1712	57.2137	25.92	66.2559	34.679	24.979	23.0815	22.3517	32.6967	32.161	32.3666	35.776	59.1307	35.7376	32.1783	40.0191
Solyc01g008850.3.1	97.4072	104.441	117.827	135.935	81.9286	112.723	90.5172	108.814	112.259	141.69	122.288	160.79	122.66	102.097	149.692	134.21	91.2077	126.198	104.569	144.308	119.14	144.311	99.2936	223.487	129.336	157.174	147.915	99.9802	173.425	100.723	132.979	123.609	165.315	98.144	271.522
Solyc01g008890.3.1	23.1922	6.45326	20.5386	7.23912	10.4869	2.49111	10.9176	7.37292	16.2233	6.41002	14.0801	8.39196	20.9256	3.52059	20.3625	8.63725	12.1172	5.94649	10.3043	5.38099	15.4543	6.30486	12.9984	6.20797	27.8932	4.67126	8.54622	13.6079	5.69941	8.6955	5.40016	15.1264	6.45582	6.97198	5.82556
Solyc01g008900.3.1	7.79258	10.0195	3.96358	13.942	6.77277	8.71888	5.16107	10.1695	4.56536	12.533	4.43262	7.38493	4.22964	7.92133	6.42061	9.63386	6.10557	11.012	6.86952	8.31608	4.93221	7.0054	4.51335	7.92051	5.82844	7.96861	11.5045	5.66996	7.73492	6.52163	10.8003	3.20864	11.0671	3.21783	8.10513
Solyc01g008910.2.1	6.67935	3.05681	8.64782	2.68116	3.27715	4.35944	4.16855	2.03391	1.87506	0.861047	2.34668	1.67839	8.23667	6.16104	4.95304	2.65762	3.75727	1.1012	3.05312	1.95673	3.50735	3.15243	2.16641	0	5.68967	1.92346	5.58792	3.02398	2.64616	3.14004	3.3751	2.75026	1.15282	2.68153	0.50657
Solyc01g008920.3.1	20.5947	7.64202	12.6114	10.9927	22.2846	6.53916	14.4907	9.40683	9.45682	21.3348	8.34376	9.399	15.5829	0.880148	9.90608	12.9559	19.7257	7.0477	8.77772	11.7404	8.98759	20.3157	10.471	9.63306	27.7545	15.9372	7.23142	17.9549	16.0805	18.5987	8.10023	10.2371	27.2067	10.1898	12.9175
Solyc01g008925.1.1	29.8715	25.4734	24.8625	27.6159	25.9987	26.1566	20.6443	27.4578	28.2889	33.1025	25.8135	25.5116	32.2788	22.0037	33.3872	34.8812	26.113	25.9884	14.1207	28.8617	29.8125	30.8238	24.7331	31.6821	38.8563	33.2483	26.9535	27.9718	39.0817	21.9803	37.1261	36.9758	35.9681	27.3516	32.6738
Solyc01g008930.4.1	80.3378	38.2101	78.9114	42.8985	34.5193	44.2172	35.7305	49.8308	65.3825	43.148	61.5352	39.9457	70.3456	45.7677	78.3314	50.4947	33.6276	47.1315	31.6761	44.5155	55.8984	45.5351	64.4506	50.0919	65.6393	49.4603	49.9625	42.7137	40.303	37.1974	49.9514	69.6733	47.9575	46.6586	45.0848
Solyc01g008950.3.1	92.9543	60.7965	111.701	60.326	94.6003	74.7333	93.0977	84.9157	140.548	78.0683	117.073	126.551	87.2641	47.528	120.891	56.8065	80.2177	86.3343	80.5261	81.9379	143.801	78.8108	150.565	141.071	82.0145	48.9108	51.9347	88.0733	86.7125	95.6505	68.177	137.666	74.0114	127.104	147.665
Solyc01g008960.3.1	223.387	286.83	176.92	258.732	301.497	198.666	292.394	228.815	230.714	268.36	227.889	198.722	235.079	248.202	170.238	246.162	294.758	199.538	353.017	180.508	219.757	262.002	193.352	163.976	283.234	265.162	227.132	295.027	204.975	269.078	182.255	228.119	277.37	257.427	172.487
Solyc01g008970.3.1	212.069	159.633	215.475	166.232	243.383	151.646	251.503	175.425	274.085	156.424	245.359	170.525	273.368	159.307	225.272	181.382	238.117	152.186	263.713	158.495	247.926	157.622	265.024	153.487	281.569	150.03	155.147	269.134	163.858	232.363	145.804	275.638	144.795	217.204	154.504
Solyc01g008980.3.1	1.66984	1.69823	2.52228	0.536231	0.655429	1.55694	1.78652	1.52543	4.32079	1.72209	5.47559	2.01407	2.22613	6.16104	4.03581	0.664404	1.97257	1.76192	2.28984	3.42427	5.04182	1.40108	4.15228	4.49543	2.4979	1.3739	1.6435	2.64598	2.44261	0.483084	0.67502	5.80611	0.92226	5.36306	3.54599
Solyc01g008990.3.1	12.6166	16.1331	11.1701	13.1377	12.8901	17.1264	11.9102	18.3052	22.5822	19.5171	16.166	25.5116	10.4628	13.2022	15.0426	16.9423	12.8687	26.4289	10.6859	21.2794	21.5921	21.7167	26.3579	24.8319	6.93862	13.1894	17.7498	13.4189	21.9834	11.8355	23.6257	17.4183	15.4479	14.4803	22.5424
Solyc01g009000.3.1	24.491	12.9065	18.7369	12.8696	17.9151	17.7492	14.2922	18.8137	14.6744	17.6036	13.0371	17.791	21.1482	11.4419	22.197	16.2779	17.1895	11.4525	16.4105	12.9633	17.5368	16.4627	18.2339	21.6209	22.8974	12.6399	12.1619	14.5529	16.8947	16.1833	8.77525	12.6818	17.5229	16.0892	18.9964
Solyc01g009010.3.1	74.4006	80.1563	59.0934	101.616	66.4168	84.3863	53.0002	91.5259	57.8822	127.722	67.0108	86.9407	76.1335	86.2545	59.8034	83.3827	59.6467	85.4533	51.1398	87.3189	65.3244	123.996	66.617	88.4101	67.3046	85.7313	90.0641	54.0536	85.4912	57.97	111.378	60.8114	117.358	76.1554	86.6235
Solyc01g009020.3.1	31.3558	25.1337	49.3646	26.2753	25.3433	33.0072	29.1799	39.9155	47.121	32.7198	59.9708	77.2061	25.3778	15.8427	42.7429	32.2236	23.389	46.691	19.8453	45.0047	55.3504	25.5697	49.6468	83.2724	14.9874	26.1041	20.7082	26.2708	61.2687	26.3281	28.3508	57.7555	28.1289	37.0051	83.8374
Solyc01g009030.3.1	15.5852	22.9261	9.36847	16.3551	17.2596	25.2225	20.0488	17.2882	13.4515	26.9795	12.5156	15.7769	12.6889	25.5243	13.0247	22.9219	18.3167	24.8872	21.3718	21.7686	16.0023	27.3211	14.4427	16.9114	17.069	20.8833	22.3517	18.8999	23.0012	15.9418	24.3007	10.5427	27.4372	5.89936	18.7431
Solyc01g009040.3.1	18.9248	22.9261	19.8179	19.0362	43.4768	25.8453	36.723	28.729	59.5127	37.8861	49.5411	42.9669	20.0351	28.1647	17.4274	13.2881	40.7664	24.6669	38.9273	19.5673	46.8012	35.027	61.9231	29.9695	19.7057	18.9598	18.4073	38.7447	27.0722	39.8544	17.5505	52.7134	35.0459	41.8319	25.3285
Solyc01g009050.3.1	24.862	61.306	23.0609	58.4492	41.9475	58.5411	43.4721	62.2885	37.7457	74.6241	34.9395	56.7297	26.4909	50.1684	23.1142	65.1116	41.4239	60.1256	37.7824	50.3857	36.0599	73.2064	34.482	51.8044	24.8403	62.1002	69.6846	47.8166	66.3575	41.3036	52.6515	33.3087	79.5449	30.0331	62.8147
Solyc01g009060.3.1	31.7269	35.4929	27.0244	42.3623	36.704	44.5286	34.7379	37.8816	31.5499	43.6264	27.6387	35.5819	35.8406	48.4082	27.5169	37.871	34.9426	39.6433	37.0191	42.0696	25.7571	44.134	33.0377	37.4619	33.9992	36.5457	47.0042	37.7997	39.6923	30.6758	39.1511	29.1834	37.8127	35.9325	33.1804
Solyc01g009070.3.1	12.8021	19.6994	10.8098	23.8623	11.7977	25.2225	13.6967	12.9662	10.3536	11.5763	11.4727	10.406	18.4768	11.4419	15.226	34.549	13.2444	17.399	13.739	21.524	10.4124	14.7113	10.6515	6.85017	18.0404	21.4328	22.6804	10.5839	14.045	10.1448	16.8755	11.1538	8.30034	10.1898	9.11827
Solyc01g009080.3.1	233.963	66.7403	305.196	82.5796	126.498	82.8294	118.109	91.2717	271.72	161.973	304.026	206.778	201.019	112.659	295.164	78.0675	149.07	89.1974	87.0139	112.756	276.971	149.565	304.2	244.252	153.343	84.6321	57.8514	123.983	134.343	146.133	158.63	274.11	162.318	238.12	220.611
Solyc01g009090.3.1	48.9819	48.2296	31.3483	41.5579	61.1734	33.3186	54.9852	40.9324	44.1862	45.1572	44.3262	34.5749	46.0808	33.4456	33.0203	37.5388	62.6525	43.6076	59.5359	32.0414	46.582	41.6821	37.19	25.0459	48.2928	43.4152	47.9903	50.8406	29.7184	57.4869	39.8262	39.8788	44.7296	37.5414	23.3022
Solyc01g009100.3.1	77.3692	142.991	143.77	122.797	181.117	281.807	162.574	304.832	170.712	228.082	226.324	347.763	93.2747	133.783	92.4567	102.983	173.68	354.587	161.434	345.607	176.792	179.338	208.336	329.236	55.0926	95.6233	173.554	131.732	263.394	166.664	272.033	167.002	164.393	165.718	273.295
Solyc01g009120.3.1	17.0695	31.0775	12.9717	37	12.8901	45.1514	13.8952	39.6612	18.343	46.2095	19.0342	33.9035	13.5794	18.4831	16.6936	28.9016	14.9352	43.6076	12.5941	45.4939	22.469	40.2811	17.3312	42.3855	17.069	40.1178	35.171	12.8519	45.3918	17.8741	43.8763	21.0854	49.802	23.5975	36.4731
Solyc01g009150.3.1	5.56613	3.90592	2.88261	4.55797	5.68039	2.8025	3.77155	3.55934	4.23926	4.97494	3.12891	5.37086	3.78441	0.880148	2.75169	1.32881	6.76309	4.40481	2.28984	2.44591	5.48023	2.45189	3.06908	4.28136	4.44072	3.02258	1.97221	6.99295	4.27456	4.83084	1.35004	3.36143	6.45582	5.36306	5.57227
Solyc01g009160.2.1	5.56613	4.92486	7.92717	4.02174	5.89886	4.35944	4.56556	4.06782	4.40231	2.10478	3.65039	2.34975	6.67838	2.64044	8.8054	3.32202	4.69659	5.06553	6.10624	5.1364	5.69944	2.80216	5.41602	6.63611	8.32634	3.57214	0.986103	7.55994	5.49586	5.07238	2.02506	5.9589	3.22791	5.36306	2.78614
Solyc01g009170.3.1	34.3244	49.758	23.7815	48.2608	57.6778	32.073	55.9777	31.5256	37.9903	35.3986	23.4668	24.1689	30.7205	20.2434	37.2395	46.8405	58.8952	26.4289	66.4054	30.0846	39.0193	37.8292	30.1492	27.4007	51.4845	46.9873	47.9903	62.9365	34.4	57.2454	22.2756	28.2666	31.5874	30.0331	31.4074
Solyc01g009180.3.1	30.9848	37.7006	21.6195	29.2246	33.4269	21.4858	28.3859	30.5086	24.0497	39.7995	22.6846	27.5256	27.604	20.2434	13.3916	26.244	38.6999	27.0896	33.966	25.1928	24.113	48.6875	25.9969	25.4741	26.228	27.478	35.8284	31.9407	20.5586	36.9559	31.7259	22.3077	41.9628	18.2344	25.3285
Solyc01g009200.3.1	8.16365	3.90592	6.84619	3.4855	1.31086	4.35944	2.38203	3.3051	4.40231	2.3918	5.21485	6.04221	8.23667	4.40074	11.5571	6.64404	2.25436	4.62505	1.14492	3.17968	3.28814	2.10162	4.69388	4.70949	5.55089	4.67126	3.28701	2.45698	3.25681	4.10621	3.3751	5.65332	1.38339	4.29045	3.79928
Solyc01g009220.3.1	11.6889	7.98166	15.1337	8.5797	3.7141	4.98222	4.96256	8.13564	8.56005	4.87927	8.6045	11.4131	17.5864	13.2022	31.1858	6.64404	3.19368	6.38697	4.57968	6.84854	6.79549	4.90378	8.30456	13.0581	11.3793	5.77037	8.54622	3.40197	7.93847	3.38158	2.02506	9.32034	3.68904	9.6535	12.411
Solyc01g009235.1.1	35.8087	47.89	31.7087	37.2681	32.116	32.073	39.7005	42.7121	37.0935	47.549	41.4581	33.9035	33.8371	31.6853	35.9554	34.549	44.1479	34.1373	39.6906	27.6387	35.8407	49.3881	31.5934	28.6851	43.297	37.6448	49.6338	41.5797	32.7716	34.782	37.8011	38.9621	49.5715	30.5694	28.1147
Solyc01g009245.1.1	30.2426	29.0397	55.1298	30.2971	19.4444	37.678	16.2772	49.0681	35.3815	35.877	48.4981	61.4292	35.8406	32.5655	60.5372	37.2066	21.8861	46.691	9.541	49.1627	42.5266	35.027	40.9812	68.0736	25.2566	35.4466	31.884	19.4668	48.445	21.0141	38.4761	50.4215	41.5017	56.8484	65.3476
Solyc01g009250.3.1	1.66984	0.169823	2.16195	0.268116	0.873905	0.622777	0.198503	1.01695	2.03811	0.382688	1.8252	1.67839	0.89045	0	3.66892	0.996606	1.50291	1.32144	0.38164	0.733772	1.75368	0.35027	1.80534	0.642204	0.971407	0	0.328701	0.944993	1.2213	1.20771	0.67502	1.22234	0	1.07261	0.759856
Solyc01g009260.1.1	2.04091	0.509468	3.24293	1.87681	1.09238	0.622777	0.595508	0.508477	0.407621	0.956719	0.782227	1.67839	2.00351	0.880148	1.28412	3.32202	0.939318	0.660721	0.76328	1.22295	0.328814	2.10162	0.361068	0.428136	1.38772	1.92346	1.97221	1.70099	2.0355	0.724625	0.67502	0.458377	1.38339	1.07261	0
Solyc01g009280.3.1	32.4691	47.5503	25.2228	48.2608	31.6791	31.7616	26.0038	35.8476	19.3213	39.1298	16.166	28.8684	32.2788	46.6479	29.5348	44.5151	31.1853	39.6433	33.2027	30.8184	24.4418	32.9254	20.9419	25.6882	42.8807	54.9559	39.1154	35.9097	31.7539	32.1251	24.3007	16.196	33.4319	15.5529	20.0095
Solyc01g009290.3.1	18.1827	32.9456	16.575	30.5652	22.7215	35.4983	22.4308	31.0171	23.8866	33.5808	22.1631	32.8965	18.9221	29.0449	17.6108	27.2406	22.4497	35.8992	21.3718	28.8617	26.7435	42.0324	26.8995	31.2539	17.2078	22.8067	34.1849	25.7038	29.9219	24.8788	32.4009	27.3498	38.0432	27.8879	27.8614
Solyc01g009300.3.1	61.784	60.1172	34.9516	47.1884	38.6703	22.1086	40.0975	26.1866	20.8702	32.9111	16.6875	13.0915	66.3386	44.0074	46.9622	45.5117	46.4023	21.1431	56.4827	17.8551	17.8656	24.8692	14.8038	12.8441	83.6797	47.8117	37.4719	48.7616	17.5053	38.4051	24.3007	15.5848	32.2791	18.2344	9.62484
Solyc01g009310.3.1	35.0666	25.1337	29.5467	28.9565	68.1646	36.1211	65.9028	34.3222	55.5996	46.7836	49.8018	37.9317	38.0668	38.7265	28.9845	27.2406	71.576	33.0361	55.7195	37.9116	57.9809	59.1956	58.854	42.1714	44.1296	33.2483	33.1988	58.2115	43.7633	53.1392	56.0266	54.5469	50.0326	63.8204	36.4731
Solyc01g009340.3.1	4.26736	5.77397	3.60326	5.0942	7.4282	5.91638	6.15358	5.84749	5.21755	8.80182	5.21485	6.04221	6.67838	4.40074	3.66892	5.64743	6.10557	5.72625	7.25116	1.95673	4.38419	7.70594	4.51335	4.92356	5.68967	4.39648	4.60181	7.93794	4.27456	6.28009	5.40016	6.72287	8.30034	6.97198	5.0657
Solyc01g009380.3.1	7.79258	7.13255	13.6924	9.38405	22.94	6.85055	18.2622	8.38987	11.658	8.89749	19.2949	6.71357	10.0176	7.04119	7.33784	6.97624	19.0681	8.36914	16.4105	6.35936	14.3582	6.65513	12.2763	6.20797	14.016	10.7164	8.87492	16.0649	8.75267	22.7049	8.10023	14.2097	7.37808	17.1618	5.0657
Solyc01g009390.3.1	9.64795	3.05681	3.96358	4.28985	8.3021	2.17972	7.9401	2.54239	3.91317	4.87927	5.73633	3.02111	9.12712	0.880148	5.31993	7.64065	8.64172	2.86313	7.6328	2.44591	6.02826	3.15243	5.59655	2.35475	9.57529	4.39648	3.94441	8.50493	3.86746	6.76317	1.35004	6.72287	5.07243	3.75414	3.03942
Solyc01g009420.3.1	174.405	200.561	154.94	235.406	173.033	172.821	178.454	167.035	156.853	238.797	207.551	175.224	197.903	129.382	169.137	293.334	167.199	173.329	187.767	167.545	182.601	237.833	164.286	180.887	192.2	196.742	248.827	177.47	185.027	200.238	202.506	198.477	295.123	186.098	187.431
Solyc01g009430.3.1	24.3054	8.83078	36.3929	12.3333	13.9825	9.65305	21.6368	12.9662	72.0675	18.656	62.8389	34.9106	23.1517	6.16104	44.7608	13.9525	19.3499	11.6727	11.4492	13.9417	67.7357	16.4627	59.5762	48.5934	51.3458	19.5094	24.3239	23.0578	14.2485	21.0141	9.45027	58.0611	22.5954	49.8764	44.8315
Solyc01g009450.2.1	53.9914	46.5314	61.976	48.2608	48.9387	64.4575	50.4196	53.1359	57.8007	44.2004	72.4864	63.4432	65.0029	49.2883	65.1233	49.4981	51.3807	67.3936	43.507	70.4421	64.6668	38.1794	59.2151	61.8656	47.4601	45.6134	42.7311	51.9746	73.8888	44.2021	64.1269	66.6175	39.196	63.2841	66.3607
Solyc01g009500.3.1	31.7269	22.7562	15.1337	22.2536	13.5455	11.5214	13.6967	10.678	13.2885	18.7517	10.6904	14.7699	28.717	19.3633	16.3267	24.2507	13.9019	13.6549	12.2125	13.9417	12.9334	17.5135	10.6515	11.5597	29.9748	24.7302	16.1063	15.8759	8.54912	14.0094	9.45027	14.0569	19.598	8.04459	12.9175
Solyc01g009520.3.1	112.065	177.125	255.111	134.326	238.358	343.15	209.619	310.425	480.993	210	397.111	380.995	89.4903	116.18	204.359	100.989	248.825	355.468	214.1	393.546	434.692	185.993	574.82	407.157	60.6435	110.187	187.031	182.384	282.732	258.933	255.157	413.762	155.401	232.757	327.244
Solyc01g009550.1.1	12.8021	43.8142	60.1744	60.8623	9.39448	60.098	40.0975	71.1868	14.1852	19.3257	71.4434	65.793	65.2255	95.9362	86.0361	110.291	13.808	55.9411	31.6761	109.087	20.9345	25.2194	21.1225	25.0459	26.228	66.7715	111.101	9.44993	54.7551	18.8403	149.179	26.4331	18.9063	64.3567	78.0118
Solyc01g009565.1.1	7.05043	0.509468	4.68424	1.60869	2.62172	1.55694	3.97005	0.508477	5.7067	2.3918	6.51856	3.02111	6.67838	0	12.2909	1.99321	4.32086	1.76192	1.14492	3.17968	7.12431	0.70054	5.23548	2.78288	9.57529	2.19824	1.97221	4.15797	2.23906	3.38158	3.3751	5.04215	0.46113	5.89936	3.29271
Solyc01g009570.3.1	17.0695	0	18.3766	0	10.0499	0	12.9027	0	18.2614	0.0956719	27.1172	0	24.9326	0	31.9196	0	10.4264	0.22024	11.4492	0	20.9345	0	18.9561	0.428136	19.7057	0	0	9.44993	0	10.8694	0	20.0158	0	25.7427	0
Solyc01g009610.3.1	20.2236	15.6237	24.1418	18.2319	16.8227	19.6175	15.0862	18.8137	32.6912	20.4738	30.7676	28.8684	18.2542	9.68163	25.499	21.2609	14.9352	19.6014	17.9371	22.9915	33.9775	21.7167	34.6625	25.26	12.0732	17.8607	18.736	13.4189	21.5763	19.0818	23.6257	37.5869	23.0565	31.642	28.6212
Solyc01g009620.3.1	5.9372	5.2645	8.28749	8.04347	16.3857	13.7011	16.8727	18.8137	24.0497	12.1503	23.9883	16.1126	5.56531	3.52059	8.8054	5.97964	12.0233	12.7739	13.3574	15.8984	24.5515	14.7113	23.1083	20.7646	4.71826	6.59471	9.53233	11.7179	13.2308	14.734	8.77525	24.9052	14.0645	16.0892	17.2234
Solyc01g009630.3.1	13.1732	15.6237	18.0163	14.7464	27.528	26.468	25.4083	25.6781	42.0665	21.3348	44.0655	32.5608	10.4628	9.68163	19.6287	13.9525	21.3225	32.3753	29.3863	28.3725	42.1978	23.4681	40.259	29.7554	9.57529	11.266	26.2961	23.0578	27.0722	31.1589	25.6507	42.4763	22.3648	28.4242	26.8482
Solyc01g009670.3.1	15.9562	22.9261	26.6641	21.7174	26.2172	33.3186	25.2098	33.051	39.3762	33.2938	39.1114	21.8191	14.2472	23.764	15.4095	15.6135	28.8371	40.9647	24.0433	31.063	34.1967	35.027	42.606	29.9695	12.0732	24.4554	26.9535	27.9718	31.3468	31.4004	30.3759	38.6565	33.4319	39.1503	26.0884
Solyc01g009700.2.1	0	1.01894	0	1.07246	0.655429	0.311389	0.595508	2.03391	0.163049	1.24374	0.260742	0	0.445225	0.880148	0.366892	1.32881	0.0939318	1.1012	0	0.978363	0.109605	1.40108	0.180534	1.71254	0.971407	2.47302	3.28701	0.188999	0.610651	0.241542	2.02506	0.152792	2.53621	0	0.50657
Solyc01g009750.3.1	40.8183	17.4917	50.0853	16.3551	38.8888	15.5694	36.326	17.7967	46.2243	9.08883	54.4952	14.4342	47.1939	34.3258	58.1524	19.5999	37.6666	22.2443	33.966	18.3443	49.6509	10.5081	49.4663	17.3395	32.1952	14.2885	13.148	34.3977	16.0805	39.6129	11.4753	55.1581	7.37808	52.0217	19.2497
Solyc01g009760.3.1	8.34919	8.15149	7.56684	12.6014	6.99124	7.78472	4.76406	12.9662	13.1254	6.21868	13.8194	8.05628	11.3532	8.80148	13.9419	12.6237	9.01745	12.5537	7.25116	10.5174	9.75482	7.70594	12.6374	14.9848	8.88143	7.14427	7.56012	8.69393	18.5231	8.21242	6.7502	12.8346	5.53356	6.97198	11.1445
Solyc01g009770.3.1	18.9248	5.2645	24.5022	8.04347	10.9238	8.71888	6.74909	8.89835	18.9952	8.5148	15.3838	15.7769	17.1412	8.80148	30.2686	8.63725	9.86284	4.84529	12.2125	7.8269	16.8791	7.35567	20.7614	13.4863	19.2894	7.96861	5.25921	11.1509	10.7882	9.42013	12.1504	19.0991	8.99203	11.2624	9.37155
Solyc01g009780.3.1	23.7488	13.2462	22.7005	8.04347	15.7303	10.8986	15.6817	11.1865	25.5986	11.672	23.7276	12.0844	24.4874	17.603	24.2149	12.2915	16.1563	12.9942	12.9758	12.9633	21.3729	9.45729	25.8163	18.838	22.2036	12.9146	11.1758	16.2539	16.284	16.9079	8.10023	24.4468	9.68373	24.1338	28.1147
Solyc01g009820.3.1	19.667	15.9633	16.2147	12.3333	18.5705	9.96444	15.8802	10.1695	14.9189	10.3326	13.8194	8.05628	22.0386	18.4831	20.7294	10.6305	19.1621	9.69058	19.4636	12.7187	16.7695	11.5589	15.1648	5.56577	20.9546	18.685	14.7915	18.3329	8.95622	15.9418	5.40016	16.0432	12.6811	9.6535	9.37155
Solyc01g009840.2.1	0	28.8698	1.80163	40.2174	0	23.0428	0	15.2543	0	18.4647	0	9.06332	0	29.925	0.733784	58.7998	0.0939318	21.3633	0	22.5023	0	13.3103	0	7.70645	0	40.9422	38.7867	0	19.5408	0	21.6006	0	13.6033	0	8.6117
Solyc01g009845.1.1	0.927688	1.69823	1.08098	1.87681	1.31086	4.04805	1.19102	4.5763	5.3806	1.53075	4.17188	4.36382	1.11306	0.880148	3.85236	1.99321	1.31504	3.96433	2.67148	2.44591	6.13786	2.10162	5.95762	4.28136	0.555089	2.7478	0.986103	0.188999	2.23906	0.966167	2.70008	5.34773	1.38339	1.60892	4.30585
Solyc01g009850.3.1	16.1418	22.0769	41.4375	18.7681	21.8476	44.5286	27.9889	43.9833	62.6922	19.3257	83.1768	56.0583	16.6959	36.0861	45.4946	27.905	19.8196	57.0423	27.8597	46.9614	80.5595	18.9146	75.6437	58.2265	11.9344	21.9824	24.6526	15.8759	37.2497	17.391	27.6758	85.8693	20.2897	42.9045	52.9366
Solyc01g009860.3.1	27.8306	12.0574	27.3848	16.0869	40.8551	39.8578	43.0751	47.2884	38.3979	31.8588	42.2403	47.6664	29.3849	29.925	41.2753	22.9219	38.4181	42.9469	33.2027	51.1194	44.6091	33.9762	35.5652	94.618	38.3012	24.1806	21.6943	39.8787	42.1349	34.782	49.9514	55.4636	41.2711	41.8319	123.856
Solyc01g009890.1.1	1.4843	0.67929	1.80163	1.34058	0.436953	0.934166	0	1.77967	0.896767	0.191344	1.8252	1.34271	1.33568	0.880148	1.65101	1.32881	0.187864	1.32144	1.14492	0.489181	0.986442	0.35027	0.180534	0.856272	0.693862	0.824339	1.6435	0.377997	0.610651	0.483084	0.67502	0.61117	0.691695	1.07261	1.01314
Solyc01g009900.3.1	1.29876	0.169823	2.52228	0.536231	2.84019	0	1.58802	0.254239	1.14134	0.47836	1.8252	0.335679	1.7809	0	4.95304	0	1.40898	0	0	0.489181	1.42486	0	1.6248	0	1.24895	0.824339	0.657402	1.13399	0.407101	1.69079	0	1.52792	0.46113	0	0.50657
Solyc01g009940.1.1	0	4.75503	0	2.68116	0	3.73666	0	4.5763	0	2.29613	0	1.34271	0	2.64044	0	3.65422	0	3.74409	0	1.46754	0	1.05081	0	1.28441	0	3.57214	6.24532	0	3.66391	0	2.02506	0	1.61395	0	1.01314
Solyc01g009970.3.1	80.8944	35.6627	63.7777	43.1666	50.0311	35.8097	47.0451	35.0849	61.5508	41.0433	76.6583	36.2533	67.6742	23.764	67.5081	32.5558	47.7173	37.2206	40.4539	33.0197	67.1877	48.3373	54.3407	40.4588	52.8723	39.8431	34.5136	43.2807	37.4533	51.4484	35.776	61.7281	44.0379	42.3682	34.4468
Solyc01g009990.3.1	219.491	219.92	388.071	226.022	359.394	476.425	288.027	452.799	347.538	515.098	469.597	290.362	132.009	187.472	229.124	220.914	358.819	300.408	259.134	496.519	342.295	508.942	429.671	408.656	77.7125	281.924	286.627	260.818	360.691	349.028	441.463	343.63	455.366	410.274	248.979
Solyc01g010000.3.1	53.0637	33.4551	51.1663	35.3913	33.8638	23.0428	32.7529	20.8476	56.5778	20.5695	51.627	16.7839	73.2395	37.8464	63.1054	42.5219	39.921	18.0597	37.4007	23.7253	52.6103	17.5135	51.0911	20.5505	55.7865	26.6536	33.8562	40.6347	20.5586	35.5066	12.1504	65.0896	15.2173	62.7478	22.7957
Solyc01g010020.3.1	5.38059	2.54734	10.4494	5.0942	2.84019	4.04805	2.58053	4.83053	11.0873	3.15717	6.25782	6.04221	6.01054	4.40074	15.7763	2.98982	3.00582	5.50601	1.52656	5.38099	10.5221	2.45189	15.7064	11.7737	5.96721	4.67126	3.61571	3.77997	6.92072	4.83084	3.3751	12.3762	3.45847	4.82675	9.11827
Solyc01g010030.3.1	23.3777	33.7947	23.4212	35.9275	19.6629	19.3061	20.0488	18.3052	13.6146	23.631	12.2549	16.4482	19.8125	31.6853	16.6936	25.5796	17.941	16.518	18.7004	14.1863	11.9469	20.3157	9.56829	16.9114	23.3138	24.4554	24.6526	18.5219	18.9302	11.1109	22.2756	12.8346	22.1342	15.5529	15.957
Solyc01g010050.3.1	119.672	132.971	72.7858	112.34	95.0372	93.728	99.4498	80.5936	45.8166	90.3143	47.4551	44.9809	103.07	125.861	86.0361	116.935	90.926	75.3222	93.8835	98.8146	52.1718	86.5167	42.0644	47.309	101.859	131.345	169.938	96.2002	82.845	87.1966	61.4268	45.6849	94.5316	48.8038	56.2293
Solyc01g010055.1.1	0.185538	0.67929	0.360326	0	0	0	0.397005	0	0.0815243	0.0956719	0	0.335679	0.222613	0	0.366892	0.996606	0.0939318	0.22024	0	0.244591	0.109605	0	0.180534	0	0.693862	1.3739	0.328701	0	0.20355	0	0	0	0.691695	0	0
Solyc01g010060.2.1	0.556613	2.71716	3.24293	2.68116	1.52933	4.35944	1.38952	5.59325	3.99469	7.94077	8.34376	11.0774	0.667838	5.28089	4.21926	4.65083	0.563591	4.62505	0.38164	7.09313	7.0147	6.65513	3.79121	33.1805	0.555089	4.67126	2.95831	1.32299	8.95622	1.44925	6.7502	9.01475	6.68638	9.6535	39.0059
Solyc01g010080.3.1	2.41199	7.64202	4.32391	7.23912	1.31086	2.17972	2.77904	2.03391	1.63049	1.24374	1.56445	2.01407	2.44874	6.16104	3.11858	1.99321	0.845386	1.1012	0.76328	1.71213	0.438419	1.75135	1.6248	1.07034	3.46931	7.96861	0	2.45698	1.42485	0.966167	0.67502	1.37513	1.15282	1.60892	1.26643
Solyc01g010135.1.1	24.491	30.2284	25.9435	24.6666	19.4444	20.863	18.2622	24.1527	13.9407	22.1002	17.209	16.7839	24.0422	31.6853	21.6466	27.2406	22.1679	25.5479	26.7148	24.4591	17.0983	22.7676	17.6923	16.6973	22.6199	35.4466	30.2405	17.5769	26.258	17.1495	19.5756	17.5711	23.2871	15.0166	18.7431
Solyc01g010150.3.1	17.8116	10.8686	12.9717	9.92028	11.1423	7.78472	13.2997	7.11868	13.533	7.27107	13.5586	8.39196	10.6854	7.92133	17.0605	11.9593	9.29925	6.38697	11.4492	6.35936	9.09719	5.95459	11.1931	8.13458	16.2364	9.89207	7.56012	13.6079	7.73492	12.5602	4.72514	12.8346	5.99469	10.1898	5.57227
Solyc01g010160.3.1	0	1.01894	0	0.536231	0	1.55694	0	1.27119	0	1.05239	0	2.68543	0	0	0	1.32881	0	0.880962	0	2.44591	0	2.45189	0	2.14068	0	1.92346	0.328701	0	2.0355	0	1.35004	0	0.92226	0	2.27957
Solyc01g010180.3.1	22.8211	0	52.2472	0.536231	37.3595	0	49.0301	0	91.7963	0	70.4005	0.335679	18.4768	0.880148	50.8145	0	34.2851	0.22024	31.6761	0.244591	87.5742	0	85.9341	0	18.873	0	0	23.6248	0	36.2313	0	98.0927	0	52.0217	0.253285
Solyc01g010190.2.1	1.66984	0.339645	3.60326	0.536231	2.18476	0.311389	3.37454	0.254239	5.86975	0.47836	5.73633	0.671357	2.00351	0.880148	4.03581	0.664404	2.72402	0.660721	1.9082	1.46754	4.93221	1.05081	4.51335	0.642204	1.38772	0	0.986103	1.88999	0.407101	1.44925	3.3751	5.9589	0.46113	6.43567	1.773
Solyc01g010230.2.1	4.63844	6.7929	5.40489	4.55797	3.49562	9.65305	4.56556	10.678	9.94596	6.79271	9.90821	18.4623	3.11658	14.9625	8.43851	8.30505	4.22693	7.92866	3.8164	13.4525	6.9051	6.30486	9.20723	23.7615	3.60808	7.69383	9.86103	4.53596	16.8947	6.76317	10.1253	10.5427	5.30299	11.7987	20.5161
Solyc01g010250.3.1	5.38059	4.58521	5.40489	5.63043	3.93257	8.40749	3.77155	7.8814	6.92956	3.82688	6.25782	4.6995	3.11658	5.28089	4.95304	19.9321	3.94513	5.50601	3.8164	7.33772	6.24747	3.15243	5.59655	4.70949	3.19176	7.41905	7.88882	4.15797	12.4166	4.34775	8.77525	6.72287	4.6113	4.29045	4.81242
Solyc01g010270.3.1	37.293	29.3793	49.0043	34.5869	32.116	26.1566	29.5769	29.7459	35.8707	25.8314	38.0684	44.9809	40.5155	50.1684	47.8794	45.5117	29.3067	33.6968	30.5312	34.2427	37.0464	22.7676	37.0094	49.0216	31.5013	29.951	30.2405	29.8618	32.5681	27.2942	24.3007	36.5174	29.2818	42.9045	56.4826
Solyc01g010290.3.1	18.9248	16.8124	13.3321	21.7174	17.2596	13.7011	15.6817	12.7119	13.0439	9.85421	10.9512	4.6995	18.4768	54.5692	19.0784	39.8642	17.0017	16.9585	12.2125	11.9849	12.6045	9.45729	11.3736	5.9939	26.5055	31.8744	21.3656	21.1678	16.6911	15.9418	14.1754	14.3625	8.06977	15.5529	6.8387
Solyc01g010295.1.1	1.85538	2.37752	1.08098	2.94927	2.18476	0.934166	1.38952	0.508477	1.14134	0.956719	0.260742	0.671357	1.11306	1.7603	0.550338	0.332202	1.22111	0.660721	0.76328	0.489181	0.219209	1.05081	0.722135	0	3.74685	4.39648	1.6435	3.02398	0.610651	1.69079	0.67502	1.06955	1.84452	0	0.253285
Solyc01g010310.3.1	9.64795	11.0385	7.56684	9.65217	10.9238	9.34166	6.74909	15.2543	9.70139	17.1253	9.64747	15.4412	7.1236	13.2022	8.62196	11.6271	9.86284	11.4525	6.86952	11.9849	10.1932	17.1632	13.179	16.2692	7.21616	5.77037	6.57402	9.63892	14.2485	10.3863	16.8755	9.93151	19.598	11.7987	16.9701
Solyc01g010370.3.1	9.83349	17.3219	6.84619	15.2826	17.4781	9.96444	14.8877	14.4916	9.78291	15.2118	10.169	9.399	9.79495	21.1236	7.33784	17.9389	13.5262	12.7739	18.3187	14.1863	8.87798	18.9146	8.84616	8.13458	10.6855	22.2572	18.4073	10.2059	14.2485	11.8355	12.8254	7.33404	13.1422	8.04459	6.07884
Solyc01g010390.3.1	31.5414	19.8692	27.7451	18.7681	17.4781	15.8808	18.6592	20.3391	16.2233	26.5968	23.2061	22.8261	39.1798	16.7228	31.9196	23.2541	16.532	26.2086	16.7922	22.7469	18.5232	28.0216	15.3454	30.8258	29.6973	21.9824	19.3934	15.8759	17.7089	17.391	23.6257	20.3214	29.5123	26.279	29.8877
Solyc01g010430.3.1	4.08183	6.28344	6.48586	4.02174	9.17601	7.78472	5.55807	5.84749	15.3266	4.87927	10.4297	5.70653	5.12009	3.52059	7.52128	3.32202	5.72984	9.47034	5.7246	11.4958	14.9062	7.70594	19.3171	10.0612	2.77545	4.67126	5.25921	6.61495	7.12427	5.797	7.42522	16.196	6.91695	17.1618	6.07884
Solyc01g010440.3.1	32.098	25.3036	28.4657	29.7608	52.4343	28.025	57.7642	31.7798	47.5287	33.3895	37.8077	29.5397	25.8231	19.3633	27.15	20.2643	52.5079	28.6313	48.4683	30.5738	45.4859	38.5297	47.2999	28.6851	22.4811	21.9824	27.2822	53.2976	24.8332	53.6223	20.9256	40.9484	30.8957	37.5414	25.8351
Solyc01g010460.3.1	8.34919	6.62308	8.64782	11.529	12.8901	12.1442	13.1012	12.2035	8.397	16.3599	7.04005	7.38493	9.79495	7.04119	9.90608	8.96945	12.2111	11.893	14.5023	11.4958	8.11075	14.0108	11.3736	8.13458	13.0446	9.61729	12.1619	10.9619	7.32782	14.0094	10.1253	7.18124	11.2977	8.58089	8.35841
Solyc01g010465.1.1	1.11323	2.20769	0.720652	1.34058	0.655429	0.622777	0.992513	1.77967	0.652194	1.72209	1.30371	0.671357	1.7809	0	0.366892	0.664404	0.657522	2.64289	0.38164	0.978363	1.31526	1.05081	0.541602	1.07034	0.555089	1.3739	0.657402	1.13399	0.407101	1.69079	2.70008	0.61117	0.92226	2.14522	1.01314
Solyc01g010480.3.1	7.23596	47.5503	7.56684	58.7173	32.553	148.844	39.7005	152.289	34.6478	180.246	64.9249	191.001	10.908	50.1684	8.07162	69.7624	32.3125	168.704	20.6086	132.324	63.2419	215.416	32.4961	218.349	23.175	115.407	89.7354	26.2708	196.833	38.8882	215.331	43.6986	234.254	47.7312	220.865
Solyc01g010510.3.1	1.66984	1.35858	1.4413	1.87681	1.52933	4.04805	2.58053	2.54239	2.03811	3.25285	2.86817	2.34975	0.667838	0.880148	1.10068	0.332202	2.63009	2.42265	3.43476	2.20132	2.19209	5.25405	1.0832	3.21102	1.5265	3.29736	2.95831	2.26798	2.23906	1.44925	2.02506	1.37513	2.99734	2.14522	1.51971
Solyc01g010520.3.1	48.4253	33.4551	36.0326	41.0217	32.116	28.025	38.1125	25.9323	26.8215	28.3189	24.7705	20.1407	49.42	36.0861	40.9084	30.2304	33.3458	24.6669	27.8597	25.4374	28.4972	26.6205	28.3438	18.6239	50.9295	26.1041	32.2127	35.3427	28.09	32.8497	27.6758	27.3498	31.818	31.642	15.1971
Solyc01g010540.3.1	20.7802	67.2498	45.4011	60.326	51.3419	99.333	47.8391	99.4073	70.1924	79.5034	87.088	111.781	20.2577	57.2096	33.0203	35.5456	53.8229	116.067	48.0867	116.67	75.1888	60.947	88.2811	118.38	13.5997	39.2935	64.4254	40.0677	84.4734	47.5837	75.6022	59.7418	57.1801	50.9491	95.2352
Solyc01g010570.3.1	9.27688	7.13255	12.2511	7.77536	12.2347	5.605	16.0787	6.35597	15.6527	7.27107	13.8194	10.0704	9.12712	0	8.62196	4.98303	12.2111	8.36914	11.0676	8.56067	16.1119	4.90378	16.248	10.9175	7.35494	7.14427	5.25921	12.2849	7.73492	14.251	7.42522	14.0569	8.30034	16.0892	8.10513
Solyc01g010580.3.1	43.9724	82.5338	85.7575	64.3478	102.902	150.712	92.8992	126.611	130.113	90.0273	157.749	165.49	46.9713	132.022	58.5193	54.4811	88.2019	158.133	79.7628	171.947	135.362	95.6237	141.539	122.875	32.6115	51.9334	72.6429	74.4654	117.042	97.3413	123.529	127.734	89.9203	136.222	121.07
Solyc01g010590.2.1	15.0285	11.3781	16.575	9.11594	17.2596	12.7669	15.4832	10.9323	20.218	13.2027	21.3809	15.4412	19.8125	18.4831	17.2439	15.2813	13.808	14.9764	12.9758	15.4092	19.7288	16.4627	18.7755	12.2019	13.7385	10.9912	12.1619	15.3089	14.6556	10.8694	16.2005	18.1823	16.6007	17.6981	12.411
Solyc01g010640.3.1	95.7374	89.1569	76.3891	116.094	66.1983	100.267	62.9253	89.2378	65.2194	103.804	66.2286	97.6825	93.7199	225.318	89.8885	121.586	65.3765	104.614	37.0191	114.468	68.3933	80.5621	63.5479	95.9024	65.223	116.507	105.184	66.7165	108.289	61.1101	102.603	64.4784	90.3815	62.7478	97.5148
Solyc01g010650.3.1	20.0381	8.49113	26.3038	9.65217	17.9151	10.2758	18.4607	9.91531	35.5446	8.89749	27.8994	11.0774	20.4804	5.28089	31.0024	11.6271	17.847	15.1966	15.2656	12.2295	32.991	8.40648	27.2606	17.3395	18.7343	8.24339	8.54622	14.1749	14.045	19.5649	7.42522	34.0727	9.91429	24.1338	13.4241
Solyc01g010660.3.1	11.3178	11.5479	11.5304	10.1884	10.2684	14.6353	9.13112	7.8814	10.9243	13.0114	12.2549	10.406	10.4628	12.3221	11.3736	10.9627	8.35993	9.91082	9.541	12.7187	11.8373	12.6097	8.66562	7.92051	12.3507	11.5407	13.148	9.26093	11.3988	11.594	10.1253	13.2929	12.9116	7.50828	11.3978
Solyc01g010700.3.1	15.2141	6.45326	15.494	9.38405	19.4444	4.67083	11.5131	4.83053	15.8157	4.97494	21.3809	3.02111	14.915	6.16104	13.9419	10.9627	17.4713	1.98216	16.0289	4.64722	19.2904	2.10162	18.7755	1.49848	12.6283	7.69383	6.57402	12.4739	5.90296	15.9418	6.07518	18.9463	2.30565	26.8153	3.79928
Solyc01g010720.3.1	8.53473	2.54734	7.56684	1.34058	7.64667	0.934166	4.76406	0.762716	4.15774	1.24374	3.38965	1.34271	2.89396	0.880148	6.97095	1.32881	6.10557	1.54168	3.43476	0.733772	4.82261	0.70054	3.06908	1.28441	11.1018	1.09912	0.657402	3.96897	1.2213	4.83084	2.70008	3.36143	1.38339	2.14522	0.759856
Solyc01g010750.3.1	102.788	118.027	86.8385	109.659	103.558	88.4344	106.596	97.6276	94.7312	86.3918	89.4347	89.2905	107.744	67.7714	101.079	117.932	98.2526	88.5367	109.912	84.1392	98.0962	85.4659	88.2811	84.985	97.2794	98.9207	94.3372	117.368	97.2971	92.5105	81.0023	106.496	91.5343	90.6357	102.327
Solyc01g010760.3.1	22.6356	9.84971	9.36847	13.4058	22.94	9.65305	13.2997	14.7458	11.3319	18.5604	11.4727	11.0774	15.1377	14.9625	9.90608	13.6203	24.5162	9.2501	16.7922	10.2728	12.3853	22.4173	11.5542	13.7003	15.5425	13.1894	14.4628	17.9549	11.1953	18.5987	15.5254	11.6122	20.9814	15.5529	13.4241
Solyc01g010770.3.1	3.15414	9.67989	2.16195	4.55797	3.05867	6.53916	0.992513	4.32206	1.95658	4.87927	2.60742	3.69246	2.67135	6.16104	4.03581	5.31523	2.72402	5.72625	1.52656	5.87018	3.28814	3.85297	2.70801	5.9939	3.60808	4.94603	4.93051	3.59097	3.46036	3.14004	4.72514	1.83351	3.45847	3.21783	9.87812
Solyc01g010780.3.1	37.1075	29.5491	29.1864	27.884	34.0823	23.3542	27.9889	23.8984	23.3975	24.6834	19.2949	18.1266	39.4024	36.0861	29.5348	37.2066	32.3125	26.8693	35.4925	23.7253	22.7978	24.8692	22.3862	19.6943	40.244	32.1492	28.597	30.2398	24.2225	30.9173	24.9757	21.5437	31.5874	18.7707	23.049
Solyc01g010810.3.1	5.9372	6.28344	11.8908	11.2609	10.0499	11.5214	10.9176	18.8137	14.1037	12.7244	17.4697	15.1055	7.79144	6.16104	8.98885	10.6305	9.7689	14.7561	11.4492	14.92	13.1526	10.1578	14.2622	18.4098	4.57949	9.61729	7.88882	8.69393	18.3195	11.3525	20.2506	13.5985	11.9894	12.8713	18.7431
Solyc01g010820.3.1	38.4063	38.3799	31.7087	39.6811	41.9475	22.1086	46.0526	23.6442	28.615	33.7722	29.2032	24.5045	42.7416	32.5655	29.5348	43.8507	44.054	26.4289	36.6374	22.7469	31.3469	30.8238	29.0659	20.9787	46.2112	35.9961	43.3885	53.2976	21.1692	42.9944	21.6006	25.6691	33.6625	32.7147	24.3154
Solyc01g010830.3.1	15.7707	15.284	28.8261	18.7681	21.6292	29.2705	19.2547	27.4578	42.1481	24.5877	41.9795	24.1689	16.4733	18.4831	26.7831	13.6203	16.0623	30.1729	19.082	27.8833	42.7458	21.7167	42.2449	37.4619	10.5467	15.1129	23.0091	20.4118	35.0107	20.7726	27.6758	44.3098	20.7508	28.4242	34.1935
Solyc01g010835.1.1	2.78306	2.54734	1.80163	2.68116	4.80648	3.42528	2.97754	2.54239	6.19585	4.87927	1.8252	4.6995	1.55829	0	2.75169	2.98982	3.09975	3.08337	0.76328	3.66886	4.05537	3.85297	4.87441	3.63915	3.33054	2.47302	2.30091	2.26798	4.07101	5.07238	1.35004	3.66702	4.38073	3.75414	4.55913
Solyc01g010860.3.1	17.0695	12.9065	13.3321	10.4565	15.5118	9.65305	17.2697	8.38987	10.3536	12.1503	14.6016	7.38493	20.9256	12.3221	14.8591	16.9423	13.2444	7.70842	12.5941	9.29444	11.6181	7.70594	10.471	9.63306	19.5669	13.1894	9.20363	15.3089	9.36332	16.1833	12.8254	11.0011	9.2226	15.5529	8.10513
Solyc01g010870.3.1	40.2616	45.8521	42.8788	47.1884	47.4094	51.6905	42.281	53.6443	40.8437	43.7221	45.8907	39.6101	38.2894	36.9662	35.4051	42.8541	47.7173	56.6018	42.7437	56.2558	42.0882	49.0378	44.9529	44.7402	36.9134	48.0864	49.3051	44.0367	50.0734	38.1636	46.5763	46.9073	50.7243	59.5299	49.8972
Solyc01g010880.3.1	10.5756	7.98166	14.7734	9.11594	12.2347	7.78472	10.5206	8.38987	15.3266	7.27107	14.3408	11.7487	13.1341	8.80148	19.9956	11.9593	11.9293	7.26794	11.8308	11.0066	19.1808	10.1578	19.4977	12.2019	9.15898	6.59471	8.54622	9.82792	8.95622	12.3186	4.72514	18.3351	9.91429	14.4803	12.411
Solyc01g010910.2.1	1.29876	6.28344	1.4413	8.04347	0.218476	4.35944	1.19102	3.55934	1.46744	4.11389	3.38965	8.05628	1.11306	9.68163	2.01791	5.97964	0.939318	2.86313	1.52656	2.93509	1.75368	4.20324	2.52747	9.20492	0.416317	6.59471	6.90272	0.188999	3.66391	0.483084	3.3751	1.68072	4.38073	3.21783	6.58541
Solyc01g010920.2.1	2.41199	5.2645	3.60326	6.70289	3.05867	2.49111	4.96256	5.08477	3.75012	3.34852	2.86817	2.68543	3.5618	5.28089	2.56824	3.65422	4.22693	4.40481	4.19804	5.87018	4.38419	4.55351	3.61068	1.71254	2.22036	3.02258	4.93051	3.96897	3.86746	5.07238	4.72514	3.36143	4.38073	7.50828	2.78614
Solyc01g010930.3.1	4.08183	7.13255	1.80163	4.02174	4.588	4.35944	2.77904	4.32206	2.77183	5.54897	0.782227	2.34975	2.44874	7.04119	2.3848	5.64743	4.41479	3.08337	3.8164	3.91345	2.19209	5.25405	1.26374	4.06729	4.0244	3.57214	6.90272	3.77997	4.47811	6.28009	2.70008	1.37513	4.38073	0	4.30585
Solyc01g010940.3.1	27.0885	15.9633	38.9152	11.7971	27.528	21.7972	24.0188	18.5594	48.7515	19.4214	62.5782	28.8684	21.5934	8.80148	37.423	15.9457	24.2344	19.8216	23.28	27.6387	56.8848	23.4681	55.2434	33.1805	21.926	13.739	19.7221	16.6319	21.3728	27.2942	28.3508	59.7418	21.6731	76.1554	36.9796
Solyc01g010950.3.1	14.843	11.8876	10.4494	11.7971	10.0499	15.8808	12.3072	15.2543	11.7395	16.0729	13.5586	16.1126	16.9186	18.4831	14.8591	15.9457	9.39318	11.4525	8.39608	15.6538	13.591	18.5643	14.2622	19.2661	16.3751	15.9372	11.1758	11.9069	18.7266	9.42013	13.5004	12.6818	17.0618	6.43567	21.7825
Solyc01g010970.3.1	1.29876	1.69823	1.4413	1.34058	1.96629	2.17972	2.18353	2.54239	1.14134	2.10478	1.30371	0.671357	1.55829	3.52059	0.733784	1.66101	2.91188	0.880962	4.57968	1.46754	1.86328	2.10162	1.26374	0.428136	2.77545	3.29736	1.97221	2.26798	1.83195	3.14004	1.35004	0.916755	2.99734	2.14522	1.51971
Solyc01g010990.2.1	18.5538	21.3976	14.413	17.9638	15.9488	20.863	17.2697	22.1188	14.1852	21.0478	9.38673	19.1337	14.2472	28.1647	18.528	24.5829	15.0291	23.786	17.5554	21.0348	12.9334	12.2595	14.9843	18.6239	17.7629	30.5005	26.9535	15.3089	20.355	17.1495	20.2506	12.3762	17.5229	13.4076	16.2103
Solyc01g011000.3.1	114.477	182.899	145.932	147.196	236.828	284.921	212.596	320.595	274.329	266.159	272.215	375.96	99.0626	140.824	108.967	123.911	243.565	319.789	172.883	322.615	272.477	251.844	328.03	354.711	80.6267	136.84	192.29	183.14	291.484	195.89	347.635	256.233	237.943	218.813	356.119
Solyc01g011030.3.1	8.72026	8.66095	8.64782	9.11594	8.73905	7.78472	7.7416	12.4577	7.01109	9.85421	8.08302	12.7558	8.23667	7.92133	10.273	7.97285	8.266	10.5715	7.25116	11.4958	9.09719	8.75675	8.30456	9.63306	9.15898	6.59471	8.54622	7.55994	9.36332	6.76317	9.45027	9.62592	8.76147	9.1172	7.09198
Solyc01g011040.3.1	53.2493	50.6071	49.725	53.8913	58.5517	47.6425	57.5657	45.5087	41.985	52.5239	49.2803	48.3377	68.5647	57.2096	52.2821	50.8269	61.6192	48.8934	62.9706	51.364	50.0893	51.1394	41.7033	43.6699	63.0027	51.109	46.0181	51.7856	43.3562	53.8638	45.2263	45.6849	55.7967	49.3401	39.2592
Solyc01g011080.3.1	0.556613	1.69823	0.360326	2.94927	1.09238	1.86833	0.397005	2.54239	0.733719	1.53075	1.30371	1.34271	0.667838	0.880148	0.733784	1.99321	0.845386	2.86313	1.52656	2.20132	0.767233	1.40108	0.541602	1.92661	1.5265	2.19824	4.27311	0.944993	2.44261	0	2.02506	0.458377	1.38339	1.60892	1.01314
Solyc01g011091.1.1	0.74215	1.01894	0.720652	0.536231	2.40324	0.311389	0.992513	0.762716	0.489146	1.33941	0.260742	1.34271	1.11306	0.880148	0.733784	0.664404	1.7847	0.660721	1.9082	1.46754	1.53447	3.5027	0.902669	0.642204	1.80404	1.09912	1.3148	1.32299	0.814202	1.69079	0.67502	0.458377	1.38339	1.07261	0.253285
Solyc01g011095.1.1	4.08183	2.71716	5.76521	1.60869	2.62172	2.49111	3.37454	2.79662	5.54365	1.33941	4.43262	8.05628	2.89396	0.880148	8.62196	2.32541	4.69659	2.86313	1.9082	4.15804	4.713	0.35027	3.79121	4.06729	5.82844	1.64868	0.328701	3.96897	3.25681	2.65696	3.3751	4.88936	2.53621	3.75414	3.29271
Solyc01g011220.2.1	0.185538	1.35858	0	1.34058	0.436953	1.55694	0.198503	0.762716	0.244573	1.81777	0	1.00704	0.445225	1.7603	0.183446	0.996606	0.281795	0.660721	0.38164	0.489181	0	0.70054	0.361068	0.214068	0.693862	0.27478	0.986103	0.188999	0.814202	0.241542	0	0.152792	0.691695	0.536306	0.50657
Solyc01g011225.1.1	0.371075	0.509468	0.720652	0	0.436953	0.622777	0.198503	0.762716	0.244573	0.765375	0.260742	0.671357	0.222613	0.880148	0.183446	0.332202	0	0.660721	0.76328	0	0.219209	0.70054	0.180534	0.214068	0.277545	0.549559	0.657402	0.188999	0.814202	0	1.35004	0.305585	0.46113	0	0.50657
Solyc01g011340.3.1	27.8306	24.9639	40.3565	32.442	29.9313	33.3186	30.3709	34.3222	46.8765	31.2847	32.0713	36.589	28.9396	7.92133	39.074	24.2507	32.3125	28.1908	32.821	31.5522	46.2532	30.1232	43.6892	38.9604	33.3054	28.5771	25.9674	27.5938	34.4	28.985	28.3508	39.2677	34.1236	35.3962	37.9928
Solyc01g011350.3.1	18.9248	14.0953	19.0973	17.1594	17.2596	13.0783	16.8727	16.2713	14.1037	15.0205	11.4727	11.7487	19.5899	12.3221	15.0426	18.6033	14.8412	13.4347	15.2656	11.0066	12.3853	14.3611	16.0675	10.7034	24.979	16.212	11.8332	15.6869	14.045	12.0771	11.4753	13.5985	12.2199	9.1172	11.3978
Solyc01g011410.1.1	0.927688	1.01894	1.08098	1.34058	0	0	0.79401	1.01695	0.163049	0.382688	0	1.00704	1.33568	0	1.65101	0	0.375727	1.1012	1.14492	0.244591	0	0.70054	0	1.28441	0.277545	1.92346	0.986103	0.755994	1.6284	0	3.3751	0.458377	0.691695	1.07261	13.4241
Solyc01g011415.1.1	1.29876	0.339645	1.80163	1.87681	1.09238	0.311389	0.79401	1.01695	0.244573	1.33941	0.782227	2.34975	1.11306	0	1.10068	0	1.03325	0.440481	0.38164	0	0.219209	0.70054	0.541602	2.14068	1.24895	0.824339	0.986103	1.51199	0.814202	1.20771	1.35004	0.61117	1.38339	0.536306	6.8387
Solyc01g011510.3.1	86.275	25.6432	153.499	36.1956	50.468	28.3364	45.2586	39.9155	100.112	43.4351	110.033	55.387	65.6707	26.4044	146.573	31.227	44.9933	40.5242	42.3621	43.2925	104.453	35.3773	99.8352	77.2785	93.6713	24.4554	24.9813	44.2257	48.8521	58.4531	33.751	111.538	39.6572	100.289	82.3177
Solyc01g012700.3.1	0	1.86805	0	1.87681	0	2.17972	0	3.81358	0	1.91344	0	1.34271	0	3.52059	0	0.996606	0.0939318	1.54168	0	1.46754	0	0.35027	0	4.06729	0	0.824339	2.30091	0	3.25681	0	0.67502	0	1.15282	0	7.09198
Solyc01g012760.1.1	0	2.37752	0	3.21739	0	1.55694	0	3.05086	0	2.67881	0	5.03518	0	1.7603	0	3.32202	0	2.86313	0	3.91345	0	1.40108	0	6.85017	0	2.7478	1.97221	0.188999	4.27456	0	6.07518	0	2.53621	0	9.62484
Solyc01g013895.1.1	0	3.05681	0	2.14493	0	3.73666	0	4.83053	0	3.53986	0	6.71357	0	1.7603	0	4.98303	0	3.96433	0	4.15804	0.109605	1.40108	0	6.20797	0	2.7478	3.28701	0	5.90296	0	3.3751	0.152792	3.45847	0.536306	7.85184
Solyc01g014103.1.1	29.3149	21.3976	19.0973	18.2319	18.5705	13.0783	16.4757	10.678	11.5764	13.1071	10.9512	9.06332	33.8371	25.5243	21.0963	17.6067	17.3774	13.8751	16.7922	12.9633	13.9198	14.0108	9.38776	11.5597	29.4197	15.6624	22.023	19.2778	11.3988	16.1833	12.1504	12.8346	12.4505	13.944	11.1445
Solyc01g014107.1.1	2.41199	2.54734	1.4413	1.34058	3.93257	1.86833	1.19102	0.762716	2.03811	1.53075	2.08594	1.00704	1.33568	0	1.65101	1.99321	2.34829	0.660721	0.38164	1.95673	2.19209	1.05081	2.34694	1.07034	4.57949	4.1217	0.657402	3.40197	1.01775	3.62313	0	2.13909	1.61395	1.60892	1.26643
Solyc01g014180.3.1	73.2873	63.174	79.9923	67.2971	77.5591	102.135	92.3037	94.831	84.7037	56.2551	79.2657	91.9759	66.7838	100.337	80.1659	78.3997	67.3491	101.531	78.9995	93.6782	87.6838	59.8962	98.752	100.184	60.9211	63.1993	73.629	64.0705	93.4297	61.3516	95.8528	110.927	54.8745	84.7363	100.807
Solyc01g014230.3.1	11.3178	20.0391	12.2511	21.9855	15.7303	14.0125	10.9176	11.9492	7.98938	12.82	9.12599	8.72764	10.6854	22.0037	11.0068	23.5863	11.1779	14.0954	11.0676	14.1863	9.3164	12.6097	7.40189	7.92051	13.1834	23.0815	20.0508	13.7969	13.2308	14.9756	19.5756	8.40358	13.1422	15.5529	8.86498
Solyc01g014375.1.1	12.0599	4.07574	6.12554	2.41304	4.80648	1.86833	4.16855	1.01695	5.3806	3.73121	2.86817	1.34271	5.56531	7.04119	7.52128	1.66101	4.88445	1.76192	3.05312	1.22295	3.06893	1.75135	2.52747	1.49848	11.1018	1.64868	2.30091	4.15797	1.6284	4.83084	2.70008	2.29189	2.99734	3.75414	1.01314
Solyc01g014480.3.1	24.862	27.3414	22.3402	30.5652	23.8139	20.863	25.2098	18.0509	20.8702	22.5786	18.252	16.7839	25.1552	30.8052	21.4632	30.8948	27.7099	21.8038	24.0433	20.0564	20.9345	25.2194	24.7331	19.4802	27.1994	26.3789	27.2822	25.3258	19.9479	21.9803	18.9005	18.9463	19.8286	19.8433	23.049
Solyc01g014490.3.1	16.3273	27.1716	16.2147	26.2753	13.1086	32.3844	17.0712	26.9493	18.4245	21.7175	20.5987	19.1337	15.1377	29.925	16.5101	33.2202	14.0898	35.4587	19.4636	31.7968	17.4271	21.0162	20.5809	16.9114	15.1262	24.7302	29.2544	13.9859	32.7716	12.3186	29.7009	22.4605	24.901	19.307	25.0752
Solyc01g014495.1.1	4.82398	8.83078	3.24293	10.1884	5.46191	4.67083	4.16855	5.59325	4.15774	8.70615	3.12891	3.69246	1.33568	3.52059	3.11858	2.32541	4.88445	4.84529	7.25116	4.40263	3.94577	7.35567	3.97174	7.92051	4.0244	4.1217	5.91662	6.99295	6.10651	7.00471	2.70008	1.68072	7.14751	2.68153	2.78614
Solyc01g014537.1.1	0.371075	2.20769	0.360326	1.87681	0.218476	0.622777	0.198503	0.762716	0.407621	0.574032	0.521485	0.671357	0.222613	0.880148	0.366892	1.99321	0.375727	0.660721	0.38164	0.489181	0.548023	0.35027	0	0	0.416317	0.824339	0.986103	0	1.01775	0.483084	1.35004	0	1.15282	0	0.759856
Solyc01g014850.3.1	28.5728	22.5864	26.6641	23.3261	37.5779	25.2225	39.7005	35.3392	31.9575	29.1799	31.8106	39.9457	31.3884	22.0037	26.0493	24.5829	31.3732	28.8515	33.2027	28.6171	33.6486	29.773	33.2182	39.6026	26.6443	20.0589	23.0091	35.9097	32.7716	36.9559	27.6758	30.5585	33.6625	20.3796	28.3679
Solyc01g014980.3.1	0	0.509468	0	1.60869	0	1.55694	0	1.01695	0.0815243	0.669704	0	1.00704	0	0	0	0.332202	0	0.660721	0	0.733772	0	0	0	0.642204	0	0.824339	1.6435	0	1.01775	0	0.67502	0	1.15282	0	1.26643
Solyc01g015000.3.1	0	2.20769	0	1.34058	0	4.67083	0	4.32206	0	2.48747	0	3.69246	0	0.880148	0	4.98303	0.0939318	6.16673	0	6.11477	0	2.45189	0	3.85322	0	3.02258	2.95831	0.188999	3.25681	0	4.72514	0	1.61395	0.536306	1.51971
Solyc01g015020.3.1	26.1608	25.6432	31.7087	22.2536	22.2846	19.6175	20.8428	17.2882	21.0333	18.1777	22.9453	15.1055	22.0386	14.9625	30.2686	22.2575	23.389	16.9585	27.0964	19.3227	22.7978	17.1632	20.4003	17.7676	20.3995	19.2346	23.3378	23.8138	20.1515	18.8403	16.8755	26.8915	17.5229	18.7707	17.73
Solyc01g015030.1.1	0	0.169823	0.360326	1.07246	0	0	0	0.508477	0	0.47836	0	0.335679	0	0.880148	0	0.996606	0	1.32144	0	1.22295	0	0.35027	0	0.428136	0	0.824339	0.986103	0	0	0	0.67502	0	0	0	0.759856
Solyc01g016410.3.1	10.7612	4.58521	7.92717	7.23912	8.3021	8.09611	6.74909	7.37292	6.84804	5.74032	8.86524	3.35679	9.34973	8.80148	11.1902	5.97964	4.60266	6.38697	8.01444	6.84854	6.57628	4.20324	5.77708	6.20797	9.99161	7.14427	5.91662	6.99295	7.93847	6.76317	4.05012	6.57007	4.15017	8.04459	6.33213
Solyc01g016470.3.1	31.7269	62.4947	101.612	37.8043	95.2557	109.297	82.9741	119.492	199.408	59.795	209.115	174.889	27.1587	58.0898	61.8213	19.2677	98.3466	136.99	62.589	139.661	180.629	57.094	257.802	203.793	19.8444	33.2483	54.8931	54.6206	100.554	93.4767	75.6022	183.962	46.5741	123.35	192.497
Solyc01g016550.1.1	1.4843	0	1.4413	0	3.7141	0	2.58053	0	1.87506	0	3.65039	0	2.44874	0	0.366892	0	2.63009	0	2.28984	0	1.97288	0	1.98587	0	1.38772	0	0	3.96897	0	2.65696	0	1.68072	0	1.07261	0
Solyc01g016655.1.1	0	1.18876	0	2.68116	0	2.8025	0	3.55934	0	2.48747	0	1.00704	0	0.880148	0	0.996606	0	2.86313	0	2.6905	0	0.35027	0	1.92661	0	2.19824	2.62961	0	2.23906	0	2.70008	0	2.99734	0.536306	1.773
Solyc01g016805.1.1	0.556613	0.339645	0.360326	0.804347	0.218476	0.622777	0.198503	1.52543	0.0815243	0.287016	0	0.671357	1.7809	3.52059	1.46757	0	0.469659	2.42265	0	0.733772	0.109605	0	0	0.214068	1.66527	0	0.986103	0.188999	1.2213	0.483084	0	0.152792	0.230565	0	0
Solyc01g017050.1.1	59.0009	15.9633	161.426	18.2319	10.4869	18.0605	20.0488	110.34	13.533	28.8929	66.4893	311.845	38.7346	16.7228	95.7588	15.2813	20.7589	26.2086	12.2125	54.2991	26.0859	38.1794	18.0534	242.753	83.2634	78.587	25.6387	28.9168	24.8332	34.782	52.6515	62.9505	48.8798	139.976	394.365
Solyc01g017080.1.1	1.11323	0.509468	1.08098	0	0	0	0.992513	0.762716	0.163049	0.47836	0.260742	0.671357	0.222613	0.880148	1.83446	0.332202	0.0939318	0.660721	0	0.978363	0.438419	0.35027	0.541602	1.49848	0.277545	0.549559	1.3148	0.566996	0.407101	0.483084	0.67502	0.152792	0.46113	1.60892	5.31899
Solyc01g017083.1.1	0.371075	0.339645	0	0.536231	0.218476	0	0	0.508477	0.244573	0.0956719	0.521485	1.34271	0	0	0	0	0	0.22024	0	0	0.219209	0	0	0.856272	0	0.27478	0	0	0.20355	0	0	0.458377	0	0.536306	3.03942
Solyc01g017087.1.1	3.89629	5.09468	11.5304	5.36231	1.09238	12.1442	2.97754	14.4916	3.99469	4.01822	11.7334	29.204	6.67838	0.880148	16.6936	10.6305	1.69077	14.7561	1.9082	18.0997	6.68589	4.90378	7.22135	17.7676	2.63667	7.41905	6.57402	1.70099	15.4698	3.86467	14.1754	7.18124	2.99734	10.1898	28.8745
Solyc01g017090.2.1	26.3463	7.81184	54.0489	12.3333	24.4694	13.7011	33.7454	16.2713	20.055	4.68792	71.7042	40.2814	47.1939	19.3633	108.417	12.2915	31.9368	13.6549	21.7535	17.3659	34.8543	4.55351	40.0785	27.1866	43.0194	13.1894	9.86103	22.6798	14.8592	29.4681	29.0258	40.0316	5.30299	77.7643	51.4169
Solyc01g017170.1.1	2.04091	4.92486	4.68424	3.75362	2.40324	2.8025	3.17604	6.6102	1.22286	4.40091	2.34668	6.37789	2.00351	2.64044	7.52128	3.65422	2.91188	1.54168	2.28984	2.93509	2.19209	2.45189	0.902669	6.20797	3.19176	6.31993	7.88882	2.45698	2.64616	2.41542	2.70008	1.37513	1.84452	5.36306	17.73
Solyc01g017183.1.1	4.4529	2.88698	7.20652	3.21739	2.40324	7.16194	3.17604	5.33901	2.20116	2.96583	7.30079	11.7487	4.89748	6.16104	9.72263	5.64743	1.69077	5.94649	2.67148	4.40263	5.26103	3.15243	4.87441	9.63306	2.35913	3.57214	3.94441	1.51199	6.71717	2.41542	2.70008	4.27819	2.99734	5.89936	10.1314
Solyc01g017185.1.1	1.11323	0.509468	4.68424	2.41304	0.655429	4.04805	1.78652	5.84749	2.44573	0.191344	3.12891	8.39196	1.33568	2.64044	5.31993	0.664404	0.657522	3.30361	0.38164	4.40263	1.09605	0	1.26374	5.13763	1.24895	0.549559	0.986103	0.377997	2.44261	0.483084	1.35004	2.44468	0.46113	3.75414	8.86498
Solyc01g017187.1.1	0.371075	0.339645	1.4413	0.268116	0.873905	0.311389	0.397005	0.762716	0.652194	0.47836	2.08594	2.01407	0	0	0.733784	0.664404	0.281795	1.1012	0	0.733772	0.657628	0	0.361068	0.856272	0	0.549559	1.3148	0	1.01775	0.483084	0.67502	0.458377	0.230565	3.75414	5.57227
Solyc01g017200.2.1	0.556613	0	0.360326	0.268116	0	0.622777	0.198503	0.254239	0.244573	0.0956719	0.260742	0.335679	0	0.880148	0.366892	0.332202	0	0.22024	0.38164	0	0.109605	0	0	0.214068	0.138772	0.549559	0.328701	0	0.20355	0	0.67502	0.152792	0.230565	0.536306	3.03942
Solyc01g017220.1.1	741.222	503.864	839.559	1147.8	677.058	666.683	1058.81	913.479	326.423	362.405	500.886	714.66	1102.15	597.621	1418.22	2082.91	679.69	568.441	834.647	857.779	392.823	418.573	483.109	422.784	916.036	1506.34	1535.69	664.33	731.967	643.226	1159.68	367.007	418.706	473.022	518.728
Solyc01g017230.1.1	0	0.849113	0.360326	0.268116	0	0	0	0.508477	0.163049	0	0.260742	1.67839	0.222613	0	0.550338	0.332202	0.0939318	0.22024	0	0.244591	0.109605	0	0	0.642204	0	0.27478	0	0	0.407101	0.724625	0	0	0	1.60892	4.05256
Solyc01g017320.1.1	1.11323	0.849113	3.60326	2.14493	0.436953	0.311389	0.79401	1.27119	0.326097	0.765375	0.521485	1.67839	0.89045	0	1.28412	0.664404	0.751454	0.440481	1.52656	0.489181	0.657628	2.45189	0.722135	1.07034	0.971407	1.3739	0.328701	0.188999	0.407101	0.966167	0.67502	0.458377	2.07508	2.14522	8.10513
Solyc01g017330.2.1	1.4843	1.5284	2.52228	3.4855	0.655429	0.311389	1.98503	0.508477	0.733719	1.14806	2.34668	2.34975	1.11306	0.880148	1.10068	0.332202	0.939318	0.22024	0.38164	1.95673	0.876838	1.40108	0.722135	2.14068	1.80404	2.47302	0.986103	0.944993	0.20355	1.69079	0	0.152792	2.53621	8.04459	9.87812
Solyc01g017333.1.1	0	0.169823	0.360326	0.804347	0	0	0	0.254239	0	0	0.782227	1.34271	0	0.880148	0.550338	0	0.0939318	0.440481	0.38164	0	0.219209	0.35027	0	1.07034	0.277545	0.549559	0.328701	0	0.20355	0	0.67502	0	0.230565	0	2.78614
Solyc01g017380.1.1	0.185538	0.339645	0	0	0	0	0	0	0	0	0.260742	0	0	0	0	0	0	0	0	0	0	0	0	1.28441	0	0.27478	0	0	0	0	0	0	0	2.14522	1.51971
Solyc01g017400.2.1	13.7298	14.2651	33.8706	16.0869	12.0162	31.1389	14.8877	31.0171	15.5711	11.5763	32.3321	41.2885	19.1447	9.68163	52.4655	28.5694	9.29925	24.2265	13.3574	40.8466	21.7017	10.5081	24.7331	38.7463	14.5711	26.9284	19.7221	11.7179	31.3468	15.2171	19.5756	20.627	9.2226	16.6255	43.3118
Solyc01g017440.1.1	14.1009	18.171	62.6967	18.2319	8.73905	62.9005	18.0637	45.0002	15.4081	10.9066	93.8673	111.445	30.2753	72.1722	92.2733	28.5694	10.2386	87.6557	8.01444	84.6284	39.2385	17.5135	28.3438	42.5995	16.0976	35.7214	30.8979	8.12694	60.8616	6.52163	39.1511	55.1581	12.4505	82.5911	108.659
Solyc01g017450.1.1	0.556613	0.849113	1.08098	1.07246	0.218476	0.934166	0.79401	3.05086	0.489146	1.53075	1.8252	3.02111	0.89045	0	1.28412	1.66101	0.563591	1.1012	0.76328	1.22295	0.328814	1.05081	0.180534	1.92661	0.277545	1.09912	2.95831	0.377997	1.6284	1.44925	3.3751	1.22234	0.230565	2.14522	8.86498
Solyc01g017480.1.1	0	0.339645	0	0	0.655429	0	0.397005	0.254239	0.0815243	0	0	0.671357	0	0.880148	0.183446	0	0	0.22024	0	0.244591	0	0	0	0	0.138772	0.549559	0	0	0.20355	0.241542	0	0.152792	0	0.536306	1.51971
Solyc01g017485.1.1	1.29876	0.67929	3.24293	2.14493	2.18476	2.49111	0.79401	2.03391	1.05982	0.956719	4.17188	1.00704	0.667838	0	3.30203	1.66101	1.31504	1.76192	1.9082	0.978363	1.75368	1.05081	2.34694	1.28441	1.38772	1.92346	2.95831	1.70099	1.42485	3.62313	0.67502	1.9863	0.92226	1.07261	3.54599
Solyc01g017490.1.1	12.9876	2.20769	17.656	5.36231	3.93257	1.24555	5.35957	7.8814	1.22286	9.94988	4.43262	18.798	10.0176	1.7603	7.33784	1.99321	4.60266	4.84529	2.28984	5.1364	2.3017	10.1578	2.16641	12.8441	16.7915	11.8155	4.93051	6.42595	3.05326	7.97088	5.40016	4.27819	14.9867	23.0611	26.8482
Solyc01g017500.2.1	17.8116	11.3781	20.8989	20.913	16.3857	15.5694	21.0413	17.7967	7.58176	9.47152	30.2461	16.4482	15.3603	17.603	26.0493	12.9559	16.0623	17.6192	14.884	18.8335	11.6181	9.80756	14.9843	17.9817	8.74266	19.5094	28.2683	15.1199	9.77042	26.3281	12.1504	10.8483	12.6811	17.1618	43.3118
Solyc01g017530.1.1	1.11323	0.509468	2.88261	1.07246	0.655429	3.73666	1.78652	4.32206	1.46744	1.14806	1.8252	5.03518	1.7809	0	2.93513	1.66101	0.375727	3.08337	1.14492	1.95673	1.42486	1.05081	1.0832	3.63915	0.832634	1.09912	2.30091	0.566996	1.6284	0.724625	1.35004	1.68072	0.92226	3.21783	11.6511
Solyc01g017567.1.1	0	0.339645	0	1.34058	0	0.934166	0	0	0	1.05239	0	1.34271	0	2.64044	0	0.996606	0	1.54168	0	0.489181	0	0.70054	0	1.07034	0	1.09912	0.657402	0	0.407101	0	0.67502	0	0.230565	0	1.26643
Solyc01g017600.3.1	0.185538	0	0.360326	0	8.08362	2.49111	7.34459	11.4407	25.7617	26.0228	31.5498	14.4342	0.222613	0	0.733784	0	4.69659	7.26794	8.39608	2.6905	32.7718	24.8692	29.2465	40.887	0.138772	0	0.986103	14.3639	15.8769	10.8694	12.1504	19.863	14.5256	34.3236	45.0848
Solyc01g017740.1.1	2.78306	0.509468	4.68424	4.55797	0.218476	0	1.78652	2.79662	0.652194	1.43508	1.8252	5.37086	1.11306	2.64044	2.75169	1.99321	1.31504	0.440481	1.9082	1.46754	0.986442	3.5027	1.80534	5.9939	2.22036	4.94603	2.62961	1.70099	1.83195	2.17388	4.72514	1.68072	1.61395	5.89936	22.2891
Solyc01g017860.3.1	5.56613	7.13255	4.68424	5.0942	4.15105	4.98222	5.95508	3.3051	3.58707	4.20957	3.12891	2.68543	7.1236	9.68163	4.76959	4.31863	4.32086	5.94649	5.7246	5.1364	3.28814	4.90378	4.15228	3.42509	5.96721	5.22081	5.58792	3.77997	6.92072	4.34775	3.3751	1.83351	4.6113	2.68153	3.29271
Solyc01g018090.2.1	0.556613	0	0.720652	0	0	0	0.198503	0	0	0.382688	0.521485	1.67839	0.222613	0.880148	0	0	0.0939318	0	0	0.244591	0.219209	0	0.180534	0.214068	0.693862	0	0	0	0	0.241542	0.67502	0	0.230565	0	0.50657
Solyc01g020125.1.1	0	1.18876	0	0.536231	0	0.311389	0	0.508477	0	0.382688	0	1.00704	0	0.880148	0.183446	1.32881	0	0	0.38164	0.489181	0	0.70054	0	0	0	1.09912	0.328701	0.188999	1.01775	0	0	0	1.15282	0	0
Solyc01g020200.1.1	2.41199	12.0574	14.0527	12.6014	2.40324	15.8808	8.93261	18.0509	3.58707	3.34852	17.9912	20.8121	13.3568	44.0074	20.1791	24.2507	3.8512	16.0776	8.77772	30.3292	6.02826	6.30486	5.77708	8.34865	7.63248	19.5094	19.7221	4.91396	17.0982	3.86467	39.1511	6.41728	4.38073	18.7707	38.7526
Solyc01g020220.2.1	0.927688	4.75503	1.4413	3.21739	0.218476	4.35944	0.595508	3.81358	0.489146	3.53986	0	3.69246	0	3.52059	0.733784	1.99321	1.12718	4.18457	0.38164	3.17968	0.876838	3.15243	0.722135	5.77983	0.971407	3.29736	4.60181	0.944993	3.46036	0.483084	3.3751	0.763962	1.38339	2.14522	3.54599
Solyc01g020230.3.1	0.371075	2.20769	1.08098	3.21739	0.655429	6.85055	0.79401	4.32206	0.326097	3.0615	1.30371	4.36382	0.667838	9.68163	0.366892	4.31863	0	5.50601	0	4.89181	1.31526	5.25405	0.180534	3.85322	0.555089	4.39648	6.57402	0.566996	4.47811	0.483084	5.40016	0.458377	1.61395	0.536306	6.58541
Solyc01g020240.3.1	30.2426	14.7746	43.2391	13.4058	28.1834	31.4503	28.1874	27.9662	69.6217	22.8656	68.3145	48.002	32.9467	18.4831	41.8257	18.6033	25.5494	37.4409	27.0964	39.6237	65.5436	18.9146	79.4349	53.7311	27.3382	17.0363	18.0786	24.9478	40.7101	29.2266	33.751	77.0074	16.8312	57.921	46.6045
Solyc01g020285.1.1	5.38059	3.7361	9.00815	10.1884	3.05867	2.8025	3.17604	5.84749	2.03811	4.11389	7.56153	9.399	4.00703	3.52059	4.4027	1.66101	4.41479	2.86313	5.7246	7.09313	2.52091	3.85297	2.70801	2.35475	1.80404	6.59471	12.4906	5.29196	2.44261	8.93705	2.02506	2.59747	3.45847	6.97198	15.4504
Solyc01g020320.3.1	3.52521	1.35858	9.36847	2.94927	2.40324	3.73666	4.16855	5.84749	6.19585	3.0615	4.43262	11.7487	4.45225	0.880148	7.88817	2.32541	3.8512	4.84529	3.43476	6.84854	8.00114	1.05081	8.30456	7.27831	2.22036	3.02258	2.62961	4.53596	5.69941	2.8985	4.05012	8.098	3.22791	8.04459	7.85184
Solyc01g020378.1.1	1.11323	2.88698	2.52228	1.60869	1.31086	3.42528	2.38203	4.83053	2.52725	1.33941	5.21485	7.38493	1.11306	2.64044	3.30203	0.996606	1.22111	6.16673	1.9082	7.09313	2.08249	2.80216	2.52747	4.06729	1.24895	1.3739	2.62961	1.32299	6.92072	1.44925	4.05012	2.29189	1.15282	1.60892	6.07884
Solyc01g020440.3.1	10.3901	11.7178	14.0527	16.6232	29.9313	39.8578	26.2023	45.0002	48.9961	27.7449	49.8018	39.9457	10.2402	25.5243	8.98885	12.6237	30.5278	43.8279	23.6617	33.2643	37.704	27.3211	49.2857	50.9482	8.74266	11.8155	23.6665	25.1368	34.6036	28.985	35.776	44.3098	28.1289	42.9045	37.9928
Solyc01g020570.2.1	0	1.01894	0.360326	0.268116	0.436953	0.311389	0.992513	0.254239	0.407621	1.24374	0	0	0.89045	0.880148	0.733784	0.332202	0.845386	0	1.14492	0.244591	0.328814	1.05081	0.361068	0.428136	0.277545	0.824339	0.328701	0.944993	1.2213	0.483084	1.35004	0.152792	0.691695	2.14522	0
Solyc01g021640.3.1	4.82398	5.09468	2.88261	6.43478	7.64667	10.5872	10.9176	7.8814	7.90785	8.5148	9.38673	5.03518	8.68189	1.7603	4.76959	9.63386	9.67497	6.38697	13.3574	8.56067	9.3164	9.45729	8.30456	4.49543	9.0202	7.69383	5.58792	11.7179	7.12427	6.52163	12.1504	8.25079	7.14751	12.8713	5.0657
Solyc01g021670.3.1	6.67935	3.05681	7.20652	3.21739	8.95753	5.91638	7.14609	6.35597	9.04919	8.89749	8.34376	4.36382	5.56531	0.880148	5.87027	2.98982	8.266	7.0477	5.7246	6.35936	6.13786	11.2086	8.48509	11.3456	4.71826	4.1217	4.60181	5.66996	9.36332	6.76317	4.72514	5.65332	8.76147	6.97198	13.1708
Solyc01g021675.1.1	0.371075	0.509468	1.08098	0.536231	0.218476	1.55694	0.79401	1.27119	0.896767	0.191344	0.521485	1.67839	0.445225	0	0.91723	0.664404	0.375727	1.76192	0.76328	0.489181	0.876838	1.05081	0	1.07034	0.416317	0	0.657402	0	0.814202	0.966167	0.67502	0.61117	0.230565	1.07261	2.27957
Solyc01g021740.1.1	0	3.56627	0.360326	4.28985	0	5.605	0	6.35597	0.0815243	4.7836	0	4.36382	0	0.880148	0.183446	3.65422	0	5.50601	0	6.11477	0	1.05081	0.180534	4.28136	0	3.57214	3.61571	0	4.27456	0	2.02506	0	2.53621	0	4.05256
Solyc01g022740.3.1	8.72026	10.1894	8.64782	10.7246	10.2684	5.91638	8.73411	5.84749	9.37529	9.47152	10.6904	6.04221	14.0246	10.5618	11.5571	9.63386	7.89027	7.48818	9.15936	6.60395	8.43956	11.2086	7.76296	5.77983	11.6569	9.34251	9.20363	8.69393	7.93847	8.45396	6.7502	9.32034	6.22525	8.04459	5.82556
Solyc01g022750.3.1	67.5357	68.0989	71.3445	59.2536	82.5841	76.2902	73.2474	101.441	88.6169	78.0683	101.168	97.0111	70.123	74.8126	73.0115	76.0743	89.6109	90.0784	63.7339	106.152	87.5742	81.6129	93.1555	103.609	58.7007	60.1768	70.342	79.9464	86.916	66.424	79.6523	86.4805	85.5396	78.837	95.7418
Solyc01g028805.1.1	22.45	1.69823	42.5184	0.804347	8.95753	0.934166	10.5206	0.762716	51.2788	1.43508	68.0538	2.01407	25.6004	1.7603	44.9443	1.32881	13.6201	0.660721	8.39608	1.95673	50.5278	0	44.5919	2.78288	18.318	2.19824	1.6435	9.82792	1.42485	14.4925	1.35004	63.7144	0.691695	74.0102	1.26643
Solyc01g028810.3.1	313.187	1139.68	615.076	844.833	1030.33	1370.73	734.062	1456.28	848.016	1582.61	948.581	1239.66	188.33	421.591	275.352	321.904	1114.31	1433.77	885.023	1691.83	802.306	1511.77	1060.09	1235.17	164.445	582.258	1180.37	826.113	1048.9	983.075	1405.39	741.349	1282.63	693.98	1067.85
Solyc01g028830.3.1	36.922	25.1337	24.1418	20.6449	35.1747	29.2705	37.12	26.9493	30.164	23.631	35.461	26.1829	44.7451	26.4044	29.5348	35.8778	33.9094	27.5301	34.7292	24.2145	32.2238	20.6659	32.8572	23.7615	49.8193	26.6536	23.3378	38.7447	22.3906	35.7482	26.3258	38.8093	26.9761	42.3682	28.6212
Solyc01g028860.3.1	168.097	254.055	135.483	259.536	221.098	181.54	208.229	205.425	125.384	225.881	64.4034	141.992	161.172	213.876	120.157	212.609	232.763	173.549	227.457	167.055	111.03	204.558	113.195	119.664	197.612	245.653	261.975	249.856	155.716	207.967	209.931	87.2445	221.573	96.535	109.166
Solyc01g028870.3.1	35.2521	69.9669	55.1298	63.0072	80.8362	94.3508	69.8729	104.238	72.149	96.1503	98.8214	87.9478	34.2823	73.0523	34.8547	33.2202	82.0964	105.936	78.6179	112.023	79.025	83.7145	77.2685	82.8443	23.8688	74.7401	106.499	83.9153	66.561	84.0565	83.0274	74.5627	85.309	84.2	75.479
Solyc01g028900.3.1	71.6175	40.7574	84.6766	37	71.8787	53.2475	71.4609	52.6274	81.5243	60.7517	87.8702	62.1005	78.5822	52.8089	100.345	53.1523	70.3549	40.9647	61.4441	49.8965	85.6013	58.8454	79.796	70.8565	82.9859	45.6134	38.1293	63.3145	60.8616	66.1824	74.2522	88.9252	66.1722	75.6191	87.1301
Solyc01g028930.3.1	28.3872	20.8882	24.8625	17.4275	22.94	19.9289	22.6293	24.4069	27.2291	24.1093	34.1573	25.1759	29.3849	36.0861	29.7182	31.8914	22.6376	28.411	22.1351	30.5738	25.4283	24.8692	27.2606	30.1836	30.9462	20.6085	23.9952	24.1918	26.8687	26.5696	27.0008	30.7113	22.5954	32.1783	31.4074
Solyc01g034020.3.1	89.2436	95.6101	107.737	132.181	81.0547	99.333	85.1576	103.729	92.1224	99.8815	116.03	122.858	89.9355	73.9325	100.345	125.572	83.2235	102.412	74.8015	111.044	95.0273	106.482	91.3501	123.089	82.292	103.042	98.2816	86.1833	130.272	78.018	86.4025	98.7039	115.052	86.8815	128.669
Solyc01g034063.1.1	0	2.03787	0	3.4855	0	5.29361	0	5.84749	0	2.48747	0	2.01407	0	4.40074	0	3.98642	0	2.86313	0	2.20132	0	1.40108	0	2.56882	0	1.3739	0.657402	0	2.44261	0	3.3751	0	2.30565	0	2.78614
Solyc01g034070.2.1	0.185538	3.22663	0	1.60869	0.655429	2.17972	0	1.52543	0.163049	4.11389	0	2.68543	0.222613	1.7603	0.183446	1.32881	0.0939318	2.64289	0	1.95673	0.328814	4.55351	0	3.63915	0.138772	1.92346	3.94441	0.188999	2.64616	0.241542	4.05012	0	3.68904	0	5.0657
Solyc01g034080.1.1	0	1.01894	0	1.07246	0.218476	3.11389	0.198503	2.54239	0	2.67881	0.260742	2.34975	0	0.880148	0	0.332202	0	2.64289	0.38164	2.6905	0.328814	3.5027	0.361068	2.35475	0.138772	1.64868	0.986103	0	1.83195	0.483084	4.05012	1.06955	2.30565	0.536306	2.53285
Solyc01g034150.3.1	8.34919	10.0195	6.84619	8.04347	10.0499	8.71888	10.3221	8.64411	8.31548	6.69704	7.56153	6.71357	8.45928	13.2022	5.50338	10.2983	9.7689	10.5715	8.39608	10.5174	7.78193	7.35567	5.77708	8.13458	10.2692	10.7164	10.1897	9.44993	7.93847	11.3525	12.8254	8.098	4.84186	7.50828	7.34527
Solyc01g034155.1.1	1.11323	2.03787	2.52228	0.804347	2.84019	1.55694	1.98503	1.27119	1.54896	2.67881	0.782227	2.01407	0.667838	0.880148	1.65101	0.332202	2.63009	2.42265	3.05312	1.22295	1.97288	2.10162	0.902669	0.856272	3.46931	1.09912	2.95831	2.64598	1.2213	2.17388	0.67502	0.458377	2.07508	0.536306	2.53285
Solyc01g044270.3.1	18.7393	22.4166	17.656	23.3261	20.9737	16.815	19.0562	16.2713	11.9841	18.943	8.86524	14.4342	14.6924	30.8052	17.2439	23.2541	18.7864	19.8216	14.5023	14.6754	11.2893	16.813	11.9152	11.9878	19.5669	25.5545	26.6248	15.4979	16.6911	17.1495	21.6006	12.529	21.6731	10.7261	10.1314
Solyc01g044307.1.1	3.33968	3.7361	0.720652	4.82608	2.62172	3.11389	2.38203	3.55934	1.22286	4.40091	0.782227	4.6995	1.33568	0.880148	2.20135	4.31863	2.91188	0.880962	3.8164	4.40263	1.75368	2.80216	1.6248	1.71254	4.30194	3.02258	5.58792	2.45698	1.83195	3.62313	3.3751	1.22234	3.68904	0	4.05256
Solyc01g044360.3.1	80.3378	217.203	90.8021	179.101	152.496	141.059	136.768	155.848	80.8721	172.305	68.0538	95.3327	73.6848	166.348	64.573	107.966	176.122	139.412	153.038	148.222	78.3674	164.277	80.3376	92.6914	94.9203	181.08	209.054	150.065	124.776	145.167	153.229	54.8525	169.465	58.4573	75.7323
Solyc01g044370.2.1	0	0.67929	1.4413	0.804347	0.655429	1.55694	0.595508	0.508477	0.652194	0.191344	0.260742	0.335679	0.667838	0	0.733784	0	0.939318	0.880962	0.38164	0.733772	0.219209	1.40108	0.541602	0.428136	0.693862	0.27478	0.986103	0.566996	0.610651	0	0	0.458377	0.230565	0	0.253285
Solyc01g044420.3.1	0.74215	2.54734	0	1.34058	0.218476	2.49111	0.198503	1.77967	0.163049	1.53075	0.521485	0.335679	0	4.40074	0.366892	2.32541	0.469659	0.880962	0.38164	0.733772	0.219209	0.70054	0.180534	0.642204	0.138772	1.09912	2.95831	0.377997	2.0355	0	1.35004	0	2.07508	0	1.26643
Solyc01g044480.3.1	2.22645	7.98166	1.4413	8.84782	2.18476	2.49111	1.78652	3.81358	1.30439	4.97494	1.56445	3.35679	2.67135	3.52059	2.20135	8.30505	2.53616	4.18457	4.57968	3.17968	0.986442	4.90378	1.98587	1.92661	3.33054	11.8155	6.57402	2.64598	2.64616	2.17388	4.05012	1.68072	4.15017	2.68153	4.05256
Solyc01g044490.3.1	1.4843	1.35858	1.80163	0.804347	1.74781	0.934166	2.18353	1.27119	2.44573	0.956719	1.30371	0.671357	0.445225	0.880148	1.83446	0	1.31504	0.440481	0	1.22295	2.19209	0.70054	2.88854	0.642204	1.11018	0	0.986103	1.13399	0.610651	0.724625	0	2.13909	1.84452	2.68153	1.26643
Solyc01g044565.1.1	0.185538	1.86805	0.360326	1.60869	0	5.605	0	3.05086	0.0815243	0.574032	0	4.02814	0	0	0	1.32881	0.0939318	5.06553	0	5.1364	0.219209	1.40108	0	3.85322	0	1.09912	0.986103	0.188999	1.6284	0.241542	0	0	0.46113	0	5.0657
Solyc01g047590.2.1	0.371075	22.0769	0.360326	23.3261	0	29.2705	0	13.9831	0.0815243	14.9248	0	8.39196	0	32.5655	0.183446	32.5558	0.0939318	21.5836	0	19.5673	0	14.7113	0	6.63611	0	23.9058	24.9813	0	16.4876	0	19.5756	0	16.6007	0.536306	8.10513
Solyc01g047593.1.1	0	3.90592	0	2.68116	0	2.17972	0	1.77967	0	2.87016	0	1.67839	0	0.880148	0.183446	1.99321	0	1.1012	0	3.66886	0	3.15243	0	1.07034	0	4.1217	2.95831	0	3.86746	0	2.02506	0	1.15282	0	0.759856
Solyc01g049650.3.1	49.5385	35.6627	34.5913	30.8333	33.8638	26.1566	36.5245	30.2544	37.4196	35.59	27.1172	28.5327	41.1833	28.1647	33.7541	34.549	42.739	27.7503	34.3476	22.7469	34.1967	27.6713	34.3014	26.1163	40.6603	25.005	24.6526	38.5557	25.2403	37.1974	18.9005	31.1697	28.5901	38.614	26.0884
Solyc01g049680.3.1	55.4757	55.532	83.9559	55.2318	43.9137	71.9308	51.0152	63.3054	95.9541	50.3234	77.1798	67.1357	66.5612	63.3707	95.2084	76.7387	40.4846	79.2866	39.3089	69.9529	96.0137	52.5405	91.3501	85.6272	47.7377	63.7489	67.7124	46.3046	76.3314	50.9653	76.2772	108.024	56.2579	79.9096	81.8111
Solyc01g049690.3.1	22.079	9.67989	24.5022	9.38405	16.3857	7.78472	14.4907	11.9492	28.1259	10.9066	16.4268	12.4201	15.3603	11.4419	23.6645	9.30166	15.9684	12.9942	12.2125	9.78363	25.8667	8.05621	31.2324	15.4129	23.175	4.1217	9.53233	12.6629	10.7882	13.7679	8.10023	21.5437	10.606	21.9885	12.9175
Solyc01g049810.3.1	2.04091	2.03787	1.4413	3.4855	3.49562	3.11389	3.97005	0.762716	2.44573	3.44419	2.60742	2.34975	3.11658	7.04119	2.01791	1.99321	1.7847	1.54168	1.52656	4.64722	1.86328	2.10162	2.52747	2.78288	2.4979	2.47302	3.61571	1.70099	2.84971	2.65696	0	1.83351	2.76678	0.536306	2.27957
Solyc01g049890.3.1	134.886	147.236	154.58	139.956	172.159	175.935	135.776	164.492	181.228	206.173	162.964	171.196	121.546	162.827	142.904	140.854	145.876	183.681	120.217	206.924	177.012	214.365	191.907	191.591	116.43	140.138	156.462	132.11	186.452	138.403	221.406	153.709	222.726	198.969	178.819
Solyc01g049960.3.1	44.9001	30.3982	70.6239	43.971	55.493	54.1816	40.693	45.5087	82.8287	45.2528	72.4864	66.1287	36.0632	10.5618	73.0115	34.2168	44.1479	46.9112	41.2171	46.7168	87.6838	44.8346	102.002	86.4834	30.5299	30.5005	35.4997	41.0127	62.2864	51.4484	37.8011	88.7724	47.0353	36.4688	88.3965
Solyc01g049975.1.1	1.4843	0.849113	1.4413	0.536231	2.84019	1.55694	0.992513	1.52543	0.733719	2.77449	0	0.335679	0.222613	0.880148	0.733784	2.32541	1.69077	1.98216	1.9082	2.20132	0.328814	1.40108	0.541602	1.49848	1.80404	1.64868	2.30091	1.51199	1.01775	1.44925	1.35004	0.458377	2.53621	0.536306	1.26643
Solyc01g050010.3.1	1.66984	3.7361	1.80163	1.60869	3.27715	3.42528	3.77155	4.32206	2.11963	3.73121	2.86817	3.02111	2.44874	9.68163	1.65101	3.32202	2.72402	4.62505	2.28984	2.6905	2.08249	4.55351	1.0832	2.56882	3.46931	1.64868	3.94441	3.21297	2.64616	1.93233	2.70008	2.29189	2.76678	6.97198	3.29271
Solyc01g050040.3.1	5.56613	13.0763	4.68424	12.8696	3.7141	15.258	4.56556	10.9323	4.64688	11.385	4.95411	11.4131	5.3427	12.3221	6.05372	17.6067	6.66916	12.9942	2.67148	15.1646	5.15142	9.10702	5.59655	17.9817	6.5223	16.7616	11.8332	6.04795	15.8769	4.34775	4.72514	5.04215	9.2226	9.1172	10.8913
Solyc01g050070.3.1	9.64795	10.8686	16.9353	7.77536	14.4194	18.9947	11.7117	14.7458	23.0714	11.0979	23.9883	16.4482	13.1341	10.5618	19.8122	9.30166	16.1563	16.2978	9.541	16.6322	23.6746	9.45729	26.3579	17.3395	13.4609	10.4416	8.54622	10.3949	14.8592	12.8017	16.2005	21.5437	9.68373	20.9159	14.184
Solyc01g056330.2.1	1.11323	0.849113	3.96358	1.07246	0.218476	0.934166	0.992513	1.01695	0.407621	0.574032	2.08594	3.69246	0.445225	2.64044	2.3848	0	0.281795	1.1012	0	0.978363	1.09605	1.05081	0.902669	3.85322	0.138772	0.824339	0.657402	0	0.610651	0.724625	2.02506	0.916755	0.230565	6.43567	19.2497
Solyc01g056340.3.1	18.5538	21.058	17.656	18.7681	17.2596	16.1922	16.2772	16.2713	10.5166	16.9339	11.7334	10.7417	22.4839	12.3221	15.0426	16.2779	17.847	12.5537	20.2269	15.8984	14.0294	14.7113	9.56829	10.4893	22.4811	20.3337	15.7776	20.2228	13.0272	16.1833	14.1754	11.1538	14.5256	16.0892	8.6117
Solyc01g056470.1.1	0.74215	0.169823	4.32391	1.60869	0.436953	0.311389	2.18353	1.77967	1.87506	1.05239	2.60742	2.34975	0.445225	0	2.75169	1.32881	0.751454	0.880962	1.52656	0.978363	1.20565	0.70054	1.80534	1.71254	1.11018	0.27478	0.657402	1.13399	0.610651	1.93233	0.67502	1.06955	1.38339	2.14522	12.1577
Solyc01g056520.3.1	23.7488	27.8509	23.4212	27.3478	32.7715	28.9591	28.3859	21.356	22.2561	26.7881	21.3809	12.0844	22.0386	18.4831	19.4453	20.2643	33.2518	17.399	32.821	21.2794	24.9899	23.1178	22.3862	13.7003	25.1178	26.1041	23.0091	28.9168	22.5941	28.5019	28.3508	18.7935	25.8233	19.307	12.6643
Solyc01g056570.3.1	33.9534	84.4018	29.907	86.0652	40.4181	54.8044	37.12	57.4579	27.9628	57.7858	21.9024	42.9669	44.9677	76.5729	28.2507	99.9928	43.0208	56.3816	40.8355	46.9614	27.0724	58.4951	21.6641	31.468	44.6847	99.1955	88.4205	43.4697	50.6841	38.4051	58.0517	21.2381	65.9416	21.9885	32.1672
Solyc01g056580.3.1	0	1.18876	1.08098	4.28985	0	2.8025	0	3.81358	0	1.33941	0.260742	3.35679	0.222613	2.64044	0.183446	2.65762	0	1.54168	0	2.20132	0.109605	1.05081	0.361068	3.63915	0.277545	1.64868	1.3148	0.188999	2.23906	0	3.3751	0.458377	1.84452	0.536306	4.05256
Solyc01g056620.3.1	0.927688	1.5284	0.720652	0.536231	0.873905	0.622777	0.992513	0.762716	0.57067	1.53075	0.521485	0.671357	0.667838	0	0.550338	1.32881	1.12718	0.22024	0.38164	1.95673	0.876838	1.40108	0.180534	0.214068	1.11018	1.3739	0.986103	1.70099	1.2213	0.241542	0	0.305585	1.15282	0.536306	1.01314
Solyc01g056625.1.1	8.34919	10.3592	9.36847	8.84782	6.99124	7.16194	8.1386	9.66107	10.1905	8.03644	10.9512	5.70653	10.908	13.2022	10.0895	8.63725	7.89027	11.012	8.39608	10.2728	10.6317	7.35567	8.12402	9.41899	7.35494	10.1668	9.86103	6.61495	6.71717	6.03854	8.77525	9.93151	10.3754	6.97198	9.62484
Solyc01g056670.1.1	0	0	0	0.268116	0	0.934166	0	0.762716	0	0.765375	0	0.335679	0.222613	0.880148	0	0.332202	0	0.440481	0	1.46754	0	0.35027	0	0.214068	0	0.824339	0.328701	0	0.407101	0.241542	0	0	0	0.536306	0.50657
Solyc01g056690.3.1	42.117	35.1533	30.6277	47.7246	27.3095	19.6175	26.5993	19.5764	32.5282	27.6492	24.5098	17.1196	50.9783	33.4456	38.3402	39.8642	26.6766	22.6848	23.28	24.9482	30.6893	24.8692	29.2465	24.1897	44.6847	32.424	33.8562	35.9097	27.2758	27.7773	24.9757	31.7808	26.7455	37.0051	22.2891
Solyc01g056720.3.1	30.6137	20.5485	21.9799	23.3261	22.94	27.4022	22.6293	28.9832	25.9247	27.7449	30.7676	38.2674	28.0492	31.6853	26.5997	23.9185	25.8312	35.679	22.5168	32.286	29.5933	24.1686	23.8305	46.2387	26.228	24.7302	20.7082	24.7588	26.8687	26.3281	31.7259	34.0727	22.8259	40.2229	39.7658
Solyc01g056725.1.1	0.927688	2.20769	0.360326	1.60869	0.436953	1.55694	1.19102	2.03391	0.652194	1.81777	0.260742	3.02111	0.667838	0	0.91723	1.32881	0.845386	1.76192	2.28984	0.978363	0.657628	1.75135	1.0832	3.42509	1.24895	0.549559	1.97221	0.755994	1.83195	1.44925	0.67502	0.61117	2.76678	0.536306	3.54599
Solyc01g056780.3.1	240.828	226.034	394.557	235.942	256.491	339.414	215.772	384.917	312.32	373.121	336.358	500.832	155.384	215.636	257.925	213.606	274.563	333.224	167.922	423.876	307.112	326.101	396.994	547.8	82.8471	198.941	234.364	215.08	389.188	233.088	318.609	287.861	323.483	220.958	440.463
Solyc01g056790.3.1	2.78306	0.849113	3.96358	0.536231	2.40324	1.55694	1.98503	0	2.60878	1.43508	2.08594	0.671357	2.44874	0	1.28412	0	1.03325	0.880962	1.52656	0.489181	2.19209	1.75135	1.80534	1.92661	3.46931	0.27478	0.657402	2.26798	0.20355	2.17388	0.67502	2.13909	1.38339	3.21783	0.50657
Solyc01g056810.3.1	7.79258	13.5858	9.36847	16.0869	7.20972	14.9467	5.55807	16.2713	11.821	12.0547	6.25782	16.1126	14.4698	16.7228	10.8233	15.2813	6.1995	21.1431	4.19804	17.8551	9.53561	10.8584	9.92936	13.4863	10.1304	15.3877	11.1758	9.26093	12.6201	6.28009	20.2506	9.93151	11.9894	11.2624	16.2103
Solyc01g056830.3.1	0.556613	0.169823	0.360326	0.536231	0.655429	0.622777	0.198503	0.254239	0.652194	1.05239	0	0	0.222613	1.7603	0.91723	0	0.187864	0.22024	0.38164	0.244591	0.109605	0.70054	0.361068	0.214068	0.416317	0.549559	0	0.755994	0.610651	0.483084	0	0.152792	0.691695	0.536306	1.01314
Solyc01g056850.3.1	7.05043	7.13255	6.84619	6.70289	13.5455	16.1922	10.1236	13.7289	16.0603	16.3599	9.38673	17.791	6.01054	11.4419	5.68682	7.97285	12.399	18.0597	10.6859	18.8335	12.4949	13.6605	13.54	16.0551	6.38353	7.69383	9.86103	11.9069	12.6201	13.2848	14.1754	11.4594	9.91429	11.7987	14.4373
Solyc01g056930.1.1	1.11323	6.11361	3.60326	8.31159	1.96629	5.605	4.16855	11.9492	1.63049	1.81777	6.25782	12.0844	5.12009	8.80148	13.3916	14.2847	2.53616	6.16673	5.34296	10.0282	3.50735	2.80216	4.33281	5.77983	3.74685	8.51817	15.7776	2.26798	9.56687	4.83084	16.2005	3.36143	1.15282	5.89936	23.8088
Solyc01g056940.3.1	141.565	215.335	377.261	192.239	392.82	408.231	324.353	444.918	557.952	241.954	667.24	582.402	109.971	124.981	260.126	149.491	350.929	460.303	268.675	484.779	615.321	211.213	688.014	616.088	65.5006	143.71	207.41	273.859	383.286	323.183	301.734	575.111	186.297	407.592	490.107
Solyc01g056990.3.1	1.11323	3.05681	1.4413	2.68116	4.36953	7.78472	6.74909	5.33901	8.15243	5.74032	9.64747	7.38493	1.7809	0.880148	1.46757	2.65762	5.35411	8.58938	5.7246	5.1364	7.0147	5.25405	12.9984	7.06424	1.38772	4.1217	5.25921	3.21297	8.14202	4.83084	3.3751	10.2371	3.45847	11.2624	6.07884
Solyc01g057020.3.1	4.26736	3.90592	2.88261	7.50724	4.15105	2.17972	4.56556	4.83053	3.3425	7.27107	1.04297	2.68543	4.22964	3.52059	2.93513	4.98303	3.19368	2.64289	5.34296	3.66886	2.4113	1.75135	2.52747	1.92661	4.71826	4.94603	7.88882	6.80395	4.47811	5.797	1.35004	2.13909	4.6113	2.68153	1.51971
Solyc01g057040.3.1	19.8525	26.832	19.4576	27.884	17.4781	29.2705	20.2473	18.0509	15.8972	24.0137	26.0742	19.1337	24.2648	26.4044	21.6466	30.2304	18.1288	29.292	17.1738	20.0564	18.6328	28.0216	13.179	13.9144	20.3995	27.7528	32.5414	17.3879	19.1337	17.391	21.6006	15.8904	21.212	19.8433	15.1971
Solyc01g057090.3.1	10.5756	12.9065	11.5304	10.4565	14.4194	16.5036	14.4907	13.7289	19.1582	15.2118	17.7305	10.7417	10.908	16.7228	10.4564	13.2881	13.9019	15.8573	13.3574	11.0066	14.3582	11.5589	18.2339	14.9848	11.5181	9.34251	12.8193	13.9859	16.8947	11.8355	15.5254	15.8904	13.1422	15.5529	17.2234
Solyc01g057200.3.1	48.4253	36.8515	49.0043	38.6087	36.0486	36.4325	35.532	39.1527	31.5499	42.861	38.0684	29.5397	42.9642	32.5655	43.4767	29.8982	39.7331	36.5599	36.6374	38.8899	32.7718	42.7329	31.0518	32.7524	33.7217	31.5997	54.8931	38.3667	33.3823	43.236	32.4009	32.8504	41.5017	26.279	22.7957
Solyc01g057210.3.1	86.4605	52.9847	62.6967	53.355	59.2071	42.6602	62.3298	44.2375	57.5561	62.7608	54.7559	50.3518	98.3948	80.0935	58.3358	74.7455	61.7132	42.7267	55.3378	48.9181	54.3639	59.8962	53.6186	45.5965	92.5612	49.1856	60.1523	66.1495	47.0202	59.1777	50.6265	52.255	51.8771	68.6471	47.3643
Solyc01g057275.1.1	0.74215	1.35858	0.360326	0.268116	1.09238	1.24555	0.79401	0.762716	0	0.956719	1.04297	1.00704	0.667838	0.880148	0.550338	0	1.03325	0.660721	0.76328	0.978363	0.328814	1.40108	0.541602	1.07034	0.416317	0.824339	0.328701	0.755994	1.01775	0	1.35004	0.458377	2.76678	1.07261	0.759856
Solyc01g057310.3.1	14.1009	20.7184	11.1701	24.9348	19.8813	16.5036	21.4383	25.1696	15.6527	34.1549	14.3408	17.1196	11.3532	14.9625	12.2909	15.9457	21.6043	24.8872	24.425	20.301	14.2486	36.7784	16.0675	18.6239	15.265	24.4554	19.3934	19.0889	18.9302	20.5311	31.0509	14.9737	29.9734	10.7261	13.4241
Solyc01g057320.2.1	0.927688	3.05681	1.08098	2.41304	1.52933	0.311389	1.58802	1.77967	0.407621	3.82688	0	1.00704	1.11306	3.52059	1.10068	1.32881	2.53616	1.32144	1.14492	1.22295	0.657628	3.15243	0.722135	0.642204	1.66527	0.824339	1.97221	2.83498	0.814202	0.966167	2.02506	0.152792	2.53621	0.536306	0.759856
Solyc01g057330.1.1	0	1.01894	0	2.41304	0	1.24555	0	0.762716	0	2.3918	0	0.671357	0	1.7603	0.183446	1.66101	0	1.54168	0	2.6905	0	2.45189	0	0.856272	0	3.57214	1.97221	0	2.64616	0	1.35004	0	2.53621	0	0.759856
Solyc01g057340.3.1	5.56613	6.45326	7.92717	4.28985	6.99124	5.91638	7.9401	5.08477	8.397	3.63553	9.38673	4.6995	7.56883	10.5618	7.70473	4.65083	6.66916	5.28577	8.77772	9.29444	7.89154	3.15243	8.66562	6.63611	6.93862	4.94603	6.90272	5.66996	8.54912	8.21242	10.1253	8.55638	3.22791	8.58089	6.8387
Solyc01g057380.2.1	0	0.67929	0	1.87681	0	0.622777	0	0.254239	0	0.765375	0	0.335679	0	1.7603	0	0.664404	0	1.1012	0	0	0	0	0	0	0.138772	0.824339	0.328701	0	0.610651	0	0	0	0.46113	0	0.759856
Solyc01g057390.2.1	0.185538	35.4929	0.360326	31.1014	0	37.9894	0	32.5425	0.163049	22.6742	0	24.8402	0.222613	71.292	0.550338	48.1693	0	35.0182	0	33.0197	0.219209	26.2703	0	19.4802	0.138772	37.6448	29.5831	0	31.9574	0	33.751	0	23.2871	0.536306	26.3417
Solyc01g057520.3.1	11.3178	36.8515	13.3321	43.1666	30.3682	27.4022	28.5844	26.9493	22.7453	48.2187	15.6445	28.8684	10.6854	31.6853	10.273	33.8846	31.655	32.5956	27.8597	31.5522	19.4	38.1794	18.4145	26.5444	12.4895	48.636	44.7033	31.1848	29.7184	35.2651	35.776	17.1128	39.6572	17.1618	24.5687
Solyc01g057570.3.1	13.9153	11.0385	16.2147	11.7971	11.7977	13.0783	9.32962	17.5425	19.4843	15.8815	16.4268	18.798	12.9115	18.4831	15.9598	12.2915	12.9626	18.9407	16.0289	20.301	15.5639	18.5643	18.7755	18.6239	12.212	15.1129	12.8193	14.5529	16.284	14.9756	22.9507	19.5574	20.0592	18.7707	25.3285
Solyc01g057760.3.1	16.6984	30.2284	16.2147	28.1522	22.0661	18.9947	20.6443	25.4239	13.9407	27.2665	14.3408	11.4131	11.5759	11.4419	13.7584	17.6067	29.3067	16.2978	24.0433	21.0348	12.7141	29.0724	14.2622	14.5566	17.3465	29.4014	30.5692	27.0268	16.0805	20.7726	20.9256	9.16755	32.2791	10.1898	8.6117
Solyc01g057770.3.1	142.864	114.63	111.701	124.138	71.6602	142.305	68.2849	85.9327	65.8716	98.0637	46.6729	58.7437	185.436	158.427	174.274	91.3556	65.6583	140.734	71.7483	169.501	97.9866	88.6183	82.865	96.1165	102.553	147.557	91.7076	75.9774	105.439	66.1824	95.8528	84.647	80.6977	95.4624	83.8374
Solyc01g057780.3.1	30.7992	101.554	33.5103	87.6738	36.704	63.2119	41.884	69.1529	22.3377	86.4874	20.3379	51.3588	30.0527	50.1684	20.5459	65.776	48.3749	58.1435	43.1253	56.745	21.0441	77.76	22.5667	42.8136	29.281	79.1366	95.9807	45.7376	53.1267	51.2069	66.8269	21.0854	72.8585	21.9885	35.9665
Solyc01g057805.1.1	0	49.2486	1.4413	54.6956	0.218476	38.3008	0	26.6951	0.0815243	18.7517	0.260742	16.1126	0	80.9736	0.183446	54.8133	0.0939318	36.5599	0	34.4873	0.219209	22.7676	0	14.3426	0	62.6498	60.1523	0	27.2758	0	39.1511	0	21.6731	0	14.9438
Solyc01g057830.3.1	992.255	712.406	1223.67	765.739	731.896	794.975	617.938	894.157	1274.71	1072.96	1142.57	1219.18	698.336	258.764	1191.11	667.726	668.512	765.996	536.968	958.551	1272.51	1087.94	1384.15	1542.36	610.321	593.249	650.17	685.309	1091.03	755.543	820.824	1233.34	1065.21	912.792	1472.35
Solyc01g057840.3.1	1.11323	5.60415	1.08098	3.21739	2.62172	4.67083	3.77155	2.79662	3.75012	2.48747	7.82227	3.35679	2.22613	3.52059	2.20135	3.65422	2.16043	5.06553	1.9082	4.40263	3.17854	2.80216	2.88854	3.63915	1.80404	3.02258	2.62961	2.07898	3.46036	1.69079	2.70008	3.51423	1.38339	1.60892	2.27957
Solyc01g057850.3.1	3.89629	7.4722	4.68424	6.43478	6.55429	4.98222	3.77155	9.15259	3.50554	9.85421	0.782227	4.36382	2.22613	3.52059	4.4027	5.97964	7.9842	4.40481	3.8164	3.66886	2.63051	8.05621	2.88854	4.92356	5.96721	7.41905	11.5045	7.74894	5.90296	4.58929	5.40016	2.75026	10.1449	0.536306	5.0657
Solyc01g057900.3.1	40.8183	42.9651	32.4293	42.8985	45.4431	36.7439	42.4795	37.6273	32.3651	34.5376	29.2032	27.19	46.526	40.4868	36.8726	38.5354	45.1812	33.4766	50.7581	33.9981	34.4159	32.9254	27.9827	22.4771	49.9581	38.1944	34.1849	45.3596	28.9042	40.3375	35.776	32.0864	35.7376	39.6866	21.0227
Solyc01g058010.3.1	6.49381	6.45326	5.04456	8.04347	3.7141	4.35944	5.16107	6.6102	3.3425	8.5148	2.34668	5.70653	4.45225	6.16104	4.58615	5.97964	6.57522	3.96433	6.10624	3.17968	4.16498	5.95459	4.15228	3.85322	10.4079	6.31993	6.57402	5.85895	5.69941	7.24625	9.45027	2.44468	5.99469	2.14522	4.05256
Solyc01g058020.3.1	6.30828	6.7929	9.00815	8.5797	4.15105	9.96444	8.53561	5.33901	3.75012	5.35763	5.99708	9.06332	10.6854	13.2022	5.50338	12.2915	5.44804	9.47034	7.6328	9.29444	6.46668	5.25405	7.94349	5.77983	7.91002	7.96861	7.56012	5.10296	7.53137	5.07238	8.10023	5.80611	2.76678	8.58089	5.31899
Solyc01g058030.2.1	0	0	0.720652	1.07246	0.655429	0	0.595508	0.508477	0.326097	0.287016	0.521485	0.335679	0.222613	0	0.733784	1.32881	0.375727	0.440481	0	0.489181	0.767233	0.35027	1.0832	0	0.277545	0	0	0.188999	0.407101	0.241542	0.67502	0.61117	0.691695	0.536306	0.50657
Solyc01g058100.2.1	1.29876	1.18876	0.360326	0.536231	1.96629	3.11389	2.38203	0.762716	1.54896	1.05239	1.8252	1.34271	1.11306	0.880148	1.83446	0.332202	2.16043	0.440481	1.9082	0.733772	1.20565	1.05081	2.88854	1.28441	0.693862	1.09912	0	1.51199	0.610651	1.69079	0.67502	1.22234	0.92226	1.60892	2.02628
Solyc01g058140.3.1	37.293	28.8698	33.8706	38.0724	42.6029	40.7919	42.0825	30.2544	38.8871	37.025	31.0284	25.5116	38.512	31.6853	37.9733	41.8575	47.9991	35.0182	33.2027	36.9332	40.9922	44.134	35.7457	31.0399	53.1498	39.8431	38.7867	46.1156	38.6746	37.9221	35.776	36.3646	45.8824	30.0331	30.3942
Solyc01g058170.3.1	1.11323	4.24557	1.80163	3.4855	1.96629	4.04805	2.58053	3.81358	2.6903	3.73121	2.86817	5.37086	1.55829	1.7603	1.28412	1.66101	2.25436	2.86313	1.52656	3.66886	1.53447	4.55351	2.52747	2.78288	2.77545	3.57214	2.62961	1.88999	4.47811	2.17388	4.72514	3.20864	2.07508	2.68153	1.773
Solyc01g058190.3.1	9.83349	18.8503	20.8989	13.6739	29.2758	21.7972	30.1724	31.7798	45.6536	29.3713	44.0655	38.9387	7.79144	8.80148	13.3916	10.2983	23.1072	20.7026	22.5168	25.1928	44.3899	37.4789	59.0346	42.1714	6.93862	13.4642	17.0924	23.0578	22.3906	31.8835	26.3258	47.9768	29.2818	38.0777	46.3512
Solyc01g058200.3.1	3.33968	9.51007	13.6924	7.23912	12.6716	10.2758	14.4907	16.017	21.4409	9.37585	36.7647	18.1266	3.78441	0.880148	5.50338	6.97624	13.6201	12.1132	10.3043	14.6754	24.7707	9.10702	28.7049	17.1254	2.22036	8.51817	13.148	8.31593	14.4521	10.8694	8.77525	31.3224	8.99203	17.6981	20.2628
Solyc01g058220.2.1	0	2.03787	0.360326	4.28985	0	3.11389	0	4.5763	0	5.74032	0	3.02111	0.222613	2.64044	0	2.98982	0	3.96433	0	3.91345	0	7.0054	0	3.63915	0	2.7478	3.61571	0	3.86746	0	8.10023	0	2.99734	0	3.79928
Solyc01g058260.3.1	52.6927	91.3646	36.0326	82.3115	27.3095	63.5233	29.3784	51.6104	26.0062	51.6628	20.8594	30.5467	74.7978	101.217	46.0449	101.654	34.379	58.1435	35.1109	55.5221	25.6475	53.2411	22.2057	24.6178	75.9085	95.8981	84.1474	33.6417	53.1267	25.6034	57.3767	19.0991	46.3436	23.5975	29.8877
Solyc01g058270.3.1	20.7802	20.7184	18.3766	14.4782	18.5705	18.0605	18.4607	11.9492	14.4298	13.2027	17.209	15.1055	23.3743	25.5243	21.0963	20.2643	16.2502	12.3335	17.5554	13.9417	13.2622	11.9092	12.8179	10.2753	29.5585	19.7841	11.1758	13.2299	13.2308	14.9756	6.7502	17.5711	14.5256	16.6255	10.638
Solyc01g058280.3.1	17.9971	19.5296	23.7815	14.2101	24.9063	29.8933	22.8278	29.4917	34.9739	29.5626	38.3291	49.6804	14.2472	20.2434	19.0784	17.2745	21.7922	34.5778	20.9902	37.667	33.6486	28.7221	36.2873	67.8595	15.4037	12.9146	17.0924	18.1439	32.161	22.2218	34.426	29.9473	34.1236	33.251	52.9366
Solyc01g058320.3.1	52.136	106.139	55.4902	88.7463	30.1497	95.5963	38.708	82.3733	37.4196	57.3075	44.3262	86.9407	55.6531	106.498	80.7162	95.6742	33.1579	122.894	41.2171	108.843	49.7605	45.1848	41.7033	115.383	64.1128	110.187	93.0224	31.1848	144.317	40.8206	77.6272	39.8788	68.9389	47.1949	109.672
Solyc01g058380.1.1	0	0	0	0	0	0	0	0	0	0.765375	0	0	0	0.880148	0.366892	0	0	0	0	0	0	0	0	0.214068	0	0	0	0	0.407101	0	0	0	1.15282	0	1.01314
Solyc01g058390.3.1	31.9125	44.3237	29.907	38.3406	40.6366	61.655	35.7305	54.9155	41.1698	58.4556	38.3291	52.0302	24.2648	45.7677	28.4341	35.2134	36.9152	57.9232	30.1496	60.4139	47.5684	58.8454	37.3705	59.725	28.5871	32.9736	36.8145	26.6488	55.5693	40.8206	47.2514	39.4204	60.408	47.1949	52.1767
Solyc01g058410.1.1	2.22645	1.01894	6.12554	0.804347	1.96629	2.49111	2.97754	1.01695	1.30439	0.287016	7.30079	3.02111	4.22964	1.7603	6.7875	2.65762	1.03325	3.30361	2.67148	3.17968	2.4113	0	3.06908	0.428136	1.38772	1.92346	1.6435	1.51199	1.01775	1.93233	0.67502	4.58377	0.691695	2.14522	2.53285
Solyc01g058450.3.1	20.2236	27.5113	16.575	29.4927	22.5031	25.5339	26.4008	25.1696	17.6908	29.1799	14.3408	17.791	27.604	24.6442	17.4274	27.2406	28.3674	29.7325	25.9515	21.7686	19.8385	22.4173	18.2339	19.2661	23.7301	24.4554	31.884	29.2948	21.1692	22.4634	20.2506	16.8072	32.9708	16.0892	18.7431
Solyc01g058500.3.1	87.0171	50.0977	189.531	50.4058	17.2596	35.1869	37.3185	152.797	22.5007	50.9931	79.5265	204.428	70.5682	0.880148	82.7341	36.5422	16.7199	40.9647	26.7148	108.354	35.2927	50.4389	38.9953	113.028	91.5898	110.736	71.9855	54.8096	27.8864	53.1392	50.6265	72.118	75.1642	168.4	249.739
Solyc01g058520.3.1	1.66984	8.66095	1.80163	9.38405	1.52933	12.4555	2.77904	9.15259	1.30439	9.56719	2.08594	6.37789	1.33568	22.0037	1.46757	11.6271	0.845386	12.9942	1.52656	13.9417	1.09605	7.0054	1.26374	5.13763	1.24895	11.5407	13.8054	1.13399	6.10651	0.724625	9.45027	1.06955	9.45316	2.14522	3.79928
Solyc01g058530.3.1	2.59753	2.88698	4.32391	2.14493	2.84019	1.86833	3.37454	2.28815	3.3425	2.29613	3.12891	3.69246	3.5618	4.40074	1.83446	2.32541	2.63009	1.98216	3.8164	1.95673	3.17854	3.15243	2.88854	2.35475	3.33054	1.92346	3.28701	2.64598	1.2213	3.14004	0.67502	2.44468	3.68904	4.29045	0.759856
Solyc01g058670.3.1	66.4224	40.4178	46.1217	35.6594	57.6778	32.073	59.9478	36.6104	35.137	31.0934	43.2833	36.589	79.6953	64.2508	52.0986	47.5049	57.2984	31.7146	58.0093	26.905	34.1967	33.2757	34.482	19.052	85.7613	30.5005	38.458	54.4316	24.8332	47.8253	31.7259	38.0453	29.5123	47.7312	21.5292
Solyc01g058720.3.1	22.079	11.3781	21.9799	17.9638	18.5705	14.0125	24.4158	17.7967	50.1374	15.4032	36.5039	16.1126	25.8231	14.0824	23.4811	18.2711	25.9252	13.6549	21.3718	13.9417	33.8679	9.80756	41.5228	19.2661	20.3995	17.0363	18.0786	30.0508	18.7266	30.1927	19.5756	50.1159	12.9116	39.1503	16.4635
Solyc01g058730.3.1	53.6203	56.2113	42.1581	59.2536	53.7452	45.7741	49.6256	58.2206	51.7679	66.779	46.9336	41.6241	54.3175	58.0898	44.3939	65.776	55.3258	51.0958	52.2847	47.9398	48.2261	66.5513	49.6468	48.8075	56.064	57.9785	59.4949	58.5895	53.5338	54.1054	52.6515	45.2266	65.0193	56.3121	58.0023
Solyc01g058735.1.1	2.59753	4.24557	1.80163	2.68116	2.84019	2.17972	3.17604	3.05086	2.03811	6.02733	0.260742	2.68543	2.44874	0	2.20135	1.66101	4.79052	1.32144	3.8164	1.95673	1.97288	4.55351	2.34694	1.92661	4.57949	3.29736	1.6435	3.77997	1.01775	4.83084	1.35004	1.68072	3.45847	0.536306	2.78614
Solyc01g059830.3.1	25.4186	11.3781	29.907	12.6014	27.528	14.3239	23.2248	16.7797	36.9305	14.9248	35.7217	24.8402	21.5934	14.0824	28.9845	16.9423	23.5769	16.518	19.082	18.8335	36.7176	15.7622	41.3423	26.9726	22.8974	10.1668	9.53233	16.0649	18.7266	25.845	14.8504	41.8651	16.3701	33.251	34.7001
Solyc01g059853.1.1	0.74215	2.20769	0.720652	1.60869	0	1.55694	0.397005	1.52543	0.163049	0.765375	0.782227	1.00704	0.89045	2.64044	0	3.98642	0.751454	1.76192	0.38164	0.978363	0.109605	0.70054	0.180534	0.642204	1.11018	1.92346	1.6435	0.755994	1.01775	0.966167	2.02506	0.305585	0.46113	0.536306	4.55913
Solyc01g059860.3.1	47.8687	35.4929	32.7896	27.884	32.3345	31.7616	35.929	24.1527	27.6367	24.492	30.5069	19.805	38.2894	39.6067	29.5348	34.549	41.4239	29.292	37.4007	29.3509	25.5379	20.3157	27.6217	16.9114	47.1826	32.9736	31.884	37.7997	24.4261	33.5743	20.2506	27.1971	26.0538	13.944	20.5161
Solyc01g059870.4.1	71.9886	92.7231	56.2108	73.4637	45.6616	44.84	46.6481	41.1867	30.327	48.6013	29.4639	31.5538	67.0064	84.4942	41.0919	84.0471	47.0598	45.81	56.4827	46.4722	27.8396	49.0378	24.7331	31.468	76.4636	86.2808	100.582	53.2976	36.232	45.1683	34.426	25.2107	52.3383	27.3516	32.4205
Solyc01g059880.3.1	74.215	58.2492	65.9396	66.4927	63.7951	41.7261	63.5208	55.424	58.5344	66.9704	56.0596	63.4432	70.123	65.131	62.1882	73.0844	64.6251	55.7208	52.6663	54.2991	51.0758	67.6021	51.6327	61.6516	84.5124	68.9697	67.7124	62.1805	58.2154	53.8638	74.9272	48.4352	80.2366	63.2841	63.5746
Solyc01g059920.3.1	7.4215	35.6627	12.2511	35.3913	15.2933	37.0553	13.8952	26.1866	19.8919	28.0319	17.7305	22.8261	10.4628	31.6853	10.273	26.9084	20.7589	34.1373	20.9902	26.6604	21.0441	27.6713	21.303	18.838	8.88143	35.7214	50.2912	13.4189	25.4438	20.2895	33.751	21.2381	24.901	18.2344	15.957
Solyc01g059930.3.1	182.569	77.2693	263.038	77.7536	98.0959	70.0625	112.154	76.5258	260.389	74.1457	226.064	97.0111	176.087	72.1722	286.543	70.759	98.4405	75.3222	80.9077	79.2474	251.324	67.9524	261.232	117.523	150.568	71.1679	54.8931	105.839	92.6155	108.452	56.7016	302.529	70.0918	200.578	115.751
Solyc01g059990.3.1	0.556613	1.69823	2.16195	1.87681	0.436953	2.8025	0.992513	0.762716	0.733719	0.956719	1.8252	1.00704	1.33568	3.52059	2.3848	0.664404	0.281795	1.54168	0	1.22295	1.42486	0	0.902669	1.92661	0.971407	2.47302	1.97221	0.377997	0.610651	0.483084	3.3751	1.37513	0.691695	3.75414	7.09198
Solyc01g060030.3.1	37.293	19.3598	36.0326	28.1522	37.141	37.3666	36.5245	38.39	45.1645	25.6401	44.3262	39.6101	33.1693	19.3633	36.6892	23.5863	35.4123	37.2206	36.6374	35.9548	46.582	31.174	47.2999	40.4588	25.8117	21.9824	30.2405	32.8857	29.9219	33.3328	29.7009	46.7545	31.818	24.1338	34.4468
Solyc01g060040.3.1	24.862	38.5497	15.494	35.3913	19.8813	18.6833	22.0338	17.2882	11.658	20.3781	9.90821	7.38493	24.71	39.6067	11.5571	34.8812	22.9194	20.2621	23.6617	18.8335	12.0565	25.2194	9.38776	9.41899	32.7503	38.4692	38.458	27.9718	16.0805	17.6326	16.2005	9.77871	22.5954	9.6535	8.10513
Solyc01g060050.2.1	3.52521	5.77397	1.80163	8.5797	6.33581	1.55694	3.57305	2.79662	2.28268	5.26196	0.260742	1.34271	0.89045	0	2.01791	2.32541	5.63591	2.64289	3.8164	1.22295	1.42486	4.55351	1.26374	0.856272	6.66107	4.39648	3.94441	6.61495	2.64616	4.34775	1.35004	0.61117	5.30299	0.536306	1.01314
Solyc01g060070.3.1	3.33968	0.169823	5.76521	0.268116	4.15105	0	5.35957	0	7.17414	0.0956719	4.69336	0.335679	6.23315	0.880148	7.15439	0.664404	4.03907	0.22024	5.34296	0	5.91865	0	7.58242	0.214068	5.41212	0.549559	0	4.15797	0.20355	5.07238	0	7.79241	0	2.68153	0
Solyc01g060080.3.1	36.3654	38.3799	23.0609	35.6594	30.5867	30.2047	33.3484	27.712	28.615	34.0592	29.7246	18.1266	39.1798	29.925	25.499	40.8608	33.064	25.3277	30.9128	33.2643	25.2091	31.174	24.5526	16.9114	47.3214	39.5683	44.3746	32.5077	27.8864	29.2266	31.7259	21.6965	29.5123	31.1057	16.9701
Solyc01g060085.1.1	47.6831	14.7746	50.0853	35.9275	18.789	15.258	31.5619	39.407	12.9624	43.5307	40.9366	58.0724	46.0808	25.5243	39.9912	21.9253	19.256	14.0954	20.6086	24.7037	19.5096	39.9308	15.5259	44.5261	59.117	40.1178	26.9535	22.8688	18.116	33.8158	34.426	32.0864	42.1934	75.0828	144.626
Solyc01g060130.3.1	13.3587	14.2651	20.5386	14.2101	15.9488	16.1922	14.2922	17.5425	15.4896	11.959	17.209	19.1337	17.5864	12.3221	20.3625	22.5897	16.0623	16.518	13.3574	19.0781	20.7153	12.2595	17.3312	20.5505	19.9832	14.0138	11.5045	14.3639	15.4698	12.3186	12.1504	20.3214	11.9894	21.9885	23.049
Solyc01g060140.3.1	62.7117	75.5711	53.3282	70.2463	37.141	38.9236	45.8541	46.7799	32.6912	40.1822	30.7676	32.5608	70.7908	73.0523	53.1993	85.0437	41.7996	55.0601	45.0335	46.7168	34.6351	44.8346	24.7331	30.8258	72.3004	68.9697	73.3003	47.6276	44.9847	42.0283	45.2263	32.0864	44.499	32.1783	32.1672
Solyc01g060170.3.1	5.75166	5.77397	3.24293	6.16666	2.84019	1.55694	2.18353	4.06782	3.26097	5.64464	1.04297	1.67839	1.55829	0.880148	2.75169	1.66101	5.54197	2.64289	1.9082	1.95673	1.86328	6.30486	1.44427	0.856272	11.6569	4.94603	7.56012	4.53596	3.05326	7.00471	3.3751	0.763962	5.30299	2.14522	3.03942
Solyc01g060180.3.1	107.055	101.724	77.8304	112.34	77.7776	74.7333	81.386	78.3055	69.9478	70.3189	66.2286	56.394	112.197	106.498	112.269	134.542	82.3782	85.4533	77.0913	84.873	72.3391	63.7492	55.4239	51.3763	111.434	127.773	102.883	112.643	83.0486	85.7473	64.8019	78.0769	84.3868	51.4854	57.2424
Solyc01g060200.2.1	0.556613	0.169823	0.360326	0.536231	0.218476	0.622777	0.595508	0	0.163049	0.0956719	0.782227	0	0.89045	0	0.183446	0	0.281795	0.22024	0.76328	0.244591	0.876838	0	0.361068	0.214068	0.138772	0.549559	0.986103	0.377997	0.20355	0.966167	0.67502	0.305585	0	1.07261	0
Solyc01g060240.3.1	26.7174	11.2083	21.9799	8.31159	30.8052	21.7972	27.7904	16.5255	26.8215	9.18451	41.1973	21.4834	25.8231	20.2434	26.4162	13.9525	23.6708	22.2443	24.425	18.8335	29.0452	13.3103	27.0801	21.1927	34.5543	13.4642	9.86103	23.2468	22.3906	22.2218	22.9507	35.4478	9.2226	47.1949	20.7694
Solyc01g060245.1.1	4.08183	2.71716	5.04456	4.55797	1.96629	1.86833	2.97754	1.77967	1.30439	3.25285	0.521485	1.00704	2.22613	2.64044	1.46757	0.996606	3.8512	0.880962	1.9082	2.6905	1.09605	2.45189	0.541602	0.856272	6.10598	3.29736	1.3148	4.15797	0.407101	5.07238	0.67502	0.458377	2.76678	1.60892	0.759856
Solyc01g060260.3.1	0.371075	0.509468	0.720652	0.536231	0.655429	0.622777	0.79401	1.27119	1.22286	0.765375	1.30371	0.335679	0.445225	0	0.366892	0.664404	0.0939318	0.880962	1.9082	0.489181	0.986442	0.35027	0.902669	0.642204	0.971407	0.824339	0.986103	0.566996	0.814202	0.483084	2.02506	1.68072	0.46113	0.536306	0.253285
Solyc01g060280.3.1	17.8116	23.0959	7.56684	15.8188	15.7303	15.258	14.6892	15.5086	13.1254	18.082	12.5156	10.406	16.9186	13.2022	12.1074	21.5931	17.1895	15.8573	18.7004	18.8335	13.1526	19.6151	13.54	14.7707	15.265	14.2885	22.023	15.8759	20.355	12.5602	20.2506	15.5848	19.1369	12.335	16.9701
Solyc01g060300.2.1	0	0	0.360326	0.268116	0	0.934166	0	1.27119	0	0.191344	0	3.02111	0	0	0	0	0	2.42265	0	2.44591	0	0	0	4.70949	0	1.09912	0	0	0.814202	0	0	0	0.230565	0	2.78614
Solyc01g060390.1.1	0.74215	0.67929	0.360326	0.268116	0.436953	0	0.198503	0.254239	0.0815243	0.574032	0	0	0	0.880148	0.183446	0	0.281795	0.440481	0.38164	0.244591	0	0.35027	0.180534	0.214068	0.693862	1.09912	0.328701	0.566996	0	0.483084	0	0	0.230565	0	0
Solyc01g060415.1.1	9.09134	20.7184	11.5304	11.2609	23.377	16.5036	16.6742	17.034	16.5494	23.2483	13.2979	17.791	10.908	24.6442	8.62196	18.6033	18.1288	16.0776	18.7004	10.0282	15.8927	18.9146	15.5259	11.5597	10.8242	14.2885	16.1063	19.8448	13.8414	22.2218	20.9256	9.16755	19.8286	15.0166	13.4241
Solyc01g060450.3.1	1.11323	0.849113	0	2.14493	0.873905	0	0	0.254239	0.57067	0.574032	0.260742	0.671357	2.00351	0	1.28412	1.66101	0.845386	0.22024	0.38164	0.733772	0.219209	0.70054	0.361068	0.214068	0.693862	0.824339	0.986103	0.188999	0	0.483084	0.67502	0.305585	0.691695	0	0.759856
Solyc01g060470.3.1	82.1931	139.255	71.7048	129.232	139.606	151.646	136.967	138.052	99.3781	127.435	88.6524	129.572	80.8084	111.779	74.479	107.633	146.064	151.525	134.337	159.229	98.973	128.549	93.6971	99.3275	86.4552	147.007	137.068	137.024	137.804	142.51	139.729	95.0369	123.583	67.0382	110.686
Solyc01g065490.3.1	2.9686	16.303	2.52228	22.5217	1.31086	14.6353	1.78652	16.017	2.11963	24.492	1.04297	16.1126	2.00351	8.80148	2.56824	17.2745	1.03325	14.0954	0.76328	19.0781	1.53447	21.7167	1.44427	27.1866	3.33054	17.3111	17.4211	1.32299	25.2403	1.44925	21.6006	1.22234	29.2818	2.14522	29.1278
Solyc01g065495.1.1	13.3587	61.8154	12.6114	60.8623	5.02496	73.7991	8.1386	65.3393	8.15243	67.2574	12.5156	57.7367	25.1552	40.4868	14.3088	91.3556	6.01163	65.4114	6.10624	67.507	8.87798	66.201	6.67975	61.6516	15.9588	67.0462	68.6985	8.31593	80.606	6.03854	75.6022	10.5427	72.8585	13.944	85.6104
Solyc01g065500.3.1	2.78306	7.4722	4.32391	8.31159	3.7141	2.49111	3.37454	3.55934	2.11963	4.7836	1.56445	1.34271	5.12009	7.04119	2.01791	8.96945	2.34829	3.74409	3.8164	3.91345	2.3017	8.05621	1.26374	2.35475	5.82844	9.89207	6.90272	3.96897	1.6284	1.44925	4.05012	1.37513	5.53356	2.14522	2.78614
Solyc01g065510.2.1	23.1922	22.0769	32.069	22.5217	14.6379	18.9947	18.0637	14.4916	18.6691	12.82	26.0742	21.4834	36.0632	45.7677	31.3693	24.2507	14.5594	20.9228	21.3718	29.3509	20.2769	13.3103	15.7064	14.3426	19.8444	20.8833	21.3656	17.9549	16.284	15.9418	13.5004	17.5711	11.0671	30.5694	14.9438
Solyc01g065530.3.1	0.371075	0.169823	0	0.268116	0	0	0.397005	0	0.163049	0.0956719	0	0	0	0	0	0	0.469659	0	1.14492	0.244591	0.109605	0.70054	0	0.428136	0.416317	0.549559	0	0.944993	0	0.241542	0	0	0.230565	0.536306	0
Solyc01g065540.3.1	17.9971	31.4172	18.3766	23.5942	17.2596	19.3061	21.2398	17.7967	14.4298	17.6036	13.5586	9.399	21.816	26.4044	19.9956	27.905	16.4381	18.7204	18.7004	14.92	12.8237	13.3103	15.5259	13.2722	24.8403	21.4328	16.7637	20.9788	17.7089	19.3233	11.4753	12.0706	14.9867	13.4076	12.6643
Solyc01g065550.3.1	3.71075	1.5284	6.84619	2.68116	3.27715	4.04805	2.18353	4.32206	8.23395	4.59225	6.7793	9.06332	2.44874	1.7603	6.7875	4.31863	3.66334	5.50601	4.57968	6.60395	8.22035	2.45189	7.04082	12.8441	3.46931	3.02258	2.30091	3.96897	4.27456	4.34775	6.07518	8.86196	6.68638	6.97198	9.87812
Solyc01g065577.1.1	2.04091	2.03787	1.4413	1.34058	0.873905	5.91638	0.79401	4.5763	1.46744	1.53075	3.91114	9.06332	4.45225	0	4.95304	3.32202	1.03325	5.72625	1.9082	4.64722	2.63051	1.40108	3.79121	6.42204	1.66527	5.22081	3.28701	1.88999	5.49586	2.65696	4.72514	3.36143	0.92226	1.60892	6.8387
Solyc01g065580.3.1	13.9153	40.5876	22.7005	32.442	57.2408	47.0197	43.8691	54.6613	40.5176	43.9134	42.7618	40.2814	17.3638	42.2471	18.7115	20.2643	54.8562	51.0958	41.5988	42.3142	37.0464	49.3881	43.3281	35.9634	16.7915	25.2797	31.5553	39.3117	40.0994	43.4775	51.9765	38.8093	39.8877	39.1503	33.4336
Solyc01g065590.1.1	1.29876	1.18876	3.24293	1.07246	0.873905	0.311389	1.58802	2.03391	0.326097	1.33941	1.30371	4.02814	3.5618	0	1.10068	0	0.563591	0	0.38164	0.978363	0.548023	1.75135	1.44427	1.92661	2.91422	2.47302	1.6435	0.188999	0.20355	1.93233	1.35004	0.916755	1.38339	3.21783	4.81242
Solyc01g065593.1.1	0.371075	0	1.08098	0.268116	0	0	0.198503	0.762716	0	0	1.04297	1.00704	0.445225	0	0.550338	0.332202	0.0939318	0.22024	0	0.244591	0.109605	0	0.180534	0.642204	0	0.27478	1.3148	0.566996	0.20355	0.483084	1.35004	0.305585	0.46113	2.14522	8.10513
Solyc01g065597.1.1	0.371075	0.169823	0	0.268116	0	0.311389	0	0.254239	0.0815243	0.191344	0.521485	1.00704	0	0	0.366892	0.332202	0.0939318	0.22024	0	0.244591	0.438419	0	0	0.428136	0.138772	0	0.328701	0	0.407101	0.241542	0.67502	0.458377	0	2.14522	3.29271
Solyc01g065630.1.1	0.185538	0.169823	0.720652	0	0	0	0.198503	0.254239	0.244573	0.0956719	0.782227	0.335679	0	0	0	0	0	0	0	0.244591	0	0.35027	0.180534	0.428136	0.416317	0	0.328701	0.188999	0	0.241542	1.35004	0.305585	0.46113	0	3.29271
Solyc01g065680.2.1	0	0.339645	0	0.804347	1.09238	0	0.595508	0	0.407621	0.287016	0.260742	0.335679	0.445225	0	0	1.32881	0.281795	0.660721	0.76328	0	0.438419	0.70054	0.902669	0.214068	0.277545	0.27478	0.657402	1.13399	0.407101	0	0	0.152792	1.15282	0.536306	0.253285
Solyc01g065690.3.1	19.8525	10.3592	7.56684	16.0869	16.3857	7.16194	13.2997	6.10173	9.21224	7.36674	8.86524	5.37086	21.3708	5.28089	9.1723	17.6067	14.5594	8.58938	14.5023	7.09313	6.57628	10.1578	7.22135	4.06729	19.9832	13.739	11.1758	19.0889	7.53137	11.3525	6.7502	8.86196	5.53356	6.97198	4.55913
Solyc01g065700.3.1	23.0067	14.7746	36.0326	6.16666	5.89886	12.1442	4.76406	5.08477	13.2069	12.246	10.169	7.38493	23.5969	1.7603	23.848	5.31523	7.23275	5.94649	4.96132	6.11477	9.09719	7.70594	13.3595	7.92051	14.2936	6.04515	7.56012	4.15797	2.0355	3.86467	8.10023	7.02845	6.68638	8.04459	7.34527
Solyc01g065710.3.1	3.52521	8.15149	7.20652	5.89855	7.4282	16.815	5.75657	8.13564	5.95127	8.99316	7.56153	16.1126	5.56531	5.28089	4.95304	8.63725	5.72984	14.3156	4.57968	17.3659	7.89154	8.05621	9.92936	12.63	5.13458	7.96861	7.88882	5.85895	10.9917	4.83084	14.8504	7.79241	4.84186	9.1172	7.09198
Solyc01g065720.3.1	24.1199	33.1154	24.1418	27.884	19.4444	23.6655	20.6443	20.3391	17.9353	22.2916	20.8594	16.4482	25.6004	39.6067	19.8122	33.5524	22.7315	25.7681	22.1351	25.682	19.7288	17.8638	13.54	17.9817	34.6931	31.5997	34.1849	22.1128	28.2935	24.3957	29.0258	18.6407	23.9788	15.5529	16.7168
Solyc01g065740.3.1	0.185538	0.169823	0.360326	0.804347	0.436953	2.17972	0.397005	0.762716	1.30439	0.765375	1.56445	1.67839	0.445225	1.7603	0.366892	1.66101	1.40898	2.42265	0	0.978363	1.20565	2.10162	0.722135	0.856272	0.555089	0.824339	0	0.755994	1.01775	0.966167	0.67502	2.75026	0.92226	2.68153	0.759856
Solyc01g065840.3.1	8.53473	18.5107	6.48586	13.942	10.7053	21.4858	12.3072	18.8137	10.2721	19.8041	9.90821	14.4342	10.2402	20.2434	7.70473	14.6169	12.0233	20.0419	11.8308	22.5023	10.0836	17.5135	10.1099	14.7707	11.3793	15.6624	13.8054	11.3399	18.5231	15.2171	19.5756	12.2234	14.9867	19.8433	16.2103
Solyc01g065980.3.1	17.8116	4.07574	19.8179	3.4855	15.9488	3.73666	17.0712	3.05086	15.0005	3.92255	13.8194	4.02814	16.6959	2.64044	16.6936	6.64404	15.4048	4.40481	18.7004	4.40263	12.4949	4.20324	14.6232	3.85322	11.7957	3.57214	3.94441	18.7109	3.86746	14.0094	3.3751	14.0569	2.30565	11.2624	2.27957
Solyc01g066050.3.1	49.5385	33.9645	29.1864	42.3623	43.9137	22.42	38.5095	30.0002	33.1804	41.5216	20.3379	25.5116	46.0808	19.3633	39.6243	43.5185	39.6392	25.5479	43.1253	25.682	34.8543	42.0324	29.427	21.1927	50.7907	32.6988	29.2544	40.4457	24.6296	41.7867	22.9507	26.1275	44.9602	32.1783	24.0621
Solyc01g066060.3.1	1.29876	5.43432	4.32391	6.43478	4.80648	11.8328	8.1386	12.2035	8.80462	7.74943	9.64747	9.399	4.00703	8.80148	3.66892	5.64743	5.9177	9.2501	9.541	8.31608	9.09719	5.60432	8.48509	9.41899	3.74685	7.41905	7.56012	5.48096	8.34557	6.52163	16.8755	9.93151	8.30034	9.1172	9.87812
Solyc01g066310.3.1	32.6546	75.7409	28.4657	67.5652	32.116	68.1941	40.4945	61.2715	31.3868	54.7243	31.8106	37.9317	31.8336	40.4868	26.4162	76.4065	40.2967	58.584	38.164	50.8749	26.0859	54.2919	29.7881	36.1775	39.1338	70.3436	68.0411	38.5557	55.9764	38.1636	41.1762	28.1138	49.3409	27.8879	30.1409
Solyc01g066430.3.1	9.09134	5.09468	8.64782	4.55797	11.7977	13.3897	20.6443	7.62716	20.9517	5.16628	12.2549	5.37086	16.9186	2.64044	15.5929	6.64404	11.4597	5.72625	19.4636	5.87018	33.8679	6.30486	24.011	7.92051	11.1018	6.04515	4.60181	17.3879	9.97397	20.2895	2.70008	28.4194	4.6113	16.0892	6.07884
Solyc01g066440.3.1	15.2141	6.45326	19.8179	13.6739	14.201	8.40749	20.4458	17.2882	25.6801	10.4282	38.0684	21.4834	20.9256	10.5618	23.6645	11.2949	12.8687	9.91082	19.8453	12.4741	27.5108	8.40648	26.5385	18.6239	16.2364	12.9146	13.4767	12.8519	13.0272	16.1833	6.7502	30.2529	13.1422	20.3796	12.1577
Solyc01g066450.3.1	3.89629	10.6988	5.76521	9.92028	0.655429	9.96444	2.18353	12.9662	1.14134	9.56719	1.56445	15.4412	2.67135	13.2022	4.95304	12.6237	1.69077	8.80962	1.14492	14.4308	1.86328	10.8584	1.26374	9.63306	3.05299	6.04515	8.54622	1.88999	8.34557	1.69079	9.45027	2.13909	7.60864	3.21783	10.8913
Solyc01g066480.3.1	20.0381	7.98166	22.7005	8.31159	24.0324	11.21	24.2173	14.2374	28.8596	11.0023	33.8965	15.4412	21.1482	4.40074	28.2507	10.2983	22.8254	15.6371	20.6086	11.2512	28.826	9.80756	28.3438	17.9817	15.265	9.34251	10.1897	19.6558	13.8414	19.5649	16.2005	26.7387	10.3754	28.4242	19.7562
Solyc01g066520.3.1	28.0162	23.2657	32.7896	30.5652	19.6629	47.3311	25.0113	37.3731	24.0497	32.2414	19.5557	23.4975	24.0422	29.0449	28.2507	30.5626	20.5711	34.5778	25.5699	39.1345	24.7707	30.8238	18.2339	21.6209	26.228	29.4014	23.6665	20.6008	47.8344	18.8403	49.2764	21.0854	30.6651	16.0892	31.1541
Solyc01g066570.3.1	0	0.169823	0.360326	0.268116	1.74781	0.311389	1.98503	0.508477	0.896767	0.47836	1.56445	0.335679	0.445225	0.880148	0.183446	0.332202	1.12718	0.440481	0.76328	1.22295	0.876838	0	0.722135	0.214068	0.277545	0.824339	0.328701	1.32299	1.01775	0.724625	1.35004	0.61117	0.92226	1.07261	0.253285
Solyc01g066590.3.1	71.9886	68.2687	78.551	58.9855	47.1909	93.4166	55.7792	75.5089	60.0019	59.6993	84.7413	95.6684	75.0204	88.895	98.1436	84.7115	45.9326	81.2687	50.7581	94.9012	71.3527	50.4389	67.8807	98.4713	56.6191	58.2533	71.6568	52.1636	108.289	49.5161	62.7768	82.8135	43.8073	72.4013	90.1695
Solyc01g066610.3.1	2.22645	9.84971	2.52228	8.84782	8.08362	8.71888	7.14609	8.13564	4.32079	10.4282	3.65039	6.04221	2.44874	10.5618	2.01791	3.98642	8.92352	7.26794	8.39608	6.84854	3.83616	12.96	3.79121	4.70949	2.4979	8.51817	6.90272	5.48096	8.34557	7.97088	8.10023	2.13909	6.91695	3.21783	6.33213
Solyc01g066640.2.1	12.2455	14.0953	12.2511	12.0652	13.5455	16.5036	13.2997	13.2204	15.0005	18.943	8.6045	20.8121	10.0176	22.0037	12.2909	13.2881	14.1837	14.0954	14.1207	17.1213	11.7277	20.3157	16.6091	19.9083	10.4079	17.5859	15.1202	13.0409	15.0627	11.594	14.1754	16.6544	20.9814	17.1618	25.3285
Solyc01g066680.3.1	98.5204	6.45326	43.9597	6.43478	59.4256	9.03027	57.3672	11.9492	44.9199	22.4829	71.4434	19.4694	115.536	1.7603	103.097	10.6305	65.5644	10.5715	66.0237	15.8984	57.104	23.1178	44.9529	31.468	149.597	6.31993	8.54622	55.3766	12.213	61.1101	15.5254	56.8388	22.3648	72.4013	22.7957
Solyc01g066690.3.1	34.8811	38.8894	38.1945	40.4855	40.8551	46.3969	38.708	50.085	59.9203	50.8975	57.1026	39.9457	25.1552	32.5655	34.6713	35.5456	40.6725	44.4886	41.2171	52.8316	56.9944	50.4389	58.3124	42.8136	24.1464	33.5231	44.3746	37.7997	41.7278	46.376	44.5513	52.8662	57.6412	54.1669	42.0453
Solyc01g066720.3.1	19.8525	9.84971	45.4011	10.9927	22.0661	14.3239	26.7978	13.4746	63.0183	10.2369	60.753	18.798	21.816	13.2022	47.6959	13.9525	23.4829	18.28	24.8066	20.301	62.1459	7.70594	76.7269	28.8992	13.4609	13.4642	13.8054	24.7588	14.2485	20.2895	16.2005	64.3256	10.8366	45.0497	26.8482
Solyc01g066740.3.1	68.4634	56.7208	50.4456	50.1376	34.5193	22.42	35.3335	28.9832	40.3545	42	32.0713	21.8191	52.314	48.4082	46.9622	44.5151	37.7606	28.1908	35.8742	22.7469	31.1277	45.1848	29.7881	19.2661	65.0842	40.1178	40.1015	39.8787	27.0722	35.2651	32.4009	28.8778	37.8127	24.1338	17.73
Solyc01g066760.2.1	0.556613	1.01894	1.08098	3.75362	2.84019	4.35944	4.76406	5.59325	5.95127	2.20045	5.47559	6.04221	2.22613	1.7603	2.3848	3.32202	3.38154	2.42265	4.96132	2.93509	5.37063	2.80216	5.41602	4.70949	0.555089	2.47302	2.30091	4.91396	2.0355	3.62313	2.02506	5.19494	4.38073	5.89936	4.05256
Solyc01g066770.3.1	1.29876	2.20769	1.4413	2.14493	1.31086	3.42528	1.19102	4.32206	2.52725	2.20045	1.56445	2.34975	1.11306	2.64044	1.28412	2.98982	1.12718	4.84529	0.76328	4.15804	1.42486	3.5027	1.6248	1.28441	0.416317	2.7478	5.91662	1.70099	3.66391	0.483084	3.3751	0.916755	3.45847	1.07261	2.78614
Solyc01g066820.3.1	3.15414	12.9065	2.88261	14.2101	2.18476	15.5694	2.77904	9.40683	1.71201	8.89749	0.521485	5.70653	1.7809	5.28089	2.3848	10.2983	2.34829	11.012	1.9082	9.78363	2.08249	11.2086	1.6248	8.99085	3.46931	15.1129	14.7915	3.40197	10.9917	1.93233	12.8254	1.37513	12.6811	1.07261	9.62484
Solyc01g066830.3.1	5.56613	24.1148	13.6924	20.913	13.1086	17.1264	9.92513	25.1696	10.109	21.2392	9.64747	18.1266	8.01405	23.764	9.72263	16.9423	10.99	23.5657	6.86952	20.0564	9.64521	19.6151	7.58242	15.627	7.07739	18.685	23.9952	11.9069	21.7799	12.0771	17.5505	9.16755	20.5203	10.7261	14.6905
Solyc01g066840.3.1	163.459	182.729	257.993	158.188	282.053	272.154	286.439	333.053	450.992	238.701	543.387	456.858	161.394	177.79	229.307	132.216	262.164	349.522	230.892	366.641	436.556	214.716	486.539	417.647	97.1407	131.894	177.827	199.96	293.113	234.537	310.509	477.782	190.216	403.838	398.924
Solyc01g066850.3.1	2.41199	4.07574	5.04456	5.36231	5.24343	5.605	4.76406	4.32206	5.78822	6.21868	3.12891	3.02111	4.00703	4.40074	3.85236	6.31184	5.16625	4.40481	3.43476	5.1364	2.63051	4.90378	2.88854	4.06729	4.44072	5.22081	5.91662	5.85895	5.69941	3.38158	3.3751	3.9726	3.45847	1.07261	4.30585
Solyc01g066860.3.1	47.3121	23.4355	32.069	26.0072	20.5368	14.3239	12.9027	12.9662	16.1418	15.1162	19.2949	18.798	43.6321	52.8089	46.4118	41.8575	13.808	16.7383	12.2125	14.4308	15.0158	10.1578	17.8729	17.1254	36.2196	29.1266	26.2961	20.0338	10.9917	15.2171	14.1754	21.6965	17.0618	18.2344	19.503
Solyc01g066870.3.1	39.8906	113.611	49.3646	57.913	32.553	44.84	27.3934	35.3392	37.3381	83.0432	29.9854	57.0653	44.9677	40.4868	48.2463	47.5049	27.9917	39.8635	21.7535	65.0611	40.0057	51.84	32.8572	75.566	39.1338	46.163	70.0133	30.9958	34.1965	26.8111	33.751	32.6976	62.022	33.7873	81.0513
Solyc01g066880.3.1	31.1703	30.3982	40.3565	29.2246	26.8726	56.6727	31.7604	35.3392	47.8548	18.2733	42.7618	25.5116	36.7311	49.2883	53.0159	55.8099	29.4006	57.0423	29.7679	47.4506	37.704	24.8692	44.2308	25.6882	33.0278	44.2395	33.5275	30.6178	43.7633	22.4634	42.5262	44.4626	19.598	35.3962	25.8351
Solyc01g066900.3.1	14.1009	10.529	23.7815	7.77536	25.3433	19.6175	15.6817	26.4408	41.2513	24.6834	47.7159	32.8965	17.1412	15.8427	22.9307	4.65083	22.8254	20.9228	20.6086	22.5023	43.0746	15.7622	50.9105	34.0368	14.2936	9.89207	7.88882	18.5219	24.2225	21.9803	27.6758	47.824	15.6784	46.6586	30.3942
Solyc01g066910.3.1	2.9686	3.39645	11.1701	3.21739	2.40324	2.8025	1.38952	3.55934	15.245	5.16628	12.7764	5.70653	3.5618	8.80148	6.42061	1.99321	3.00582	3.74409	1.14492	3.42427	12.1661	4.20324	17.1507	8.34865	2.63667	1.64868	1.3148	1.88999	2.44261	4.10621	4.72514	14.9737	3.45847	17.1618	10.1314
Solyc01g066917.1.1	0	3.22663	0	1.87681	0	2.49111	0	1.27119	0	1.62642	0	0	0	3.52059	0	4.31863	0	2.42265	0	1.46754	0.109605	3.5027	0	0.428136	0	4.39648	2.30091	0	2.23906	0	6.07518	0.152792	1.38339	0	0.759856
Solyc01g066940.3.1	9.64795	5.77397	14.0527	7.77536	8.52058	5.605	16.6742	7.11868	22.6637	7.27107	17.4697	5.70653	9.34973	9.68163	16.877	6.64404	8.92352	8.58938	6.86952	9.29444	18.304	5.25405	19.1366	11.7737	10.2692	6.31993	7.88882	7.18194	5.90296	7.97088	8.10023	22.6133	8.99203	17.6981	11.1445
Solyc01g067000.3.1	12.0599	5.94379	16.575	6.97101	17.9151	6.53916	18.2622	10.1695	23.3159	6.02733	17.4697	6.71357	13.3568	4.40074	16.6936	8.30505	14.9352	7.0477	22.8984	7.58231	26.1955	8.40648	22.3862	9.84713	8.18757	7.69383	6.90272	20.0338	6.92072	15.7002	5.40016	24.5996	7.14751	7.50828	12.1577
Solyc01g067010.3.1	7.97811	1.5284	10.0891	1.07246	11.3608	0.311389	15.0862	0.762716	10.109	2.00911	7.30079	1.67839	23.1517	4.40074	12.8412	0.996606	11.6475	1.1012	12.9758	2.6905	13.7006	0.70054	10.471	1.92661	21.0934	2.19824	2.30091	17.5769	2.64616	16.4248	1.35004	13.7513	2.99734	13.944	4.55913
Solyc01g067020.3.1	0.185538	0.67929	0.360326	0	1.31086	0	0.992513	0.254239	1.79353	0.861047	0.782227	0.671357	0	0	0.183446	0.332202	0.939318	1.32144	0.76328	0.244591	1.64407	0.35027	2.88854	1.49848	0.832634	0	0	0.755994	0	1.44925	0	1.83351	0.691695	3.75414	0.759856
Solyc01g067030.2.1	0.185538	1.35858	0	0.804347	2.40324	0.311389	1.58802	1.27119	0.896767	1.05239	1.30371	1.00704	0.89045	0.880148	0.366892	0.664404	2.16043	0.22024	1.52656	0.489181	0.438419	1.05081	1.0832	0.214068	0.138772	0.27478	0.657402	1.88999	0.407101	2.8985	0	0.305585	0.46113	2.14522	0.253285
Solyc01g067070.3.1	15.7707	20.5485	10.0891	18.2319	24.6878	22.7314	26.2023	22.373	18.9136	21.0478	18.252	19.805	19.8125	13.2022	11.0068	20.2643	24.8919	23.5657	23.6617	22.9915	16.9887	15.0616	16.7896	20.7646	15.9588	13.739	20.7082	23.2468	22.187	24.3957	15.5254	16.196	19.1369	13.4076	22.2891
Solyc01g067080.3.1	5.38059	5.60415	6.84619	4.82608	5.46191	10.8986	6.15358	14.7458	9.37529	5.16628	7.56153	13.7628	5.56531	2.64044	9.35574	5.64743	5.16625	10.3513	5.7246	9.78363	10.1932	5.95459	8.66562	15.1988	5.68967	2.19824	6.57402	5.66996	10.9917	6.28009	6.7502	6.57007	3.68904	5.36306	11.9044
Solyc01g067090.3.1	13.5442	17.4917	9.00815	16.0869	12.8901	11.21	8.73411	10.4238	6.44042	14.4465	5.47559	5.70653	14.915	24.6442	9.90608	14.2847	10.7082	11.4525	12.2125	11.9849	6.46668	14.7113	7.40189	7.27831	18.318	15.1129	19.0647	11.3399	6.51361	12.0771	15.5254	5.80611	14.5256	5.89936	9.11827
Solyc01g067100.3.1	43.7869	58.5888	37.8342	58.1811	45.6616	51.3791	50.6182	51.102	32.3651	48.3143	35.2002	43.6382	52.5366	57.2096	31.9196	61.1252	39.6392	59.2447	47.3234	53.3208	33.3198	60.2465	29.2465	34.0368	50.0968	58.5281	65.0828	44.0367	52.7196	41.3036	50.6265	35.1423	54.8745	33.251	37.7395
Solyc01g067103.1.1	6.86489	8.32131	3.96358	5.63043	8.08362	4.04805	7.34459	4.5763	3.83164	8.80182	0.782227	4.36382	3.33919	1.7603	4.21926	3.98642	10.4264	3.52385	9.92264	3.91345	2.74012	6.30486	4.33281	4.28136	8.46511	6.04515	8.21752	4.91396	4.47811	9.42013	6.07518	1.83351	11.7588	1.07261	4.81242
Solyc01g067120.3.1	11.3178	1.69823	24.5022	0.268116	9.61296	2.49111	9.52812	1.52543	33.1804	2.3918	31.8106	3.02111	14.2472	1.7603	27.7003	0.664404	10.6143	3.96433	8.39608	0.489181	36.7176	2.80216	37.0094	9.84713	18.1792	3.02258	1.3148	9.63892	4.88521	9.90321	2.70008	47.3656	3.22791	36.4688	12.411
Solyc01g067140.2.1	0.185538	4.58521	0.360326	4.28985	0.436953	3.11389	0.397005	2.54239	0.244573	4.01822	0.260742	3.02111	0.222613	3.52059	0.550338	6.64404	0.469659	3.30361	0	3.66886	0.219209	3.5027	0.180534	1.49848	1.38772	6.04515	3.94441	1.13399	2.84971	0.966167	0.67502	0.152792	1.84452	1.07261	2.78614
Solyc01g067165.1.1	2.78306	1.01894	2.88261	1.34058	0.436953	1.55694	2.18353	1.27119	1.63049	0.382688	1.8252	0.335679	3.78441	1.7603	0.733784	3.65422	1.31504	0.880962	1.52656	0.733772	0.986442	0.35027	1.6248	0.856272	2.08159	0.27478	2.95831	1.13399	1.2213	2.8985	2.02506	1.22234	0.46113	0.536306	1.01314
Solyc01g067180.3.1	0.927688	0.849113	3.24293	0.804347	0.873905	1.24555	1.19102	1.52543	2.93487	0.765375	2.08594	1.34271	1.55829	1.7603	3.11858	1.32881	0.657522	0.880962	0.76328	1.71213	2.3017	0.70054	1.80534	2.35475	1.5265	1.09912	0.328701	0.944993	0.814202	0.724625	0.67502	2.44468	0.46113	1.07261	1.51971
Solyc01g067210.3.1	2.41199	3.05681	2.52228	2.94927	2.84019	2.49111	1.58802	2.79662	1.46744	3.25285	0.521485	2.01407	2.44874	4.40074	1.65101	1.99321	3.47548	3.96433	3.43476	4.64722	1.20565	4.55351	1.6248	1.92661	4.0244	7.14427	4.60181	2.45698	4.88521	1.20771	4.05012	0.763962	4.84186	0	2.02628
Solyc01g067250.3.1	2.22645	4.24557	5.76521	4.55797	1.09238	2.8025	2.77904	2.79662	2.77183	2.29613	3.65039	2.68543	4.22964	7.04119	2.20135	5.31523	3.09975	4.18457	3.05312	3.91345	2.3017	1.75135	1.44427	1.28441	3.05299	4.94603	6.57402	1.88999	4.27456	2.17388	9.45027	3.20864	2.30565	2.14522	1.01314
Solyc01g067273.1.1	7.60704	17.6616	7.20652	15.0145	6.11734	8.09611	7.7416	6.6102	6.27737	9.66287	3.38965	4.6995	6.67838	22.8839	8.07162	15.6135	7.13881	6.60721	6.10624	7.8269	5.91865	14.0108	5.41602	2.56882	12.7671	21.7076	14.7915	6.04795	12.6201	6.52163	14.8504	4.73656	9.91429	2.68153	5.0657
Solyc01g067280.3.1	12.0599	7.81184	11.5304	10.7246	10.2684	7.16194	12.9027	9.91531	10.2721	7.1754	11.7334	6.71357	8.9045	13.2022	13.9419	6.31184	7.04488	7.70842	5.7246	6.60395	13.043	7.0054	13.7206	10.4893	11.5181	7.96861	6.90272	7.93794	10.7882	9.90321	6.07518	15.2792	5.99469	12.8713	7.34527
Solyc01g067295.1.1	13.1732	0.67929	16.575	3.4855	172.815	11.8328	150.068	9.40683	223.54	10.6196	295.16	14.7699	20.4804	5.28089	20.5459	2.98982	109.149	8.36914	78.2362	10.5174	218.99	11.2086	207.433	25.9022	16.9302	1.92346	0.657402	149.498	16.284	142.751	11.4753	209.173	19.598	196.824	25.0752
Solyc01g067300.3.1	5.00951	6.28344	10.4494	12.0652	5.68039	8.71888	5.16107	7.62716	8.23395	1.33941	9.38673	7.38493	6.23315	7.04119	6.60405	4.65083	4.60266	4.40481	7.6328	8.31608	7.0147	1.05081	5.05495	3.85322	1.5265	5.77037	1.97221	4.72496	4.07101	4.58929	3.3751	5.34773	0.92226	8.58089	2.78614
Solyc01g067330.3.1	0.371075	3.22663	0	5.63043	0.218476	9.03027	0.397005	7.11868	0.0815243	2.3918	0	4.02814	0.445225	7.04119	0.366892	4.98303	0.375727	5.94649	0.76328	5.87018	0.438419	1.40108	0.180534	6.85017	0.138772	5.49559	2.95831	0	6.10651	0.724625	7.42522	0.916755	3.22791	0	3.03942
Solyc01g067360.3.1	34.1389	25.6432	23.4212	36.1956	22.7215	30.2047	20.6443	30.7629	18.343	41.8086	20.5987	40.2814	30.4979	37.8464	29.9017	33.2202	21.6982	37.0004	15.6472	35.2211	21.7017	46.9362	17.3312	40.0307	34.138	26.9284	26.2961	19.8448	40.9136	24.3957	34.426	21.5437	43.1157	28.9605	34.9534
Solyc01g067380.3.1	13.9153	28.1906	18.7369	36.4637	10.0499	23.6655	9.13112	22.6272	8.31548	26.6925	6.25782	20.4764	12.0211	35.2059	14.3088	37.2066	9.29925	26.8693	10.6859	28.6171	9.426	26.6205	9.02669	22.6912	13.0446	34.6222	20.7082	10.7729	26.0545	11.594	22.9507	6.1117	23.2871	5.36306	21.7825
Solyc01g067390.3.1	65.4948	88.6474	54.0489	90.355	68.6016	60.4094	75.6295	62.5427	57.8822	83.7129	57.1026	62.1005	74.7978	47.528	48.4297	76.4065	77.118	63.6495	81.671	57.968	57.6521	92.121	54.8823	51.3763	71.7453	84.3574	84.4761	79.0014	64.5255	76.5687	75.6022	59.8946	90.1509	41.8319	49.1373
Solyc01g067400.3.1	41.1893	35.6627	24.5022	40.7536	35.1747	30.2047	32.5544	30.2544	25.1095	37.7904	22.1631	29.204	31.611	32.5655	24.9486	39.1998	37.2909	31.4944	36.6374	36.9332	23.1266	39.5805	25.8163	26.3304	37.3298	35.1718	33.5275	34.5867	31.9574	36.9559	18.9005	24.9052	41.2711	20.9159	24.0621
Solyc01g067440.3.1	3.33968	3.90592	8.28749	3.75362	7.86515	15.8808	8.1386	17.034	26.4139	6.60136	29.9854	31.5538	4.22964	5.28089	9.1723	2.98982	7.23275	17.6192	7.25116	21.0348	21.2633	5.25405	25.6358	38.9604	2.91422	4.39648	4.93051	7.37094	18.116	6.52163	17.5505	26.5859	8.06977	22.5248	29.6344
Solyc01g067460.2.1	2.78306	1.86805	5.76521	0.268116	4.36953	25.8453	5.95508	23.39	56.8224	18.943	80.3087	60.0865	2.44874	0	7.88817	0.332202	9.67497	23.786	4.19804	41.825	50.199	19.6151	74.741	64.0063	1.24895	0	1.97221	3.21297	20.9657	10.3863	20.2506	49.0464	15.909	66.5019	67.3739
Solyc01g067480.3.1	25.4186	40.0781	20.1782	44.7753	26.8726	42.9716	29.1799	37.6273	22.5822	40.3736	24.249	28.8684	35.1728	55.4493	23.2976	53.1523	28.3674	43.8279	28.623	44.5155	24.5515	42.3827	23.6499	31.6821	32.1952	34.6222	36.8145	25.5148	42.1349	29.9512	45.9013	25.8219	39.8877	27.3516	28.1147
Solyc01g067490.3.1	14.2864	18.171	16.575	13.4058	20.5368	18.9947	23.4233	19.3221	21.4409	19.6127	13.8194	21.1477	15.1377	14.9625	16.6936	14.6169	22.1679	18.5002	17.5554	17.8551	17.5368	18.214	18.595	19.2661	13.8772	14.2885	16.435	20.9788	17.9124	21.4972	20.9256	19.0991	23.5176	9.1172	20.0095
Solyc01g067500.3.1	39.705	53.3243	41.0771	52.0145	42.1659	47.3311	47.0451	53.8986	48.2624	60.7517	50.584	50.6875	42.7416	45.7677	47.329	48.1693	42.739	58.584	41.9804	54.0545	49.6509	55.3427	44.9529	52.6607	47.4601	51.9334	56.5366	43.2807	57.6048	41.5452	54.0016	54.0885	62.9442	45.586	49.1373
Solyc01g067510.3.1	190.918	82.8734	184.487	90.6231	91.5416	88.123	104.412	65.8478	112.014	47.836	76.1368	69.4855	171.634	99.4568	204.909	74.7455	89.7988	72.8996	97.6999	71.6651	104.672	48.3373	97.1272	53.3029	219.399	87.6547	66.3976	93.9323	76.1279	84.2981	58.7267	85.8693	40.81	56.3121	37.9928
Solyc01g067530.3.1	38.4063	48.3994	35.6723	49.8695	55.493	58.2297	55.7792	68.1359	42.0665	66.205	51.627	43.9739	36.5085	31.6853	29.3513	43.8507	64.4372	70.6972	48.0867	67.2624	36.0599	63.0486	38.0926	34.0368	30.8075	43.69	64.7541	61.2355	52.1089	56.5208	59.4017	37.8925	61.3303	55.7758	36.9796
Solyc01g067550.3.1	47.1265	67.5894	34.231	74.2681	32.116	41.1033	47.4421	36.8646	21.3594	37.3121	22.9453	23.4975	67.8968	74.8126	36.5057	94.0132	37.197	44.7088	45.4152	35.4656	21.1537	38.88	18.9561	20.7646	61.8925	66.7715	69.6846	43.2807	42.542	34.5405	49.2764	19.7102	51.6466	17.1618	20.7694
Solyc01g067560.3.1	14.6575	10.6988	5.40489	14.7464	16.6042	7.16194	15.6817	9.40683	10.8427	13.8724	11.4727	7.38493	11.7985	5.28089	6.60405	12.9559	19.1621	5.72625	19.4636	4.64722	11.2893	15.7622	12.2763	6.85017	14.2936	14.0138	12.4906	20.7898	6.92072	15.4587	6.07518	10.5427	17.0618	7.50828	6.33213
Solyc01g067570.3.1	5.75166	6.11361	5.40489	6.70289	5.02496	5.91638	5.95508	6.6102	5.54365	5.16628	3.12891	5.70653	10.6854	8.80148	6.05372	7.64065	6.29343	8.80962	5.7246	6.60395	5.37063	5.95459	4.15228	6.85017	11.5181	4.1217	5.58792	6.04795	7.12427	5.31392	6.07518	3.36143	5.30299	4.29045	6.58541
Solyc01g067580.3.1	10.7612	9.0006	12.9717	8.84782	9.39448	16.5036	10.9176	11.9492	20.4626	10.5239	19.2949	21.8191	9.57234	12.3221	19.9956	10.9627	11.5536	16.7383	9.541	15.8984	19.6192	14.0108	26.8995	30.1836	7.91002	7.69383	6.90272	11.1509	17.9124	8.6955	13.5004	23.6828	8.99203	13.4076	18.9964
Solyc01g067590.3.1	36.1798	36.342	31.3483	34.855	33.8638	39.8578	35.135	42.4578	39.4578	39.1298	32.3321	32.5608	38.2894	33.4456	34.3044	41.193	39.0756	41.8457	38.5456	33.9981	38.6905	40.2811	37.19	34.4649	36.3584	34.897	36.4858	39.8787	39.0817	27.2942	35.101	41.8651	45.6519	31.1057	36.2198
Solyc01g067600.3.1	12.9876	27.5113	10.8098	38.8768	16.3857	12.4555	13.4982	18.0509	8.64157	20.1868	1.56445	11.0774	7.34622	16.7228	10.8233	14.2847	24.6101	14.5359	16.4105	14.92	6.02826	21.7167	5.05495	8.34865	29.6973	30.2258	27.9396	19.6558	10.7882	19.0818	19.5756	3.51423	20.2897	4.82675	5.57227
Solyc01g067610.3.1	3.89629	5.2645	5.76521	8.04347	4.15105	5.605	6.74909	3.3051	4.32079	2.96583	7.82227	3.69246	9.57234	7.04119	8.07162	9.96606	4.69659	7.92866	8.01444	4.89181	5.69944	5.60432	5.59655	2.56882	7.35494	7.69383	6.24532	4.91396	5.29231	3.62313	7.42522	8.55638	3.22791	9.1172	3.54599
Solyc01g067620.3.1	10.7612	4.75503	15.1337	6.97101	14.4194	8.40749	11.1161	6.10173	12.4732	4.7836	5.73633	4.36382	12.4663	7.92133	19.0784	8.30505	11.0839	7.70842	12.5941	7.8269	9.20679	3.85297	7.94349	8.99085	14.016	5.22081	3.94441	10.7729	9.15977	13.2848	2.02506	11.6122	2.07508	10.1898	8.6117
Solyc01g067630.3.1	72.5452	79.9865	99.8102	72.1231	37.5779	72.865	38.1125	82.3733	61.2247	86.9658	60.753	100.032	46.526	58.9699	76.6804	47.1727	44.9933	87.2152	41.2171	82.427	66.3108	102.979	68.0613	109.389	30.8075	57.9785	64.4254	37.9887	88.9516	41.7867	88.4276	55.1581	88.9981	58.9936	105.113
Solyc01g067640.3.1	47.8687	61.8154	44.3201	61.1304	49.1572	48.2652	41.6855	42.2036	38.0718	49.4624	27.8994	39.2744	53.427	39.6067	42.5595	59.4642	49.4081	40.7445	49.9949	40.3575	34.5255	54.9924	38.4537	34.4649	57.4518	59.0776	48.9764	55.9436	41.3207	45.6514	45.9013	27.1971	49.3409	38.614	36.4731
Solyc01g067660.3.1	174.776	43.3048	109.539	25.7391	93.5079	12.4555	101.038	13.9831	104.596	26.8838	83.6983	21.1477	201.019	24.6442	147.674	27.5728	96.7497	14.7561	98.0815	16.6322	85.1628	19.6151	84.4898	31.0399	180.404	30.2258	39.4441	124.739	20.5586	119.563	6.07518	107.413	23.7482	98.144	33.4336
Solyc01g067680.3.1	32.8401	49.758	23.7815	41.2898	65.106	98.7102	61.5358	70.9326	30.5716	53.0023	36.7647	56.0583	28.2718	62.4905	24.7652	43.1863	53.9168	71.1377	46.1785	90.9877	39.7865	60.5967	28.5243	55.4436	30.5299	51.109	52.9208	45.7376	75.1101	54.1054	76.9522	36.3646	62.9442	42.3682	66.1074
Solyc01g067690.3.1	4.08183	5.43432	4.32391	4.82608	4.80648	6.22777	3.77155	1.27119	3.83164	2.77449	5.73633	3.02111	7.79144	3.52059	4.03581	2.98982	4.03907	2.64289	2.67148	4.15804	4.16498	2.10162	4.87441	2.14068	4.0244	3.57214	6.24532	3.77997	3.05326	5.07238	6.7502	4.58377	2.76678	8.58089	1.26643
Solyc01g067700.3.1	4.08183	4.24557	5.04456	5.63043	3.93257	1.55694	5.35957	4.06782	4.07621	5.16628	2.60742	3.02111	3.5618	2.64044	5.31993	6.31184	3.09975	3.52385	5.7246	2.93509	3.39775	4.20324	2.34694	2.78288	4.0244	3.84692	5.25921	4.72496	2.84971	5.55546	2.02506	1.06955	5.30299	2.14522	1.51971
Solyc01g067710.3.1	34.51	42.7953	26.6641	40.7536	23.1585	39.235	25.2098	33.5595	16.4679	34.3462	14.8623	32.2251	27.1587	34.3258	20.3625	32.888	23.9526	29.0717	31.6761	32.286	22.1401	31.174	15.5259	26.5444	36.9134	39.5683	29.5831	28.9168	35.6213	26.3281	32.4009	14.8209	38.2738	20.9159	25.5818
Solyc01g067720.3.1	26.9029	23.0959	53.6885	20.1087	27.528	33.63	28.9814	29.4917	64.8118	30.7107	51.1055	39.6101	23.3743	16.7228	48.0628	23.2541	25.3616	26.2086	25.9515	33.0197	58.0905	26.6205	61.562	53.517	28.3096	20.8833	20.3795	28.7278	36.6391	34.2989	24.3007	51.3383	24.2093	52.0217	52.1767
Solyc01g067730.3.1	251.589	318.927	469.865	310.478	397.19	591.327	344.005	653.139	617.628	485.918	672.455	869.072	218.828	276.367	411.653	295.328	379.484	609.405	293.481	621.26	650.833	427.329	706.248	1018.11	180.543	286.046	313.909	320.73	648.308	375.356	511.665	661.133	446.604	534.161	943.487
Solyc01g067740.3.1	310.961	269.678	326.095	254.978	180.898	275.89	126.049	248.645	57.067	206.651	63.3604	296.74	327.686	280.767	320.847	297.985	149.07	296.223	120.217	294.243	61.4882	199.304	59.5762	333.732	254.786	223.396	259.016	118.313	284.971	78.018	259.208	65.8535	216.731	93.3172	341.682
Solyc01g067750.3.1	152.883	171.86	152.057	212.616	112.297	212.678	129.424	191.187	120.819	188.569	135.586	160.79	140.246	179.55	129.146	195.003	129.814	186.544	119.453	218.175	125.388	192.298	114.278	178.105	127.948	182.729	212.669	118.313	185.842	137.196	216.006	105.58	171.54	143.194	142.346
Solyc01g067790.3.1	8.16365	14.0953	9.00815	13.6739	14.4194	7.16194	16.0787	10.4238	10.4351	14.1594	9.12599	12.4201	6.67838	7.04119	5.50338	9.96606	20.1953	9.91082	16.0289	8.07149	12.3853	15.7622	11.5542	7.49238	10.963	17.8607	13.4767	17.5769	11.1953	17.391	10.8003	7.94521	15.2173	10.7261	8.35841
Solyc01g067800.3.1	12.431	8.32131	15.1337	7.77536	8.95753	8.09611	8.33711	11.9492	10.1905	8.89749	7.56153	12.4201	12.0211	10.5618	13.575	11.2949	10.8961	11.4525	11.0676	10.5174	7.78193	5.95459	9.02669	12.2019	10.4079	6.04515	9.53233	9.44993	9.77042	10.3863	8.10023	9.32034	8.06977	9.1172	13.1708
Solyc01g067820.3.1	7.60704	8.32131	19.0973	7.77536	10.7053	17.4378	10.7191	20.3391	22.1746	9.37585	26.0742	22.1548	7.79144	8.80148	13.9419	6.31184	12.2111	16.518	10.6859	22.0132	22.3594	8.40648	24.9137	32.3243	7.63248	9.34251	10.5184	8.50493	17.5053	13.7679	17.5505	25.3635	9.68373	31.642	24.5687
Solyc01g067830.3.1	12.6166	14.0953	10.8098	13.1377	14.6379	11.8328	13.2997	9.66107	10.7612	12.9157	14.0801	10.7417	11.1306	6.16104	13.0247	14.6169	15.2169	13.6549	13.3574	14.1863	11.5085	12.96	12.6374	12.63	11.2406	12.6399	13.4767	13.4189	9.97397	13.0433	9.45027	10.0843	12.6811	6.43567	11.9044
Solyc01g067890.3.1	740.109	342.702	516.707	361.42	379.493	128.915	362.664	137.543	389.768	336.574	403.369	197.715	571.224	219.157	563.179	320.243	427.577	166.282	325.539	156.783	414.744	294.577	379.302	213.426	648.761	304.181	260.989	398.787	230.623	424.872	216.006	372.202	311.032	419.391	232.516
Solyc01g067900.3.1	48.9819	42.7953	40.3565	51.2101	41.5105	33.0072	32.7529	39.1527	34.2402	37.3121	27.1172	40.9528	48.3069	14.0824	44.7608	51.1591	34.379	26.6491	43.8886	31.5522	33.539	32.2248	27.9827	42.8136	32.8891	48.3612	45.032	44.6037	34.6036	34.5405	20.9256	31.1697	35.9681	11.2624	38.2461
Solyc01g067905.1.1	5.75166	14.7746	12.9717	14.2101	15.2933	33.3186	14.4907	35.8476	21.1148	22.2916	26.0742	53.0372	5.78793	14.9625	11.3736	10.6305	12.3051	37.6611	8.39608	36.1994	23.7842	21.7167	27.9827	56.5139	5.55089	13.1894	13.8054	6.23695	39.0817	14.0094	33.751	25.6691	23.0565	25.7427	53.1899
Solyc01g067930.3.1	14.4719	10.0195	17.656	9.38405	18.1335	11.5214	12.5057	12.9662	15.0005	15.2118	6.25782	15.4412	7.1236	0.880148	16.877	6.64404	19.1621	7.48818	16.7922	12.2295	12.4949	13.6605	14.8038	21.1927	15.5425	13.1894	6.24532	20.2228	13.2308	21.7388	8.10023	7.48683	14.7562	6.43567	16.9701
Solyc01g067940.2.1	8.16365	12.3971	10.8098	8.04347	7.20972	11.8328	8.73411	9.91531	12.7178	6.21868	14.3408	16.1126	11.3532	24.6442	12.2909	7.97285	10.6143	16.9585	8.39608	10.5174	15.1254	8.40648	15.7064	12.2019	10.2692	9.61729	8.54622	10.0169	14.2485	5.55546	7.42522	18.9463	6.68638	21.9885	15.957
Solyc01g068000.3.1	24.1199	14.9444	21.9799	14.7464	20.7553	14.9467	15.8802	15.0001	20.1365	11.1936	19.0342	10.406	26.9361	17.603	22.5638	20.5965	19.7257	18.0597	23.28	15.6538	23.8938	11.5589	19.1366	13.0581	25.3953	17.8607	11.8332	17.0099	18.3195	17.8741	10.1253	23.2244	11.7588	17.6981	12.9175
Solyc01g068020.3.1	23.1922	30.9077	15.1337	38.8768	13.5455	30.2047	15.4832	29.4917	11.1688	34.8246	17.7305	30.5467	23.1517	27.2846	16.1432	39.532	17.1895	26.4289	11.0676	36.9332	15.5639	34.3265	8.84616	31.2539	17.2078	31.8744	31.884	15.8759	35.2142	14.4925	27.0008	12.529	34.8153	19.8433	27.8614
Solyc01g068030.3.1	60.1142	21.7373	37.1136	40.2174	43.0398	35.8097	39.7005	38.6443	32.6912	54.246	44.0655	43.6382	65.0029	22.8839	43.2932	48.1693	34.7548	31.7146	30.1496	40.3575	36.7176	45.1848	33.2182	42.5995	60.7823	37.6448	29.5831	34.9647	48.8521	36.2313	45.2263	37.1286	55.5662	49.3401	49.6439
Solyc01g068050.3.1	8.34919	6.62308	7.92717	8.31159	11.3608	17.1264	12.1087	12.4577	18.0984	10.0456	18.7735	11.7487	6.23315	9.68163	8.07162	7.64065	13.4322	13.8751	15.6472	13.4525	14.9062	12.6097	21.6641	15.4129	5.82844	7.14427	7.88882	12.2849	15.0627	11.8355	16.2005	17.2655	13.6033	17.6981	15.1971
Solyc01g068060.3.1	39.1484	33.9645	94.7657	26.2753	29.2758	52.3133	31.5619	45.763	81.4428	22.4829	82.6554	69.1498	35.3954	92.4156	107.866	35.8778	25.7373	52.6375	20.9902	60.4139	87.5742	19.2649	74.1994	103.181	25.3953	26.6536	30.8979	22.1128	67.9859	34.2989	48.6014	95.9536	18.2146	85.2726	94.7287
Solyc01g068065.1.1	7.05043	4.92486	16.575	4.28985	5.24343	2.8025	6.94759	3.81358	18.8321	2.77449	16.6875	7.38493	11.7985	0	22.9307	4.65083	5.54197	4.62505	9.541	2.6905	19.1808	1.75135	18.4145	12.2019	6.5223	4.39648	4.60181	7.55994	6.71717	8.21242	4.05012	18.4879	3.22791	7.50828	9.37155
Solyc01g068070.3.1	4.63844	19.0201	7.56684	19.0362	10.9238	19.6175	11.1161	18.8137	7.90785	20.0911	7.04005	13.7628	4.67486	24.6442	5.87027	9.96606	10.3325	24.4467	9.541	19.8118	5.37063	16.813	6.49922	9.84713	5.96721	21.158	22.6804	9.82792	15.0627	8.21242	18.9005	5.34773	17.9841	5.36306	6.8387
Solyc01g068080.3.1	6.49381	7.98166	6.84619	6.70289	11.1423	4.98222	10.5206	3.81358	14.1037	6.69704	13.5586	8.72764	9.12712	7.92133	9.35574	8.96945	9.20531	9.02986	11.4492	7.58231	14.9062	7.35567	10.832	7.70645	8.18757	9.34251	11.5045	10.2059	7.32782	7.72934	9.45027	11.765	5.07243	13.4076	4.30585
Solyc01g068100.3.1	123.011	157.765	130.438	158.725	121.473	119.262	122.675	110.594	99.052	126.957	96.4747	93.6543	145.811	108.258	116.855	168.426	128.405	111.882	127.468	113.735	104.672	120.843	89.0032	87.5538	170.551	180.53	136.082	134.378	103.811	121.496	93.8277	114.9	141.567	85.2726	93.4622
Solyc01g068130.3.1	16.8839	31.7568	21.6195	42.8985	37.3595	34.8755	42.0825	34.3222	39.2132	37.3121	46.6729	42.2955	18.9221	39.6067	15.9598	43.5185	40.5785	34.798	35.1109	42.5588	38.5809	37.4789	49.2857	37.2478	15.1262	36.2709	38.458	30.8068	32.5681	39.3713	31.7259	47.3656	36.6598	40.2229	40.2723
Solyc01g068140.3.1	11.1323	14.9444	15.1337	8.31159	4.588	5.605	4.36706	7.11868	6.11432	6.31435	6.51856	5.37086	14.0246	8.80148	13.3916	7.97285	6.01163	6.16673	4.57968	4.64722	6.57628	6.30486	6.13815	4.92356	14.5711	5.77037	8.87492	6.61495	6.92072	4.34775	8.77525	7.79241	4.38073	6.97198	4.55913
Solyc01g068150.3.1	14.1009	11.2083	14.0527	12.3333	15.0749	18.3719	15.4832	12.2035	18.1799	11.5763	25.292	17.4553	13.3568	14.9625	13.2081	9.30166	11.2718	18.9407	14.5023	14.92	19.5096	12.96	19.4977	17.3395	11.3793	7.14427	9.20363	9.26093	17.3018	11.594	16.8755	16.96	14.5256	18.7707	26.3417
Solyc01g068155.1.1	1.29876	1.86805	1.08098	0.804347	1.31086	0.934166	1.19102	0.762716	1.30439	0.47836	2.60742	0.335679	1.55829	0	1.65101	2.98982	1.12718	1.54168	2.28984	0.978363	2.19209	0.70054	1.44427	1.07034	0.555089	0.549559	0.986103	0.566996	0.407101	0.966167	0	1.9863	1.61395	0.536306	1.51971
Solyc01g068160.3.1	13.7298	12.2272	12.6114	9.65217	21.4107	7.16194	15.8802	10.9323	21.6855	8.13211	15.3838	9.399	11.5759	8.80148	12.4743	7.64065	19.3499	9.91082	20.9902	6.84854	19.0712	14.7113	19.1366	8.13458	13.0446	5.49559	12.8193	20.2228	7.12427	17.391	6.07518	15.2792	8.76147	15.5529	9.11827
Solyc01g068170.3.1	4.82398	3.7361	2.88261	8.04347	4.15105	6.22777	2.97754	8.13564	4.07621	8.41913	2.08594	4.36382	4.00703	4.40074	3.11858	6.64404	4.69659	5.06553	4.96132	8.56067	2.08249	5.60432	3.61068	8.99085	4.71826	6.31993	6.57402	4.91396	7.32782	3.62313	6.7502	2.29189	6.68638	1.07261	7.59856
Solyc01g068180.3.1	3.71075	5.43432	1.80163	3.21739	5.24343	2.17972	5.35957	3.3051	6.27737	3.82688	7.56153	2.34975	4.45225	1.7603	4.4027	4.98303	5.72984	5.50601	5.7246	5.38099	5.58984	5.60432	6.49922	4.70949	5.55089	3.84692	3.94441	5.85895	4.27456	5.07238	6.7502	5.80611	2.99734	10.7261	3.79928
Solyc01g068190.3.1	25.6042	19.5296	39.6358	20.3768	21.4107	34.8755	21.8353	31.2714	26.4139	20.9522	45.3692	45.988	24.4874	13.2022	31.7361	23.5863	26.6766	35.679	12.5941	48.4289	31.6758	22.7676	31.0518	48.8075	19.2894	20.3337	26.2961	20.6008	31.1432	23.188	29.0258	38.6565	19.598	30.5694	40.0191
Solyc01g068200.3.1	23.3777	23.6053	20.8989	20.1087	31.4606	22.1086	25.2098	22.1188	19.4028	26.0228	14.8623	16.7839	20.703	16.7228	17.0605	19.5999	25.7373	20.0419	29.7679	22.2577	18.4136	25.5697	17.6923	19.9083	23.3138	18.685	26.9535	27.7828	19.3373	31.1589	16.8755	18.1823	26.9761	18.7707	12.411
Solyc01g068210.3.1	60.4852	72.6841	48.644	66.4927	54.4006	65.703	54.3897	50.3392	43.2894	54.82	39.3721	31.2181	66.3386	65.131	54.8503	76.7387	54.5744	49.3339	57.246	48.1844	40.0057	49.0378	30.5102	34.8931	75.4922	69.2445	62.4532	54.9986	49.8699	54.5884	43.8763	35.7534	56.9496	39.6866	37.7395
Solyc01g068240.3.1	19.1104	43.3048	21.9799	45.3116	39.9812	37.3666	34.5394	35.5934	19.4843	45.0615	21.3809	27.5256	16.6959	18.4831	16.3267	32.888	40.2028	43.1671	35.4925	32.7751	20.1673	41.6821	19.6782	25.0459	21.2322	28.3023	46.6755	36.0987	25.4438	35.9897	34.426	15.2792	38.0432	19.307	17.4767
Solyc01g068250.2.1	3.15414	3.7361	3.24293	2.41304	4.588	0.311389	3.97005	5.33901	3.83164	3.92255	2.86817	4.36382	0.445225	0	1.83446	1.99321	5.26018	2.64289	4.19804	4.64722	3.17854	2.80216	5.23548	1.92661	2.35913	3.02258	0.986103	4.72496	1.6284	3.86467	3.3751	2.44468	3.68904	3.75414	2.78614
Solyc01g068260.3.1	7.05043	14.7746	6.12554	14.4782	10.2684	15.258	17.0712	14.2374	15.4081	15.1162	14.3408	7.38493	15.3603	12.3221	7.70473	15.6135	14.6534	16.9585	13.739	16.3876	12.2757	12.96	9.92936	6.42204	9.0202	12.9146	16.7637	12.0959	17.3018	12.8017	12.8254	14.0569	12.6811	8.04459	7.34527
Solyc01g068263.1.1	2.59753	4.75503	1.4413	3.4855	3.05867	4.67083	4.16855	0.762716	2.44573	3.25285	2.08594	2.01407	1.33568	2.64044	0.91723	1.66101	4.32086	3.74409	4.19804	4.40263	2.52091	3.5027	2.52747	2.35475	2.63667	4.94603	6.90272	3.02398	3.46036	3.14004	4.72514	1.68072	3.22791	0	1.773
Solyc01g068267.1.1	0.74215	1.5284	0.360326	1.87681	1.96629	1.86833	0.992513	0.762716	1.22286	2.77449	0	0	0.445225	0.880148	0.733784	0	2.63009	0.440481	1.9082	0.733772	0.986442	1.40108	0	0.642204	0.971407	1.64868	0.657402	0.755994	0.407101	1.93233	0.67502	0.305585	2.07508	0	0.759856
Solyc01g068270.3.1	22.2645	39.9083	17.2956	37	26.4356	30.5161	24.6143	22.373	16.7125	35.2073	10.169	22.8261	21.816	40.4868	19.9956	36.8744	24.7041	25.7681	35.1109	22.7469	18.0848	32.5751	14.4427	23.9756	32.8891	40.6674	34.8423	23.8138	26.6651	22.4634	24.9757	14.2097	33.4319	16.0892	20.0095
Solyc01g068280.3.1	22.6356	22.2468	22.7005	20.3768	42.3844	21.7972	33.3484	28.9832	45.7351	38.8428	45.6299	22.8261	20.0351	21.1236	19.6287	12.6237	38.6999	33.4766	33.5843	23.9699	38.8001	40.6313	40.8006	24.8319	21.926	18.4102	23.3378	40.2567	23.6119	40.3375	33.076	45.0738	34.1236	33.7873	23.049
Solyc01g068290.3.1	33.2112	55.8716	27.7451	73.9999	40.4181	66.6372	36.9215	54.4071	26.9845	63.2391	30.7676	39.6101	40.9607	25.5243	24.2149	67.437	39.4513	60.1256	32.821	64.0827	28.278	57.4443	27.4411	37.89	33.4441	63.1993	78.5595	36.8547	47.0202	39.3713	47.2514	22.7661	54.4133	20.9159	29.6344
Solyc01g068330.3.1	13.7298	31.587	19.4576	27.3478	20.7553	33.0072	25.0113	28.729	17.6092	30.615	19.2949	17.791	16.6959	19.3633	11.0068	21.9253	26.113	28.411	24.8066	25.682	16.6599	20.6659	16.248	14.7707	15.5425	28.8519	27.9396	26.6488	17.0982	20.5311	27.6758	14.6681	27.6678	13.4076	14.9438
Solyc01g068340.3.1	2.04091	3.7361	1.80163	4.55797	2.40324	3.73666	4.16855	3.81358	2.28268	5.26196	1.30371	3.02111	1.33568	5.28089	1.10068	2.65762	3.28761	3.52385	3.8164	3.42427	2.63051	5.95459	2.52747	4.28136	1.11018	3.84692	3.94441	2.83498	4.47811	2.8985	4.05012	0.916755	4.6113	2.14522	5.82556
Solyc01g068350.3.1	3.33968	2.88698	4.68424	1.07246	2.84019	5.605	4.16855	3.3051	3.91317	4.01822	5.47559	6.04221	4.67486	6.16104	4.03581	5.64743	4.03907	5.28577	2.67148	5.87018	3.61696	4.20324	4.15228	4.49543	3.74685	5.49559	3.61571	2.45698	5.49586	2.17388	4.05012	3.66702	5.30299	8.04459	4.55913
Solyc01g068360.3.1	9.46241	18.3408	6.12554	23.058	5.89886	14.6353	8.33711	11.695	7.33719	13.1071	7.56153	15.7769	10.4628	21.1236	8.8054	25.5796	6.48129	9.47034	7.6328	10.0282	5.26103	11.9092	5.05495	7.49238	10.6855	21.7076	15.4489	5.66996	12.0095	5.797	8.77525	5.80611	11.7588	4.29045	9.62484
Solyc01g068365.1.1	0.185538	1.69823	0	2.68116	0	1.24555	0.198503	1.01695	0	0.861047	0.260742	1.34271	0.445225	3.52059	0.366892	0.996606	0.281795	2.86313	0	0.978363	0.109605	3.85297	0	1.07034	0	1.92346	2.30091	0.377997	1.01775	0	1.35004	0.61117	0.691695	0	1.773
Solyc01g068370.3.1	2.41199	1.86805	2.52228	3.4855	3.05867	1.24555	0.992513	2.79662	1.54896	2.3918	1.04297	0.671357	1.55829	3.52059	1.65101	1.32881	1.97257	1.76192	1.14492	0.733772	1.64407	0.70054	0.722135	1.28441	2.63667	3.84692	2.95831	3.40197	0.610651	2.41542	2.02506	1.06955	2.53621	0.536306	0
Solyc01g068380.3.1	9.64795	6.45326	5.04456	8.04347	13.5455	8.71888	9.13112	8.38987	7.66328	8.13211	5.21485	8.72764	6.90099	10.5618	5.13649	5.64743	12.4929	11.012	11.0676	6.84854	6.13786	9.80756	5.59655	7.27831	8.60389	7.96861	8.21752	10.7729	8.75267	8.45396	11.4753	6.57007	8.99203	7.50828	9.62484
Solyc01g068390.3.1	29.1294	41.9462	21.2592	43.4347	30.3682	31.4503	29.1799	28.2205	23.0714	28.6059	17.4697	16.4482	32.5014	28.1647	24.9486	39.1998	32.4065	22.6848	37.7824	19.5673	26.5243	29.0724	22.5667	19.9083	35.5257	40.9422	36.8145	30.9958	25.8509	33.5743	24.3007	22.4605	26.515	17.1618	14.9438
Solyc01g068400.3.1	30.7992	24.7941	37.8342	17.6956	40.1996	29.2705	38.708	41.1867	46.1427	35.3029	49.5411	43.6382	27.8266	34.3258	41.2753	23.9185	35.6941	35.2385	30.1496	41.3358	46.8012	33.6259	50.0079	55.6577	26.7831	17.5859	16.1063	33.2637	38.2675	38.1636	47.9264	54.6997	39.6572	50.4127	65.0943
Solyc01g068410.3.1	2.22645	1.86805	2.16195	4.55797	17.6966	8.71888	11.9102	11.695	22.8268	6.88838	14.6016	9.73468	3.5618	7.92133	3.85236	1.99321	17.2834	11.4525	14.5023	10.5174	14.3582	1.05081	20.7614	6.63611	4.44072	6.86949	3.94441	16.0649	13.2308	15.9418	14.1754	18.1823	3.68904	14.4803	9.62484
Solyc01g068450.3.1	7.4215	6.45326	6.12554	6.43478	6.99124	5.91638	9.72663	5.33901	8.0709	5.16628	11.4727	6.37789	8.23667	1.7603	8.25507	6.64404	7.9842	8.36914	5.7246	7.33772	8.87798	7.35567	7.40189	7.06424	7.63248	7.14427	5.91662	5.66996	5.49586	7.00471	7.42522	10.0843	5.07243	13.4076	6.58541
Solyc01g068470.3.1	10.7612	16.303	10.4494	10.4565	11.5792	19.6175	9.72663	17.2882	11.3319	19.2301	11.7334	15.1055	14.2472	23.764	12.6578	18.9355	9.39318	21.1431	3.43476	22.9915	10.8509	18.5643	11.1931	19.4802	11.7957	18.1355	14.7915	6.99295	20.1515	9.66167	22.2756	11.765	15.6784	21.9885	21.5292
Solyc01g068475.1.1	12.0599	13.0763	14.0527	13.1377	9.39448	17.7492	7.7416	19.5764	13.37	20.4738	5.47559	21.4834	10.4628	7.92133	10.6399	11.6271	9.01745	13.4347	9.15936	18.0997	12.1661	19.9654	11.0126	18.838	12.0732	12.6399	13.8054	9.82792	16.0805	9.17859	14.8504	10.8483	19.8286	5.89936	18.4898
Solyc01g068480.3.1	25.7897	45.6823	24.1418	37.8043	47.1909	31.4503	45.0601	34.3222	28.9411	32.4328	27.8994	26.8543	24.2648	17.603	21.8301	29.566	46.4962	28.6313	47.705	28.1279	28.6068	37.1286	26.719	19.4802	33.5829	43.69	51.9347	51.0296	27.2758	51.9315	27.6758	21.8493	30.6651	17.6981	19.7562
Solyc01g068490.3.1	5.19505	5.2645	2.52228	4.82608	4.36953	4.04805	2.38203	6.86444	4.89146	4.20957	4.95411	5.03518	3.5618	7.92133	4.4027	8.30505	3.56941	5.50601	1.9082	5.1364	3.28814	2.80216	4.33281	4.92356	6.24476	5.49559	1.97221	2.83498	3.86746	4.83084	4.05012	7.18124	5.53356	1.60892	5.82556
Solyc01g068500.3.1	1.66984	4.24557	0.360326	2.68116	3.05867	1.55694	1.19102	1.27119	0.978291	2.3918	0.782227	1.00704	2.22613	5.28089	1.10068	4.31863	2.0665	2.2024	1.52656	1.71213	1.31526	3.85297	1.0832	1.92661	1.66527	3.02258	2.62961	1.32299	2.23906	2.17388	2.02506	0.916755	2.53621	1.07261	0.759856
Solyc01g068530.3.1	77.5547	120.065	173.677	100.007	203.62	226.068	136.967	223.73	321.695	150.396	310.284	309.831	64.335	64.2508	119.24	63.4506	226.282	271.997	132.047	291.063	333.856	119.792	384.357	295.842	42.4643	74.1905	119.647	127.763	198.665	179.949	161.33	316.28	115.282	280.488	229.983
Solyc01g068540.3.1	2.22645	4.75503	2.52228	4.28985	4.80648	5.605	4.76406	9.15259	6.0328	4.97494	4.69336	6.04221	4.45225	5.28089	3.66892	4.31863	6.57522	6.38697	4.57968	3.91345	6.68589	4.55351	7.76296	6.20797	2.35913	5.49559	4.60181	4.53596	4.68166	5.55546	2.02506	6.57007	5.99469	5.36306	2.53285
Solyc01g068560.3.1	57.1456	47.2107	61.976	47.7246	17.4781	18.0605	18.2622	16.5255	39.5393	32.2414	28.9424	16.7839	50.3104	30.8052	72.2777	49.4981	15.3109	18.9407	14.884	14.4308	36.1696	22.7676	38.9953	12.8441	57.8681	43.9648	45.3607	23.0578	23.8154	24.6373	22.2756	36.823	29.2818	27.3516	22.7957
Solyc01g068580.3.1	20.9657	15.9633	15.1337	12.8696	22.7215	19.3061	17.0712	16.2713	28.8596	16.1686	27.6387	15.7769	18.0316	18.4831	21.2797	21.2609	18.3167	14.0954	23.6617	11.4958	24.6611	16.4627	24.9137	15.841	16.3751	16.4868	17.4211	18.7109	12.4166	20.5311	22.9507	32.392	15.2173	30.5694	16.4635
Solyc01g068590.3.1	44.529	48.7391	37.8342	48.5289	37.141	33.9414	31.1649	36.8646	27.7183	46.1139	15.1231	23.8332	36.2859	51.0486	37.0561	44.8473	42.8329	33.917	39.6906	35.7102	24.0034	46.5859	22.5667	23.1193	58.5619	47.8117	50.9486	50.2736	33.9929	48.3084	39.8262	19.863	43.3462	22.5248	23.5555
Solyc01g068620.3.1	10.5756	4.58521	14.0527	4.55797	3.7141	7.16194	6.35208	3.3051	11.4949	3.82688	15.6445	7.38493	12.2437	14.0824	14.6757	12.2915	7.13881	6.60721	5.7246	7.33772	14.7966	3.5027	12.0958	8.77679	9.57529	4.39648	8.87492	6.23695	7.93847	7.4878	9.45027	13.9041	3.9196	18.7707	9.62484
Solyc01g068630.3.1	0.556613	1.01894	1.08098	2.41304	0.218476	2.49111	0.397005	3.81358	0.163049	4.20957	0.260742	3.02111	0.445225	1.7603	0.183446	0.664404	0.281795	3.74409	0	3.91345	0	3.15243	0	6.20797	0.138772	1.3739	1.3148	0.188999	7.73492	0	6.07518	0.152792	5.53356	0	4.30585
Solyc01g068640.3.1	13.3587	15.6237	18.3766	12.6014	15.5118	11.5214	16.8727	13.7289	14.7559	13.8724	13.8194	13.7628	19.8125	25.5243	15.7763	17.2745	16.9077	11.012	16.7922	11.2512	14.3582	16.4627	15.7064	10.9175	18.7343	12.9146	16.1063	14.1749	10.9917	17.391	10.1253	18.3351	14.5256	13.4076	12.1577
Solyc01g073640.3.1	271.441	337.947	231.689	325.224	219.35	90.3027	140.341	134.492	322.836	219.089	397.111	212.485	234.634	484.962	427.246	425.551	159.496	114.305	149.985	99.5484	424.28	205.258	415.228	204.007	180.82	207.184	212.998	148.931	175.46	177.775	184.28	318.725	250.624	306.231	242.9
Solyc01g073650.3.1	139.71	126.178	116.385	134.058	140.043	99.333	136.967	96.6107	124.569	104.187	93.3458	90.2975	165.179	124.981	133.365	145.837	134.698	116.287	132.047	102.239	125.169	100.177	110.126	94.618	168.886	126.948	143.971	150.821	104.421	138.403	101.253	98.7039	93.1483	93.3172	85.8637
Solyc01g073660.3.1	74.9572	80.3261	75.6684	96.2535	49.8126	67.26	60.1463	54.4071	46.7134	38.5558	47.7159	42.2955	88.5998	125.861	85.3024	155.803	54.4804	72.6794	41.5988	70.4421	48.3357	31.5243	39.7174	53.517	95.7529	119.804	98.6103	63.6925	81.2166	56.2792	62.1018	53.7829	43.3462	48.8038	53.9497
Solyc01g073670.3.1	10.9467	29.5491	8.64782	19.0362	5.46191	4.67083	3.37454	4.32206	4.07621	2.20045	2.60742	2.68543	11.5759	11.4419	10.8233	15.9457	3.19368	2.2024	5.7246	5.62558	3.61696	2.10162	1.98587	2.14068	8.32634	10.9912	8.21752	4.91396	3.25681	2.17388	3.3751	3.20864	4.15017	2.14522	1.773
Solyc01g073680.3.1	44.529	14.4349	42.8788	6.43478	22.2846	4.98222	18.4607	7.62716	33.1804	11.959	29.7246	8.72764	47.8617	11.4419	44.7608	8.96945	25.7373	11.6727	22.1351	11.2512	24.8803	10.8584	35.5652	15.1988	30.5299	8.24339	9.86103	20.7898	6.10651	19.8064	6.7502	35.1423	9.68373	40.7592	8.10513
Solyc01g073690.2.1	101.86	85.0811	120.709	80.7028	91.9785	129.226	104.015	144.916	140.874	109.544	126.46	180.931	74.13	85.3744	109.884	82.3861	99.7555	128.841	96.9366	139.172	140.732	107.883	158.328	204.221	71.1902	64.848	82.8326	88.4513	148.592	105.554	125.554	130.179	100.526	107.797	201.615
Solyc01g073710.2.1	13.9153	5.94379	16.2147	3.4855	6.11734	2.17972	7.14609	3.05086	14.1037	3.82688	21.1201	5.37086	17.1412	6.16104	18.528	4.98303	8.35993	2.42265	9.541	4.15804	19.9481	4.55351	15.5259	5.56577	10.6855	3.02258	2.95831	8.50493	2.0355	5.31392	6.07518	18.1823	2.07508	12.8713	5.82556
Solyc01g073730.3.1	12.0599	14.9444	8.64782	14.4782	17.4781	13.0783	17.4682	15.2543	12.7178	19.9954	10.169	9.06332	11.1306	6.16104	9.72263	6.97624	15.123	12.9942	12.2125	15.1646	13.9198	15.4119	13.179	14.7707	16.9302	14.2885	19.0647	13.7969	16.284	12.8017	8.10023	12.0706	16.6007	6.43567	12.411
Solyc01g073740.3.1	119.301	99.3462	127.195	92.4999	175.655	110.543	169.918	130.933	194.68	116.433	193.471	128.229	115.536	85.3744	131.164	91.3556	169.359	112.543	158.381	124.986	182.711	99.4767	195.699	122.233	107.132	84.3574	83.8187	150.065	126.201	162.799	124.204	185.032	92.226	157.138	113.978
Solyc01g073750.3.1	82.0076	112.083	64.4983	111.804	54.8376	29.8933	48.0376	35.3392	30.5716	71.9453	6.51856	19.805	52.7592	66.8913	59.9868	69.098	71.576	29.5122	69.4585	33.5089	23.8938	53.5913	22.7473	20.1224	157.229	116.781	86.777	76.5444	35.2142	74.1533	45.9013	11.6122	59.9469	13.4076	20.0095
Solyc01g073770.2.1	4.08183	3.7361	5.04456	3.21739	5.24343	3.11389	4.16855	2.79662	4.07621	3.92255	2.34668	4.36382	4.67486	2.64044	3.30203	4.98303	2.0665	3.74409	2.28984	4.89181	4.05537	6.30486	3.97174	4.28136	3.33054	3.84692	4.60181	4.34697	3.25681	3.86467	2.02506	3.36143	4.84186	2.68153	6.8387
Solyc01g073800.2.1	0	0.509468	0	0.536231	0	0.311389	0	0.254239	0	0.0956719	0	0.671357	0	0	0	0	0	0.440481	0	0	0	1.05081	0	0.214068	0	0.27478	0.986103	0	0.407101	0	0	0	0	0	0.253285
Solyc01g073820.3.1	0.74215	3.39645	4.32391	2.68116	0	0.311389	0.595508	0.762716	0.652194	1.05239	1.04297	0.671357	0.89045	5.28089	0.91723	1.32881	0.375727	1.54168	0.38164	3.91345	0.328814	1.05081	0.180534	1.92661	0.138772	4.94603	0.986103	0.377997	1.6284	0.241542	1.35004	0.763962	1.15282	1.07261	4.05256
Solyc01g073870.3.1	20.5947	22.7562	21.9799	19.8406	16.1672	23.0428	14.6892	20.5933	21.3594	15.4989	13.2979	14.0985	20.2577	8.80148	23.4811	16.9423	15.8745	25.1074	17.9371	22.5023	15.0158	16.4627	16.248	18.1958	18.5955	18.1355	18.4073	14.1749	23.6119	15.7002	15.5254	17.4183	19.1369	8.04459	16.9701
Solyc01g073900.3.1	15.5852	22.5864	11.1701	20.913	16.8227	14.0125	13.2997	17.2882	9.61986	17.0296	5.99708	10.0704	14.2472	21.1236	8.8054	27.2406	17.4713	10.5715	14.884	9.04985	9.97403	19.2649	10.471	12.63	21.6485	20.6085	18.4073	14.3639	13.4343	13.7679	13.5004	8.70917	21.4425	10.1898	8.6117
Solyc01g073910.3.1	8.53473	5.09468	9.36847	5.63043	7.86515	9.34166	8.73411	8.64411	7.33719	5.35763	6.51856	6.04221	10.6854	11.4419	8.98885	4.98303	8.64172	5.50601	8.77772	11.2512	7.56272	9.10702	8.12402	6.20797	7.07739	7.96861	5.58792	8.31593	7.32782	8.93705	11.4753	8.70917	11.2977	7.50828	6.58541
Solyc01g073920.3.1	7.79258	11.0385	8.64782	12.0652	11.3608	9.03027	12.3072	13.9831	10.2721	11.672	11.9942	13.0915	7.79144	13.2022	7.52128	13.6203	13.714	15.4168	11.0676	12.7187	11.2893	13.3103	10.1099	9.41899	6.79985	9.61729	19.7221	10.9619	16.284	10.3863	8.10023	9.47313	12.4505	15.5529	8.35841
Solyc01g073930.3.1	6.49381	6.28344	5.76521	6.16666	7.86515	10.5872	4.56556	8.89835	8.56005	8.80182	8.34376	6.37789	4.89748	4.40074	6.97095	7.64065	4.88445	7.48818	4.19804	10.2728	6.9051	7.35567	8.84616	8.99085	5.96721	6.31993	6.24532	6.61495	10.9917	5.31392	4.72514	7.02845	9.68373	8.58089	8.10513
Solyc01g073940.3.1	11.1323	6.62308	9.7288	7.77536	10.2684	12.7669	10.3221	11.1865	11.0058	9.85421	13.2979	10.406	10.6854	7.92133	8.98885	9.30166	12.3051	12.3335	10.3043	13.4525	14.139	10.1578	13.179	14.1285	7.77125	12.0903	6.24532	12.0959	10.1775	8.45396	10.1253	12.8346	12.2199	14.4803	14.184
Solyc01g073950.3.1	16.1418	23.6053	15.1337	27.6159	11.7977	22.42	16.8727	24.1527	10.1905	19.4214	11.2119	18.798	21.3708	17.603	16.5101	27.5728	15.2169	19.1609	14.884	22.2577	13.591	17.8638	12.6374	15.1988	16.2364	21.7076	23.3378	16.0649	16.6911	12.5602	11.4753	11.9178	19.1369	10.7261	16.2103
Solyc01g073960.3.1	41.0038	30.0586	41.4375	39.9492	32.9899	25.2225	34.3409	30.5086	32.9358	30.2323	29.4639	22.4905	39.8477	19.3633	38.7071	41.8575	30.8096	35.679	35.1109	28.6171	36.2792	30.8238	33.9404	36.3915	41.9093	29.1266	30.2405	30.6178	34.4	32.3666	37.8011	29.6417	34.5847	24.6701	37.9928
Solyc01g073970.3.1	0.371075	22.0769	1.4413	22.7898	0.655429	49.8222	0.397005	67.119	1.38591	36.738	0.521485	99.6965	0.222613	26.4044	0.91723	19.9321	0.187864	55.0601	0.38164	53.0762	1.20565	30.1232	0.541602	109.603	0	16.212	19.3934	0	52.7196	0.483084	31.7259	0.916755	32.0485	1.60892	88.1432
Solyc01g074000.3.1	7.79258	25.3036	30.6277	22.7898	24.0324	71.9308	24.2173	82.8818	95.628	44.8701	86.8272	137.293	8.68189	64.2508	27.8838	18.2711	20.0075	78.4056	21.7535	72.888	82.5323	36.0778	108.501	169.542	5.55089	24.1806	33.5275	15.1199	75.1101	24.8788	58.0517	87.8556	32.5097	59.5299	116.258
Solyc01g074010.3.1	28.9439	28.8698	20.8989	32.9782	28.4019	25.8453	24.0188	33.5595	20.9517	24.8747	20.0772	16.7839	28.9396	17.603	24.9486	42.1897	26.9584	32.3753	29.3863	28.6171	21.5921	24.8692	21.1225	23.9756	29.281	29.951	33.5275	27.5938	24.6296	24.6373	16.8755	17.4183	27.6678	10.7261	27.1015
Solyc01g074020.3.1	5.00951	5.43432	9.00815	4.28985	7.20972	6.85055	8.73411	10.1695	8.80462	7.07972	5.21485	7.72061	5.3427	9.68163	4.4027	3.32202	7.32668	10.7918	5.34296	6.35936	9.20679	3.85297	9.56829	7.70645	3.05299	4.1217	3.61571	6.99295	6.31006	8.21242	13.5004	8.25079	3.9196	7.50828	9.87812
Solyc01g074030.3.1	613.387	379.214	710.202	283.666	598.188	357.163	599.279	353.137	688.717	364.319	658.375	324.265	487.299	484.082	676.732	224.569	587.637	344.016	584.673	344.628	678.891	325.401	590.707	323.671	586.036	278.901	267.563	538.457	338.708	650.23	456.313	562.734	328.094	655.366	257.084
Solyc01g079060.3.1	5.75166	5.94379	7.56684	4.55797	6.99124	4.35944	7.34459	5.33901	6.0328	4.40091	8.08302	6.37789	4.89748	1.7603	7.15439	5.64743	5.72984	5.50601	6.86952	4.40263	5.80905	7.70594	7.76296	2.78288	7.21616	5.22081	4.93051	5.85895	6.10651	5.797	3.3751	7.63962	7.60864	8.58089	6.33213
Solyc01g079090.3.1	273.668	385.497	291.864	400.029	218.695	313.568	205.847	297.968	201.691	374.173	213.027	316.209	208.143	326.535	239.58	344.826	218.861	307.235	208.375	343.894	213.51	358.677	195.879	296.056	192.339	308.852	318.84	213.568	355.603	221.494	330.76	197.102	337.086	181.808	270.509
Solyc01g079100.3.1	6.86489	8.66095	5.04456	6.43478	6.99124	8.71888	9.72663	12.9662	7.58176	17.8907	7.30079	10.0704	4.67486	7.04119	4.21926	7.64065	7.32668	11.6727	11.0676	7.58231	6.24747	13.6605	6.86029	8.77679	6.5223	6.59471	4.93051	6.61495	7.12427	6.52163	6.7502	5.80611	15.909	7.50828	7.09198
Solyc01g079110.3.1	41.5604	37.8704	64.4983	42.3623	96.1296	66.6372	79.004	96.8649	172.75	97.394	154.36	163.811	29.8301	34.3258	56.6848	34.8812	78.0573	79.0663	75.1831	72.6434	164.845	95.2735	207.614	196.728	18.1792	32.424	38.1293	78.6234	82.4379	87.1966	86.4025	147.292	93.84	108.87	157.037
Solyc01g079150.3.1	87.2026	58.7586	50.0853	55.2318	39.3257	19.3061	34.9364	16.7797	39.4578	31.0934	23.4668	14.4342	100.176	61.6104	58.8861	62.454	55.7955	17.1788	53.4296	11.9849	23.6746	32.5751	31.0518	14.9848	91.8673	70.8932	50.2912	61.8025	19.3373	42.2698	23.6257	30.1001	27.6678	31.1057	16.4635
Solyc01g079170.3.1	3.71075	1.18876	1.4413	1.07246	1.74781	1.55694	2.38203	0.508477	4.80993	0.47836	2.34668	1.00704	2.44874	0	2.3848	2.32541	3.00582	0.880962	1.9082	1.95673	3.83616	0.70054	6.13815	1.92661	1.38772	0.549559	0.986103	3.40197	0.407101	2.17388	0.67502	3.36143	0.691695	4.29045	1.26643
Solyc01g079180.3.1	29.686	5.60415	32.069	7.77536	7.64667	3.73666	6.55058	3.81358	12.4732	6.21868	6.51856	9.73468	27.3813	11.4419	32.4699	8.63725	9.67497	3.96433	7.6328	6.35936	5.91865	11.9092	9.92936	7.70645	28.1708	5.77037	5.58792	13.9859	3.46036	8.21242	6.7502	12.9874	5.07243	8.58089	9.62484
Solyc01g079200.3.1	0.556613	4.07574	2.16195	2.41304	1.52933	2.8025	0.992513	2.79662	1.79353	0.669704	0.521485	0.671357	0.445225	4.40074	2.20135	0.332202	2.44223	3.08337	2.28984	3.91345	5.91865	0.35027	1.98587	1.07034	0.971407	5.22081	2.30091	1.51199	2.23906	1.69079	0.67502	1.22234	0.691695	3.21783	1.01314
Solyc01g079210.3.1	26.5319	19.19	18.0163	21.9855	24.2509	18.3719	18.6592	17.2882	16.4679	19.1344	15.1231	12.0844	28.4944	19.3633	22.197	21.5931	24.798	16.7383	25.5699	19.5673	20.1673	19.2649	18.7755	13.2722	23.0362	13.739	18.736	21.9238	14.8592	19.5649	20.9256	18.4879	21.4425	23.5975	16.7168
Solyc01g079220.3.1	59.0009	32.0965	61.976	37.2681	43.0398	45.1514	43.0751	50.5935	54.8658	41.2346	74.5723	58.0724	64.1124	20.2434	75.2128	34.8812	39.3574	40.0838	38.5456	54.2991	75.5176	41.3319	62.1036	54.1592	61.4762	32.1492	35.171	44.0367	48.8521	54.83	44.5513	77.9241	47.0353	76.1554	54.203
Solyc01g079230.3.1	2.41199	5.09468	0.720652	2.94927	3.7141	2.8025	1.98503	4.5763	1.95658	5.54897	0.260742	1.34271	0.667838	2.64044	1.28412	0.996606	4.50873	1.98216	2.28984	4.15804	0.986442	4.55351	1.80534	2.56882	5.68967	4.67126	3.94441	5.85895	3.66391	3.86467	3.3751	0.458377	3.9196	1.60892	3.54599
Solyc01g079235.1.1	51.2084	120.744	49.3646	121.993	62.2658	139.502	58.7568	110.085	60.7356	88.9749	57.1026	91.9759	59.4376	123.221	57.9689	111.952	68.1005	145.138	68.6952	120.339	58.8577	92.4713	56.146	82.4162	57.8681	146.732	121.619	63.8815	114.599	56.0377	120.829	59.1307	84.1562	47.1949	75.7323
Solyc01g079240.3.1	165.128	205.995	225.564	261.949	124.968	235.098	138.158	250.679	196.881	226.073	210.158	261.158	141.804	269.325	228.757	245.497	123.238	235.437	116.4	244.591	218.442	233.98	198.587	318.533	153.76	221.198	231.077	116.423	290.67	131.64	249.757	203.061	227.337	164.11	326.738
Solyc01g079250.3.1	131.175	85.251	91.5228	101.616	144.194	75.6674	144.51	74.4919	112.422	91.8451	98.8214	51.3588	142.027	74.8126	87.5037	121.918	151.794	87.4355	153.801	80.2257	103.905	100.878	104.529	64.6485	172.494	100.569	98.939	145.907	74.4995	145.891	64.8019	93.509	94.0705	110.479	64.5877
Solyc01g079260.3.1	4.63844	3.05681	3.24293	5.36231	2.84019	9.03027	3.37454	6.6102	7.09261	4.97494	8.34376	9.06332	5.78793	4.40074	3.48547	4.98303	3.56941	4.18457	6.86952	5.1364	6.68589	3.85297	9.92936	11.3456	1.66527	5.22081	4.93051	4.72496	6.10651	2.65696	2.70008	8.55638	6.45582	5.36306	13.6774
Solyc01g079290.1.1	1.11323	1.01894	0.720652	1.07246	0.218476	1.86833	1.58802	1.27119	0.57067	0.956719	0.521485	0.671357	0.445225	5.28089	0.550338	1.66101	0.469659	1.54168	0.76328	1.95673	1.53447	1.40108	0.722135	0.856272	0.416317	1.3739	2.95831	0.566996	1.83195	0.724625	1.35004	0.152792	2.30565	0	0.50657
Solyc01g079310.3.1	16.6984	11.3781	18.3766	8.5797	14.4194	18.9947	14.2922	10.9323	18.5875	13.7768	18.5127	14.7699	17.3638	6.16104	14.8591	10.6305	15.9684	13.4347	12.9758	15.1646	17.3175	21.0162	20.7614	16.2692	15.1262	9.61729	10.5184	14.5529	19.1337	13.2848	11.4753	20.627	14.9867	18.7707	15.4504
Solyc01g079320.3.1	2.78306	5.09468	1.08098	4.28985	4.588	11.21	4.76406	11.9492	7.17414	7.94077	4.43262	8.05628	1.55829	2.64044	1.65101	3.98642	6.29343	8.58938	6.48788	7.33772	4.82261	9.10702	7.04082	5.13763	2.91422	4.39648	6.24532	6.99295	8.54912	5.55546	17.5505	5.9589	6.45582	1.60892	6.07884
Solyc01g079330.3.1	20.9657	35.3231	15.1337	32.442	32.9899	27.0908	31.9589	32.7968	18.9952	29.3713	22.4239	24.5045	22.9291	25.5243	17.2439	37.2066	29.3067	25.3277	27.8597	21.7686	21.8113	30.1232	19.8587	22.2631	29.8361	32.424	37.8006	33.2637	22.3906	27.0527	25.6507	19.5574	31.818	20.9159	15.1971
Solyc01g079340.3.1	42.4881	39.7385	25.2228	44.2391	38.6703	27.0908	43.0751	30.2544	23.1529	35.7813	15.6445	19.4694	43.6321	31.6853	26.4162	57.1387	36.2577	27.7503	39.6906	19.8118	19.8385	38.5297	20.0393	18.1958	47.1826	50.5595	46.6755	36.4767	25.6474	42.9944	31.0509	18.9463	34.3542	27.8879	15.7037
Solyc01g079350.3.1	24.862	33.6249	24.1418	37.2681	23.8139	28.3364	23.0263	27.2035	25.6801	37.7904	20.0772	25.8472	28.2718	21.1236	24.0314	32.2236	26.207	27.3098	21.7535	24.9482	22.469	34.6767	24.3721	24.6178	30.5299	39.0187	34.1849	26.0818	30.329	18.1156	35.101	28.5722	39.8877	22.5248	26.8482
Solyc01g079360.3.1	12.9876	14.2651	9.00815	18.2319	12.6716	19.3061	11.1161	13.4746	13.6146	17.508	14.8623	17.1196	9.57234	12.3221	14.6757	20.5965	11.1779	15.4168	11.0676	13.6971	15.0158	15.4119	12.2763	19.4802	11.5181	19.2346	15.4489	12.6629	18.116	7.24625	11.4753	18.0295	20.0592	12.8713	30.6475
Solyc01g079370.3.1	2.22645	2.03787	3.24293	2.68116	1.52933	1.55694	0.595508	2.28815	0.896767	1.14806	0.782227	2.01407	2.00351	2.64044	3.85236	0.664404	1.22111	1.54168	1.9082	0.489181	1.20565	1.05081	1.26374	2.14068	1.11018	0.824339	0.657402	0.944993	1.2213	1.69079	2.70008	0.916755	1.15282	0	2.02628
Solyc01g079385.1.1	3.52521	5.09468	1.08098	3.4855	2.40324	2.49111	3.57305	3.05086	2.28268	4.97494	0.782227	4.36382	1.55829	2.64044	3.85236	2.65762	3.00582	2.86313	2.28984	2.93509	2.08249	4.90378	1.44427	1.49848	5.27335	4.67126	2.62961	2.83498	3.66391	4.10621	7.42522	1.68072	3.68904	1.60892	4.05256
Solyc01g079390.3.1	28.7583	39.5687	25.2228	42.8985	23.377	35.4983	20.8428	29.4917	21.5224	28.6059	20.3379	17.4553	26.0457	26.4044	26.9666	50.8269	27.3341	34.1373	30.9128	31.3076	23.1266	27.3211	19.8587	21.4068	31.5013	44.7891	39.4441	25.8928	36.232	21.4972	32.4009	22.1549	27.2067	17.1618	23.049
Solyc01g079400.3.1	9.64795	7.64202	12.2511	9.65217	7.64667	8.09611	4.76406	8.13564	11.821	16.5512	6.25782	7.38493	9.79495	4.40074	10.4564	5.64743	6.29343	7.70842	7.25116	11.9849	7.67233	14.7113	11.0126	10.7034	12.0732	7.14427	6.57402	5.48096	6.31006	5.31392	9.45027	10.8483	13.3728	9.1172	11.9044
Solyc01g079410.3.1	10.5756	12.5669	11.5304	14.7464	9.83144	10.8986	11.9102	7.8814	20.7072	10.6196	22.4239	10.7417	14.0246	16.7228	18.3446	10.9627	14.8412	8.1489	11.8308	8.80526	21.8113	6.65513	20.7614	12.2019	12.9058	12.9146	8.21752	11.9069	12.213	13.2848	4.05012	23.53	8.5309	24.6701	15.1971
Solyc01g079420.3.1	73.6584	57.7397	107.017	49.3333	103.339	81.8952	78.21	98.1361	141.363	71.6583	147.58	136.621	58.7697	41.367	84.3851	54.8133	90.2684	98.4475	67.1687	109.087	142.377	70.7546	151.287	142.569	50.0968	49.1856	58.1801	72.3864	98.3149	86.472	107.328	139.041	67.325	130.322	144.626
Solyc01g079430.2.1	1.85538	1.69823	1.4413	3.4855	4.36953	4.04805	2.38203	3.55934	2.28268	3.73121	0.521485	3.02111	1.55829	3.52059	1.10068	1.99321	4.22693	2.42265	3.43476	1.22295	2.19209	2.45189	1.80534	2.99695	3.60808	3.02258	2.62961	3.59097	1.6284	3.86467	2.70008	1.37513	3.22791	0	1.773
Solyc01g079450.3.1	115.775	158.275	107.017	180.174	171.722	197.109	167.536	201.103	103.373	173.645	135.065	129.908	121.992	131.142	103.647	181.714	159.966	230.372	159.526	207.902	119.14	187.745	95.6829	117.095	124.34	197.567	202.151	176.714	194.187	147.099	173.48	128.957	187.91	85.8089	124.616
Solyc01g079460.2.1	5.00951	4.07574	3.60326	4.02174	1.52933	3.11389	1.19102	3.55934	1.79353	1.14806	1.04297	2.34975	2.22613	7.92133	7.33784	3.98642	1.31504	1.76192	2.28984	2.44591	1.20565	1.05081	1.6248	3.42509	2.77545	2.7478	4.93051	1.13399	3.86746	1.69079	2.02506	2.44468	2.07508	0.536306	2.53285
Solyc01g079470.3.1	122.269	165.407	151.337	151.754	438.264	726.781	421.222	791.191	238.703	229.613	344.702	662.965	105.073	102.977	124.927	199.321	327.164	657.198	200.361	821.091	326.074	274.962	303.116	649.268	93.9489	249.225	192.947	265.354	720.365	312.314	604.143	333.851	319.563	222.031	696.534
Solyc01g079480.3.1	39.1484	22.4166	32.7896	17.1594	24.2509	20.2403	27.9889	16.017	20.9517	8.22779	21.1201	10.406	51.8687	16.7228	40.5415	31.5592	28.7431	19.1609	35.1109	16.6322	24.3322	11.5589	21.6641	10.2753	46.4887	23.9058	19.3934	25.5148	18.116	22.9465	8.77525	24.1412	11.2977	25.7427	9.62484
Solyc01g079500.3.1	11.6889	13.7556	8.64782	14.2101	9.83144	9.65305	16.2772	9.66107	9.61986	12.0547	7.30079	3.69246	12.6889	12.3221	7.70473	10.9627	15.4048	10.1311	16.7922	10.762	9.64521	8.40648	6.86029	5.13763	17.6241	11.8155	8.54622	14.9309	8.34557	11.3525	15.5254	7.48683	10.1449	8.04459	6.8387
Solyc01g079507.1.1	30.0571	73.3634	42.1581	89.0144	66.8538	73.7991	62.1313	81.1021	72.7197	114.232	81.8731	82.2412	39.625	72.1722	27.15	68.7658	80.0299	84.1319	64.1155	81.9379	72.3391	125.046	75.2826	73.2112	30.9462	93.9747	109.457	72.5754	82.6415	81.3996	99.2279	69.9789	121.047	75.6191	69.4001
Solyc01g079510.3.1	44.9001	61.9853	38.5549	62.471	53.3082	37.3666	62.3298	34.8307	29.0226	51.8542	22.6846	26.1829	52.9818	44.8876	32.4699	49.4981	58.3316	41.4052	61.0624	37.667	26.7435	49.0378	23.6499	20.5505	68.1372	50.5595	60.481	58.4005	30.5326	55.5546	37.8011	20.3214	47.0353	25.7427	15.1971
Solyc01g079520.3.1	7.97811	33.4551	10.0891	26.2753	24.0324	17.4378	21.4383	25.6781	19.2397	34.1549	14.8623	20.1407	10.908	25.5243	11.7405	24.5829	26.5827	26.8693	30.1496	22.9915	20.3865	45.8854	18.595	20.7646	11.3793	34.0727	31.884	21.3568	24.2225	25.3619	35.101	22.1549	38.2738	22.5248	18.4898
Solyc01g079530.3.1	3.15414	2.20769	7.92717	1.34058	8.08362	4.35944	8.73411	3.81358	24.9464	2.00911	26.8565	5.70653	5.3427	1.7603	11.0068	1.66101	5.54197	7.92866	4.57968	9.78363	33.7582	0.70054	29.0659	11.5597	1.80404	1.3739	3.61571	3.96897	3.86746	5.797	3.3751	45.0738	2.07508	32.7147	16.4635
Solyc01g079540.3.1	159.191	87.2888	137.644	98.6666	157.084	117.705	151.854	141.611	142.994	120.929	151.491	152.734	148.928	160.187	147.491	110.623	148.036	138.972	135.864	158.006	157.173	107.533	138.831	175.322	122.952	92.326	105.184	133.811	140.246	142.751	139.729	144.236	116.896	193.606	173.247
Solyc01g079550.2.1	1.11323	0.339645	2.88261	1.07246	0.655429	0.311389	0.595508	0.508477	0.489146	0.47836	0	1.34271	0.89045	1.7603	2.56824	0	0.939318	0.440481	0.38164	0	0.657628	1.40108	1.0832	0.642204	0.416317	0.549559	1.6435	0.566996	0.407101	0.241542	0.67502	0.763962	0.230565	2.14522	1.01314
Solyc01g079570.3.1	29.8715	20.3787	28.8261	19.0362	22.0661	14.9467	20.8428	13.7289	27.0661	15.7859	19.5557	13.4271	26.7135	10.5618	32.8368	16.6101	24.7041	12.7739	27.8597	17.3659	22.1401	21.0162	21.8446	15.4129	25.1178	12.6399	19.7221	25.5148	13.4343	28.0188	8.77525	20.3214	19.8286	18.7707	15.1971
Solyc01g079580.3.1	94.2531	64.8722	51.8869	74.2681	37.7964	49.5108	32.7529	38.6443	30.0009	39.9909	34.418	25.8472	73.4622	66.0111	48.7966	39.532	34.0972	25.7681	27.0964	35.4656	30.6893	33.6259	29.7881	19.6943	73.4106	46.4378	49.9625	32.8857	28.2935	32.3666	24.3007	30.7113	34.1236	44.5134	25.5818
Solyc01g079590.3.1	53.0637	53.8338	54.7695	52.2826	45.6616	61.9663	45.6556	57.2037	47.6917	69.9362	45.1084	78.2131	55.2079	55.4493	55.0338	60.4608	41.236	61.8876	39.6906	60.9031	46.6916	59.5459	55.2434	81.1317	51.4845	64.2985	46.6755	40.0677	68.393	41.3036	83.7024	55.1581	76.317	69.7198	94.7287
Solyc01g079600.3.1	7.79258	6.11361	3.96358	4.55797	10.9238	9.65305	10.5206	6.10173	5.05451	7.27107	5.21485	4.02814	11.1306	3.52059	7.33784	7.64065	8.35993	10.7918	12.9758	4.64722	10.6317	10.1578	5.05495	8.56272	10.2692	10.7164	8.87492	10.3949	7.73492	11.3525	8.10023	7.94521	11.9894	10.1898	4.55913
Solyc01g079610.3.1	41.7459	33.2852	58.0125	43.971	47.6278	53.5589	42.281	51.6104	73.9425	49.7494	63.6212	60.4221	32.9467	44.8876	43.1098	39.1998	47.0598	61.8876	37.7824	63.5936	75.8465	49.7384	88.6421	74.9238	34.2768	27.2032	29.2544	34.9647	56.7906	43.4775	67.502	66.9231	56.4884	66.5019	70.9198
Solyc01g079620.3.1	6.30828	1.18876	6.12554	1.07246	2.18476	1.55694	2.97754	1.01695	3.50554	0.574032	4.17188	0.335679	9.12712	0.880148	5.68682	1.66101	3.94513	1.98216	3.05312	1.95673	2.3017	1.05081	3.97174	0.642204	7.77125	2.19824	2.62961	3.02398	1.42485	5.31392	1.35004	2.75026	1.15282	3.21783	1.26643
Solyc01g079630.3.1	2.59753	2.71716	1.80163	1.34058	0.873905	1.24555	1.19102	3.05086	1.22286	3.25285	0.521485	1.34271	1.55829	0.880148	0.91723	3.65422	1.22111	1.1012	1.9082	1.95673	0.876838	6.30486	1.0832	1.49848	1.94281	1.3739	1.6435	1.88999	1.83195	0.966167	2.02506	0.305585	3.22791	1.07261	3.03942
Solyc01g079640.3.1	1.11323	1.69823	0.360326	0.804347	2.84019	0.311389	0.992513	0.254239	1.14134	2.3918	0	1.00704	1.7809	1.7603	1.28412	0.996606	1.22111	1.1012	2.67148	0.733772	1.09605	0.35027	0.361068	0.642204	1.11018	0.549559	1.97221	1.13399	0.20355	0.241542	1.35004	1.22234	1.15282	1.60892	1.26643
Solyc01g079650.3.1	17.6261	26.832	18.7369	28.6884	26.8726	42.6602	25.2098	35.8476	23.479	31.5717	24.7705	32.2251	17.809	60.7302	20.1791	23.5863	25.8312	45.3695	20.2269	41.0912	22.2498	36.4281	20.0393	28.257	16.2364	31.0501	31.5553	20.0338	43.1527	21.9803	44.5513	18.4879	31.818	12.8713	29.6344
Solyc01g079680.3.1	2.04091	2.71716	3.24293	1.87681	5.02496	1.24555	1.98503	1.27119	4.48384	5.07061	2.08594	2.68543	1.55829	1.7603	2.3848	0.996606	4.03907	1.54168	4.19804	2.20132	2.19209	3.5027	3.43014	3.42509	3.05299	3.02258	1.3148	5.48096	2.64616	4.34775	1.35004	1.9863	2.99734	2.14522	2.53285
Solyc01g079690.3.1	0.927688	0.849113	0.720652	0.804347	0.873905	0.934166	0.992513	0.762716	0.815243	1.14806	0.260742	0.671357	0	0.880148	1.10068	0.332202	1.7847	0.440481	1.14492	2.20132	0.657628	1.40108	0.902669	0.428136	1.11018	0.824339	2.30091	1.13399	0.610651	1.69079	1.35004	0.305585	1.61395	0.536306	0.253285
Solyc01g079700.3.1	0.371075	1.01894	0.720652	0.268116	0	0.311389	0.79401	0.508477	0.244573	1.53075	0	1.00704	0.667838	0.880148	0.183446	0.664404	1.03325	0.22024	0.38164	0.489181	0.328814	0.70054	0.361068	0.428136	0.971407	0	0.986103	1.88999	0.407101	0.724625	0.67502	0.152792	1.15282	0	0.759856
Solyc01g079710.3.1	12.6166	25.6432	26.3038	19.0362	33.2084	44.2172	38.1125	37.1188	44.1046	26.8838	50.0626	34.9106	18.4768	20.2434	14.8591	19.9321	31.8429	37.2206	31.2945	31.063	46.1436	31.8746	50.5495	33.3946	16.9302	18.1355	26.6248	27.7828	36.232	27.5358	36.4511	39.8788	24.6705	36.4688	32.1672
Solyc01g079720.3.1	18.9248	23.7752	16.9353	28.1522	18.789	28.3364	17.8652	28.729	20.2995	29.8496	20.0772	22.1548	22.4839	29.0449	16.5101	27.2406	17.847	29.9527	18.3187	27.1496	20.0577	23.8184	18.7755	24.6178	21.926	31.8744	21.0369	17.5769	29.1077	16.9079	22.9507	21.3909	30.4346	21.9885	26.0884
Solyc01g079740.3.1	10.019	6.62308	12.9717	5.63043	9.39448	4.04805	9.92513	7.37292	11.7395	3.15717	12.7764	4.6995	15.1377	7.92133	13.575	4.31863	9.95677	7.26794	7.6328	7.09313	10.3028	4.20324	11.9152	5.13763	9.71407	6.04515	7.56012	9.07193	12.8237	8.45396	6.7502	12.0706	3.68904	15.0166	7.85184
Solyc01g079750.3.1	12.2455	28.0207	11.8908	28.1522	22.7215	32.3844	23.8203	36.3561	17.3647	36.6424	21.1201	25.5116	15.5829	29.925	17.4274	30.8948	20.2893	31.7146	27.4781	24.2145	15.5639	34.3265	20.4003	22.4771	15.9588	26.6536	38.1293	20.9788	25.6474	23.6711	31.7259	16.96	32.2791	22.5248	15.4504
Solyc01g079760.3.1	41.5604	41.0971	31.7087	31.9058	36.704	37.678	41.6855	41.1867	33.6695	38.5558	44.587	34.2392	41.8512	37.8464	36.5057	39.1998	37.6666	36.5599	37.7824	42.0696	36.2792	44.134	40.9812	28.8992	42.4643	40.9422	40.7589	36.0987	34.6036	35.0236	37.8011	44.921	32.9708	37.5414	39.7658
Solyc01g079780.3.1	2.41199	2.20769	2.16195	1.87681	1.09238	0.934166	1.78652	2.03391	1.79353	2.3918	1.30371	3.02111	1.33568	1.7603	2.3848	0.332202	1.7847	0.880962	3.43476	0.978363	1.64407	1.75135	1.44427	2.35475	1.11018	0.824339	1.3148	1.88999	1.83195	1.69079	0	1.06955	3.68904	0	1.26643
Solyc01g079790.3.1	522.474	378.025	403.925	402.442	311.766	308.586	305.892	296.951	317.7	475.298	349.134	343.735	463.257	367.902	408.167	366.087	334.021	299.307	237.762	324.327	325.745	440.289	294.812	345.292	454.757	369.853	293.859	320.352	396.109	329.463	465.763	301.459	483.495	317.493	328.004
Solyc01g079800.3.1	27.6451	17.8314	19.8179	15.0145	17.9151	12.4555	15.6817	14.2374	19.0767	18.082	19.2949	16.1126	26.2683	10.5618	18.7115	20.5965	17.6592	12.5537	12.5941	9.29444	19.0712	19.2649	16.7896	11.9878	29.0034	21.158	17.4211	17.0099	13.4343	21.9803	17.5505	23.3772	17.7535	18.2344	9.87812
Solyc01g079810.3.1	31.5414	21.2278	23.4212	20.913	21.8476	21.4858	19.8503	20.0849	17.7723	16.6469	20.0772	17.791	37.8441	30.8052	28.6176	27.5728	21.6043	24.2265	19.082	24.2145	21.0441	19.9654	16.7896	21.4068	29.1422	20.6085	22.023	16.6319	24.6296	17.391	29.7009	22.7661	21.4425	24.6701	29.3811
Solyc01g079820.3.1	70.6898	59.0983	98.7293	55.2318	84.5503	65.0802	81.7831	77.797	137.45	76.9202	160.878	88.9548	71.4586	44.0074	81.6334	49.1659	75.709	78.4056	80.1444	84.1392	133.937	66.9016	134.678	101.682	57.4518	49.1856	55.2218	79.3794	82.0308	89.1289	75.6022	140.416	68.2472	142.121	89.9162
Solyc01g079830.3.1	72.9163	68.0989	126.474	42.3623	23.1585	45.1514	17.6667	28.4747	42.9633	34.4419	54.2344	50.3518	75.0204	80.9736	124.56	24.5829	22.3558	42.5064	18.7004	60.4139	43.0746	27.6713	50.73	67.8595	45.6561	39.0187	40.4302	19.8448	52.516	25.3619	37.8011	52.255	35.2764	53.6306	93.4622
Solyc01g079840.3.1	38.9629	38.0403	34.5913	43.971	47.4094	46.7083	49.8241	57.9664	43.4524	56.4464	43.8047	42.6312	41.6286	37.8464	29.9017	31.5592	44.3358	53.7387	39.3089	47.6952	37.0464	59.8962	40.259	50.7341	37.4685	40.6674	49.3051	48.5726	48.6486	42.9944	43.8763	44.3098	50.7243	49.8764	52.1767
Solyc01g079850.3.1	7.23596	6.28344	7.56684	9.38405	6.33581	8.40749	7.5431	6.86444	5.95127	7.46241	5.73633	7.38493	3.5618	14.0824	6.23716	8.96945	4.79052	9.2501	4.19804	8.31608	6.35707	7.70594	6.86029	7.92051	9.57529	7.69383	6.57402	6.61495	4.88521	4.83084	6.07518	7.33404	8.99203	7.50828	7.34527
Solyc01g079860.3.1	18.7393	18.0012	10.4494	18.7681	15.7303	19.9289	13.2997	17.2882	16.2233	21.1435	14.8623	23.1618	20.4804	24.6442	14.6757	25.5796	16.7199	17.8395	12.5941	19.3227	14.0294	26.2703	14.0816	16.9114	17.2078	16.212	21.6943	15.4979	20.1515	13.0433	24.3007	14.3625	26.7455	15.0166	15.957
Solyc01g079870.3.1	62.1551	45.8521	64.8586	53.6231	65.9799	52.0019	55.5807	51.6104	87.0679	44.2961	71.1827	55.7226	58.1019	12.3221	84.2017	46.8405	59.5527	42.5064	56.4827	43.2925	86.5877	46.5859	90.0864	72.7831	63.0027	34.6222	39.7728	61.9915	51.4983	67.8732	45.9013	94.5785	45.6519	50.9491	70.6666
Solyc01g079880.3.1	410.595	126.178	289.702	193.58	394.131	52.3133	418.046	59.2376	452.378	89.4533	438.047	97.0111	479.285	301.891	382.485	253.802	408.321	64.7507	324.012	65.3057	461.765	81.2627	390.134	122.447	471.826	199.215	167.637	465.692	112.36	439.365	68.852	465.864	84.6174	580.283	149.438
Solyc01g079960.2.1	0.185538	4.58521	3.60326	3.4855	0.655429	1.86833	1.78652	2.03391	1.38591	1.43508	0.782227	3.35679	0.89045	7.04119	2.56824	3.65422	0.563591	1.1012	0.38164	6.84854	2.3017	1.40108	0.722135	2.35475	0.832634	6.04515	2.95831	0.566996	1.6284	0.483084	4.72514	0.152792	2.30565	0.536306	3.29271
Solyc01g079980.3.1	6.49381	4.24557	12.6114	5.0942	6.55429	4.04805	5.16107	6.10173	7.01109	5.4533	7.82227	7.04925	8.23667	3.52059	9.35574	2.65762	4.03907	3.52385	4.19804	3.91345	8.11075	10.8584	9.20723	6.42204	5.55089	4.1217	3.61571	6.61495	4.07101	5.55546	7.42522	8.70917	6.68638	9.1172	4.81242
Solyc01g080010.2.1	10.5756	22.0769	12.2511	20.913	9.83144	22.42	11.3146	31.2714	8.31548	20.1868	8.34376	41.6241	6.23315	21.1236	12.1074	13.6203	8.73565	23.3455	13.3574	28.3725	10.7413	22.067	7.58242	51.3763	8.0488	22.8067	21.0369	8.88293	25.0367	9.42013	19.5756	9.47313	22.5954	5.36306	49.6439
Solyc01g080020.2.1	21.3368	51.9657	15.1337	28.1522	33.4269	72.5536	31.5619	66.3563	23.5605	60.656	28.1602	39.2744	12.2437	45.7677	19.4453	26.9084	32.6883	77.0842	39.6906	88.7864	45.9244	54.9924	54.8823	83.9146	4.85703	46.163	102.226	17.0099	77.7563	34.0574	85.0525	44.6154	91.7649	51.4854	112.712
Solyc01g080040.3.1	6.49381	4.07574	6.12554	3.4855	5.68039	9.65305	6.15358	7.37292	7.74481	4.11389	14.3408	7.38493	7.34622	1.7603	6.42061	1.66101	7.79634	6.38697	6.10624	6.60395	6.68589	7.0054	11.1931	8.56272	5.68967	2.47302	2.95831	7.93794	4.27456	7.00471	13.5004	7.33404	5.30299	11.2624	11.6511
Solyc01g080050.3.1	6.49381	2.20769	14.413	4.28985	3.49562	1.55694	2.77904	5.84749	11.4134	5.4533	10.9512	17.4553	8.01405	1.7603	15.0426	3.65422	1.40898	5.50601	1.9082	6.11477	11.7277	7.0054	14.6232	20.9787	5.82844	4.67126	3.28701	1.70099	4.27456	3.38158	4.05012	10.3899	6.91695	13.944	11.6511
Solyc01g080070.3.1	40.0761	63.0042	41.4375	53.8913	42.8214	39.5464	45.6556	40.4239	33.3434	43.9134	29.7246	28.5327	30.9432	34.3258	36.8726	53.4845	42.3632	41.4052	39.6906	32.7751	34.8543	41.3319	36.2873	28.0429	38.7175	53.8568	58.5088	43.6587	31.3468	42.5114	31.7259	29.6417	41.9628	15.5529	24.8219
Solyc01g080080.3.1	42.117	32.4361	36.7532	42.0942	28.8389	34.5641	43.2736	27.2035	33.1804	29.2756	42.2403	29.5397	48.0843	42.2471	42.1926	38.8676	34.0972	36.1194	36.6374	36.9332	39.7865	31.174	30.3297	27.4007	41.0766	36.2709	37.1432	36.6657	37.6568	28.0188	35.101	44.0042	23.7482	41.8319	31.4074
Solyc01g080100.3.1	12.8021	29.719	24.1418	55.5	14.8564	91.8597	19.4533	102.967	33.1804	80.4601	23.9883	124.201	11.7985	56.3295	25.6824	49.4981	14.3716	79.0663	13.739	103.217	28.826	46.2357	38.6342	157.982	12.0732	46.9873	30.5692	13.2299	125.794	18.1156	85.7275	25.8219	49.1103	20.9159	97.0082
Solyc01g080110.3.1	29.5005	29.2095	33.8706	23.3261	35.1747	23.9769	29.9739	28.9832	38.3979	28.4146	41.4581	29.5397	27.8266	29.925	31.9196	26.5762	32.6883	30.6134	20.9902	23.4807	34.7447	26.2703	35.7457	28.0429	29.6973	24.7302	26.2961	24.9478	24.6296	31.4004	33.751	37.8925	29.9734	42.9045	26.8482
Solyc01g080130.2.1	66.2369	87.9681	56.2108	91.9637	69.694	63.8347	58.9553	60.763	37.7457	67.4487	31.5498	43.3025	64.1124	95.9362	52.4655	89.6945	65.7522	53.2982	64.4972	57.2342	34.9639	63.3989	33.0377	38.9604	75.2146	95.6233	89.4067	76.9224	50.6841	71.7379	56.0266	28.4194	71.9363	38.0777	35.7132
Solyc01g080140.3.1	39.1484	34.1343	44.3201	32.7101	38.6703	38.3008	38.1125	31.0171	43.697	39.5125	40.4151	40.2814	41.6286	31.6853	42.0091	33.5524	42.739	40.0838	41.5988	38.6453	42.965	31.5243	39.5369	34.2509	36.6359	27.2032	31.884	38.3667	42.7456	35.2651	29.7009	46.4489	30.204	40.7592	28.3679
Solyc01g080150.3.1	0.556613	1.69823	2.52228	2.14493	1.96629	2.17972	1.78652	1.52543	3.09792	2.87016	2.86817	1.67839	0.445225	0	0.91723	1.32881	2.0665	1.1012	2.28984	2.20132	1.09605	2.45189	1.98587	4.28136	1.24895	1.92346	0.328701	2.64598	3.05326	2.41542	2.02506	2.44468	2.76678	2.68153	3.29271
Solyc01g080160.3.1	28.5728	19.5296	25.5831	23.8623	17.9151	19.9289	18.8577	23.39	28.615	28.6059	29.7246	24.5045	24.2648	26.4044	30.0851	23.9185	19.9135	25.9884	12.9758	24.9482	29.1548	36.4281	31.5934	25.26	24.4239	20.6085	21.3656	20.4118	26.258	20.2895	31.7259	30.5585	30.4346	27.8879	28.3679
Solyc01g080170.3.1	25.9753	19.5296	23.7815	20.913	22.5031	20.5517	15.2847	18.5594	17.4462	23.5353	13.0371	13.7628	29.3849	14.9625	25.8659	20.9287	17.7531	18.0597	13.739	18.0997	16.4407	17.5135	13.7206	14.5566	32.7503	16.7616	17.0924	19.4668	21.3728	21.2557	11.4753	17.1128	21.6731	17.6981	15.4504
Solyc01g080180.3.1	7.97811	4.58521	6.48586	6.70289	5.68039	1.86833	5.95508	5.08477	7.09261	5.64464	9.38673	3.69246	7.79144	4.40074	10.273	3.32202	7.13881	3.08337	3.43476	6.60395	8.65877	5.95459	8.84616	8.13458	7.77125	5.49559	4.27311	4.15797	5.29231	6.76317	6.07518	10.5427	5.30299	5.36306	6.33213
Solyc01g080200.3.1	34.3244	91.3646	31.3483	85.2608	37.141	46.7083	38.5095	51.8647	21.2778	67.6401	17.4697	29.204	35.1728	81.8538	26.5997	90.0267	43.3025	57.703	37.0191	46.2276	16.9887	63.0486	20.5809	33.3946	50.9295	80.7852	102.555	42.5247	43.9669	37.439	54.0016	16.8072	57.1801	12.8713	27.8614
Solyc01g080210.3.1	8.9058	16.9823	11.8908	13.4058	21.8476	28.025	15.6817	24.1527	21.767	20.8565	21.1201	26.1829	8.9045	16.7228	15.5929	13.6203	21.4164	31.7146	17.9371	29.1063	23.2362	16.813	22.7473	29.7554	7.07739	16.7616	28.2683	18.7109	28.09	21.2557	22.2756	23.3772	21.4425	21.9885	27.3548
Solyc01g080220.3.1	21.7079	5.09468	22.7005	2.68116	25.1248	8.09611	27.9889	7.37292	36.849	5.07061	48.7588	11.7487	18.0316	1.7603	26.5997	3.98642	30.5278	6.82745	22.5168	5.62558	43.4035	9.80756	35.3846	13.7003	23.8688	4.67126	9.86103	27.5938	8.95622	29.9512	8.77525	49.6575	4.15017	36.4688	13.6774
Solyc01g080240.3.1	138.411	132.801	90.4418	129.5	113.608	80.3383	120.491	84.153	86.4973	107.918	87.8702	63.4432	159.836	139.063	113.736	144.84	123.896	87.2152	114.874	81.9379	86.1493	104.731	68.9639	49.8778	179.71	131.345	130.166	139.67	82.6415	127.051	80.3273	83.4247	108.596	118.524	61.295
Solyc01g080250.3.1	50.2807	54.6829	43.5994	48.2608	45.2246	40.1691	55.1837	47.5426	32.4467	42.861	32.3321	44.9809	52.9818	58.9699	32.4699	54.8133	53.729	50.8755	49.2316	39.1345	34.9639	44.4843	32.135	36.8197	51.4845	56.0551	52.2634	52.9196	41.7278	45.1683	42.5262	29.3361	43.1157	32.1783	31.1541
Solyc01g080260.3.1	6.67935	15.6237	14.0527	5.36231	1.74781	7.47333	3.57305	9.91531	4.56536	8.99316	5.73633	9.399	17.1412	7.92133	19.2618	11.9593	8.266	9.69058	3.05312	4.89181	2.84972	4.90378	6.13815	7.92051	19.8444	6.04515	4.60181	4.34697	9.56687	2.8985	14.1754	5.34773	7.83921	9.1172	6.33213
Solyc01g080270.3.1	30.2426	34.8136	31.3483	29.2246	30.5867	31.4503	24.2173	25.4239	31.3868	31.1891	16.4268	15.7769	29.6075	24.6442	27.5169	33.8846	25.4555	29.0717	28.623	32.5306	25.7571	29.0724	27.4411	22.2631	34.2768	42.8656	37.8006	26.0818	27.6829	25.3619	21.6006	29.7945	33.4319	24.6701	19.503
Solyc01g080280.3.1	3450.81	2305.17	3347.07	2872.59	1916.47	2855.75	1830.39	2727.73	2418.01	3282.03	2574.05	3184.25	2509.96	2222.37	3455.94	2707.78	1997.74	2663.81	1651.74	3022.9	2625.25	3104.79	2484.87	3192.4	2305.7	2362.83	2432.72	2092.02	3053.87	2276.53	3102.39	2521.84	3143.29	2483.1	3131.62
Solyc01g080290.3.1	26.5319	31.7568	34.5913	26.0072	11.1423	34.2528	13.1012	28.9832	20.1365	22.2916	18.7735	30.8824	38.7346	47.528	48.7966	39.1998	17.0956	32.3753	14.5023	39.1345	16.6599	21.7167	18.4145	28.257	31.5013	31.5997	41.4163	13.6079	25.0367	14.734	26.3258	18.0295	17.0618	19.8433	32.9271
Solyc01g080300.3.1	6.12274	7.64202	3.24293	6.16666	7.86515	4.04805	8.73411	4.32206	2.77183	9.08883	2.60742	2.68543	7.56883	6.16104	2.75169	7.64065	6.95095	4.62505	6.48788	3.66886	2.84972	9.80756	2.52747	3.42509	6.10598	7.41905	5.58792	9.44993	3.25681	4.83084	1.35004	1.9863	6.91695	3.75414	3.79928
Solyc01g080310.3.1	6.30828	16.4728	8.28749	15.5507	7.64667	9.65305	8.73411	13.9831	4.80993	15.8815	2.86817	7.04925	9.79495	30.8052	7.70473	13.6203	7.32668	10.5715	8.39608	11.2512	5.37063	11.9092	4.51335	6.63611	13.3221	20.6085	18.0786	6.99295	7.12427	10.6278	15.5254	3.66702	11.7588	3.75414	7.59856
Solyc01g080320.2.1	2.04091	7.98166	0	6.97101	0.436953	7.47333	1.38952	3.81358	0.244573	4.20957	0.521485	1.00704	2.44874	14.9625	0.550338	9.30166	0.939318	3.52385	2.28984	4.89181	0.438419	3.85297	0.541602	1.92661	1.66527	10.1668	4.93051	1.32299	3.25681	2.17388	6.07518	0.916755	4.38073	0.536306	2.53285
Solyc01g080330.3.1	98.3349	101.894	108.098	108.319	115.792	128.915	106.993	113.899	107.286	119.781	124.374	161.461	105.964	128.502	114.654	120.922	104.64	128.4	83.1975	135.503	114.208	131.001	108.501	156.698	95.7529	106.065	103.869	97.5232	153.681	102.414	149.854	111.844	129.347	125.496	167.422
Solyc01g080340.3.1	7.23596	5.94379	12.6114	10.7246	7.4282	7.78472	9.52812	5.59325	6.0328	6.98405	7.56153	6.71357	9.12712	1.7603	11.3736	11.9593	8.266	5.28577	8.39608	6.11477	7.56272	9.80756	8.48509	7.06424	13.5997	9.34251	8.87492	9.26093	9.15977	9.42013	4.05012	10.2371	7.83921	5.36306	6.8387
Solyc01g080350.3.1	15.7707	15.1142	16.9353	16.3551	12.4532	14.9467	13.6967	18.5594	13.9407	17.9863	17.4697	19.1337	16.2507	16.7228	15.7763	17.6067	13.6201	22.2443	14.1207	23.7253	14.9062	18.214	15.1648	17.7676	14.016	16.7616	13.4767	10.3949	24.019	13.5263	21.6006	15.1264	17.7535	13.4076	17.4767
Solyc01g080360.3.1	9.46241	13.2462	5.76521	13.942	9.83144	8.71888	5.95508	9.15259	5.05451	14.1594	4.17188	3.69246	8.68189	5.28089	4.21926	10.6305	10.0507	8.58938	9.541	8.07149	4.6034	15.4119	5.77708	5.9939	9.0202	11.266	11.8332	10.9619	7.73492	9.66167	5.40016	3.05585	12.4505	3.75414	2.53285
Solyc01g080400.3.1	26.9029	25.3036	17.656	20.1087	19.2259	25.2225	17.0712	27.4578	16.8755	20.1868	14.6016	19.4694	26.4909	36.9662	18.7115	39.532	17.0017	30.3932	19.082	27.3942	12.1661	17.1632	16.0675	13.4863	25.5341	26.6536	28.2683	18.8999	24.019	14.4925	16.2005	12.529	19.1369	13.944	16.7168
Solyc01g080415.1.1	2.9686	1.86805	5.40489	4.02174	3.93257	5.605	3.77155	5.59325	7.82633	3.25285	11.7334	11.7487	3.33919	7.04119	6.97095	1.66101	5.16625	6.60721	4.19804	10.0282	10.6317	5.25405	9.92936	10.7034	2.35913	1.92346	3.94441	2.64598	4.07101	4.58929	3.3751	8.098	2.53621	6.97198	12.1577
Solyc01g080430.3.1	39.334	30.7379	32.4293	37.2681	27.3095	24.2883	39.502	22.6272	24.1312	24.5877	32.3321	22.4905	38.9572	18.4831	40.3581	33.5524	27.8038	24.2265	28.2414	29.3509	26.5243	21.0162	22.2057	22.2631	37.191	31.0501	29.9118	34.5867	21.5763	33.3328	22.9507	27.1971	30.204	17.6981	26.8482
Solyc01g080450.3.1	4.26736	16.6426	4.68424	13.4058	12.0162	15.8808	10.9176	9.91531	6.84804	12.9157	7.04005	6.37789	6.01054	12.3221	2.93513	9.63386	12.4929	10.7918	11.8308	12.2295	6.79549	12.6097	6.67975	6.63611	9.15898	6.31993	10.1897	10.7729	10.7882	9.17859	9.45027	5.80611	10.606	5.89936	5.82556
Solyc01g080460.3.1	252.331	90.1758	121.79	121.725	184.831	33.3186	226.094	56.1867	215.387	73.9544	183.041	54.0442	309.432	105.618	235.178	187.362	201.296	52.197	188.149	36.1994	236.965	73.5567	160.495	52.8748	505.687	168.99	101.569	344.544	107.678	284.778	76.9522	294.584	97.7596	279.415	78.2651
Solyc01g080470.3.1	5.00951	5.2645	5.40489	6.16666	6.99124	8.71888	4.56556	6.86444	5.86975	6.21868	7.30079	7.38493	4.22964	13.2022	5.50338	7.30844	3.56941	11.2323	4.96132	6.35936	7.34351	4.90378	7.76296	7.27831	3.88563	6.59471	5.25921	5.29196	5.69941	7.00471	7.42522	8.40358	5.07243	8.58089	8.6117
Solyc01g080480.3.1	0.185538	1.01894	1.08098	0.536231	0	0	0.79401	0.254239	0.407621	0.47836	0.260742	0.671357	0.445225	0.880148	0.366892	1.66101	0.0939318	1.1012	0.38164	0	0.328814	0.70054	0	0	0.555089	0.27478	0	0.377997	0	0	1.35004	0.152792	0.691695	0	0
Solyc01g080490.2.1	4.63844	5.60415	4.32391	4.28985	2.40324	4.04805	2.18353	3.3051	1.46744	5.16628	2.86817	2.68543	12.4663	5.28089	4.58615	3.98642	3.94513	3.30361	3.43476	3.66886	1.64407	0.70054	1.80534	3.85322	7.91002	1.92346	2.30091	1.70099	4.68166	0.966167	4.72514	2.59747	4.15017	2.68153	2.27957
Solyc01g080500.2.1	180.714	112.423	189.892	92.2318	138.732	115.214	211.405	79.0682	232.589	86.0091	201.293	130.915	233.966	103.857	254.623	105.308	141.743	109.68	170.593	118.626	284.972	87.9178	260.871	179.817	192.894	110.187	103.212	152.9	111.139	198.547	72.2271	271.359	85.7702	272.98	168.941
Solyc01g080510.3.1	174.776	83.8924	137.284	98.1304	84.3319	83.7636	84.5621	72.7122	90.3289	75.7722	101.69	67.1357	181.652	74.8126	170.054	126.237	86.8869	72.0186	70.6034	88.0526	104.124	71.4551	85.3925	81.1317	160.698	98.0964	74.9438	93.7433	88.9516	90.3366	76.9522	96.8704	75.6253	86.3452	72.1863
Solyc01g080530.3.1	17.9971	18.8503	21.2592	14.4782	26.4356	19.6175	25.0113	21.356	30.164	22.1959	28.9424	24.1689	19.3673	14.0824	25.499	12.2915	20.3832	17.1788	22.5168	21.524	29.3741	24.5189	27.6217	32.1102	15.1262	16.4868	16.7637	22.6798	22.3906	21.7388	20.9256	27.8082	22.5954	26.8153	31.9139
Solyc01g080540.3.1	136.927	125.499	169.713	137.007	160.58	208.63	161.383	208.73	228.431	113.371	228.41	222.555	138.02	154.026	190.05	183.708	156.115	245.568	145.405	215.24	224.47	109.635	240.291	315.322	109.769	145.908	134.439	140.237	274.59	141.06	215.331	237.745	119.663	214.522	291.278
Solyc01g080580.3.1	67.7212	31.2474	45.7614	42.6304	55.9299	55.1158	58.5583	38.39	42.8818	28.1275	37.2862	19.805	99.0626	56.3295	62.1882	47.8371	55.3258	48.8934	78.2362	28.3725	30.5797	25.2194	29.9686	18.4098	107.826	59.6272	36.1571	72.5754	35.0107	50.9653	49.9514	42.1707	25.3621	28.4242	13.9307
Solyc01g080590.3.1	32.4691	11.2083	37.4739	16.0869	17.9151	17.1264	15.8802	20.5933	43.1263	18.369	38.8506	32.2251	28.2718	25.5243	45.1277	17.6067	15.0291	23.3455	18.7004	25.4374	41.321	15.0616	44.5919	32.1102	23.7301	14.5633	12.8193	19.4668	24.8332	16.6664	23.6257	50.1159	17.2924	37.0051	30.9008
Solyc01g080600.3.1	23.0067	33.7947	49.725	29.4927	72.5341	66.9486	57.1687	95.3395	161.01	83.0432	135.325	151.391	20.703	25.5243	42.376	23.5863	60.0224	77.9651	59.5359	66.2841	125.607	73.5567	184.686	186.667	16.7915	21.158	30.8979	52.1636	77.3492	73.4287	49.2764	116.886	68.2472	101.898	154.251
Solyc01g080620.3.1	19.4814	18.8503	19.8179	20.6449	17.0412	9.03027	20.0488	20.8476	12.4732	17.8907	14.3408	12.0844	17.3638	17.603	12.8412	17.6067	23.0133	16.518	19.8453	13.2079	13.4814	17.1632	12.2763	13.4863	24.5627	21.4328	16.435	28.1608	13.2308	17.8741	10.8003	9.93151	16.3701	11.2624	11.6511
Solyc01g080640.3.1	206.689	294.303	174.037	293.051	139.825	142.305	113.345	149.747	111.933	190.674	132.718	122.187	187.44	219.157	195.186	319.246	155.739	141.394	151.893	120.094	143.034	172.683	115.181	120.948	216.069	274.23	209.054	139.292	168.133	161.108	144.454	116.122	194.366	127.641	135.001
Solyc01g080660.3.1	6.86489	8.15149	6.48586	9.92028	10.4869	10.2758	9.92513	11.1865	9.04919	8.32346	11.4727	7.04925	9.57234	11.4419	6.97095	10.6305	13.3383	10.7918	13.3574	10.762	9.09719	8.75675	8.84616	9.20492	11.5181	10.4416	9.20363	9.82792	12.213	12.3186	6.7502	9.62592	8.5309	16.6255	7.59856
Solyc01g080670.3.1	69.9477	52.645	38.9152	40.7536	56.5854	37.9894	57.1687	35.3392	42.5557	41.9043	44.587	26.1829	73.0169	40.4868	48.2463	51.1591	61.1496	35.2385	72.13	37.667	43.1843	37.1286	35.3846	25.26	79.239	50.5595	53.5783	60.4795	35.6213	64.0086	30.3759	44.4626	43.5768	58.9936	29.1278
Solyc01g080680.3.1	0.185538	4.92486	2.16195	3.4855	0.873905	1.55694	1.19102	1.77967	2.6903	2.20045	0.782227	3.69246	0.667838	4.40074	1.46757	1.99321	0.657522	2.42265	0.76328	2.6905	4.05537	2.45189	1.98587	2.78288	0.277545	4.39648	1.6435	0.566996	1.6284	0.483084	0.67502	2.75026	3.9196	1.60892	5.0657
Solyc01g080690.3.1	34.3244	30.7379	24.8625	37.5362	25.9987	31.7616	22.2323	27.712	20.055	30.041	19.0342	25.1759	37.8441	36.0861	24.3983	37.2066	27.2402	27.7503	26.7148	29.8401	19.1808	29.4227	16.0675	29.1132	34.2768	45.6134	36.4858	29.1058	32.3645	23.9126	31.7259	21.6965	28.3595	26.279	27.8614
Solyc01g080700.3.1	5.38059	29.719	3.60326	32.1739	8.52058	23.0428	4.96256	19.3221	4.56536	18.5604	1.30371	7.72061	4.45225	28.1647	4.95304	22.5897	6.01163	21.3633	6.10624	17.3659	4.38419	20.3157	5.95762	10.2753	5.68967	31.8744	33.1988	6.42595	15.4698	3.86467	18.2255	1.83351	22.1342	4.82675	11.3978
Solyc01g080705.1.1	8.9058	24.4545	7.92717	25.471	7.4282	36.1211	9.13112	25.1696	7.98938	13.0114	8.34376	15.1055	9.34973	44.8876	6.7875	41.193	7.13881	28.1908	9.541	26.905	8.22035	17.1632	7.94349	10.2753	5.82844	27.478	35.8284	6.61495	24.019	7.00471	15.5254	8.86196	11.0671	10.1898	13.6774
Solyc01g080720.3.1	1.66984	6.28344	3.96358	5.36231	5.02496	4.04805	6.74909	4.32206	3.58707	4.30524	2.86817	1.34271	3.11658	5.28089	2.01791	5.31523	6.85702	3.30361	5.34296	3.66886	2.63051	3.85297	4.69388	2.56882	2.63667	4.1217	4.93051	6.23695	4.07101	4.58929	6.07518	2.59747	7.83921	6.43567	3.03942
Solyc01g080750.3.1	5.9372	2.71716	7.56684	3.75362	12.0162	3.42528	11.5131	9.15259	24.3758	9.75854	20.0772	10.406	3.78441	1.7603	6.7875	3.65422	7.60847	4.18457	8.39608	4.15804	15.3447	9.10702	23.4694	16.2692	3.19176	3.02258	2.62961	9.44993	5.90296	14.0094	8.77525	18.0295	7.37808	22.5248	9.62484
Solyc01g080760.3.1	10.3901	14.9444	15.494	12.8696	20.7553	20.2403	19.0562	18.3052	22.0931	20.8565	31.0284	15.1055	8.68189	8.80148	10.273	7.64065	19.9135	21.8038	18.3187	22.2577	19.9481	20.6659	17.5118	14.1285	7.77125	6.59471	19.0647	12.6629	13.6379	19.8064	27.0008	20.3214	19.598	17.6981	15.957
Solyc01g080770.3.1	28.0162	43.9841	23.0609	40.2174	28.4019	19.6175	25.8053	25.6781	24.4573	30.902	22.6846	25.8472	34.2823	78.3332	22.7473	37.871	27.1463	22.905	27.0964	21.0348	19.1808	36.0778	16.9702	19.052	32.0564	43.1404	40.4302	27.9718	21.1692	24.6373	30.3759	17.2655	29.5123	24.1338	16.2103
Solyc01g080780.2.1	18.3682	36.1722	24.1418	37.5362	28.1834	27.7136	30.5694	30.2544	22.1746	28.2232	23.7276	24.5045	18.2542	13.2022	21.0963	35.8778	28.931	24.8872	26.3332	34.4873	23.3458	32.2248	18.2339	23.7615	19.7057	32.6988	36.8145	28.9168	24.6296	26.5696	20.2506	22.3077	24.6705	23.5975	19.503
Solyc01g080800.3.1	0.185538	0	0	0	0.873905	0	0.79401	0	2.03811	0	1.56445	0.335679	0.222613	0	0	0	0.281795	0.22024	0.76328	0.244591	2.52091	0.35027	0.541602	0.642204	0.555089	0.27478	0	0.944993	0	0.483084	0	3.36143	0.230565	3.75414	0
Solyc01g080810.3.1	143.049	156.237	119.268	169.985	93.7264	124.867	114.337	127.119	97.5846	190.866	118.377	94.3257	113.755	122.341	93.7409	137.864	126.432	121.132	101.516	126.453	99.9595	188.445	97.6688	94.1899	118.789	193.994	184.073	113.966	123.962	118.597	180.905	108.483	175.229	117.451	86.117
Solyc01g080830.3.1	1.4843	1.18876	1.4413	0.536231	1.09238	1.86833	0.992513	0.508477	3.75012	1.05239	3.38965	1.34271	0.89045	0	2.56824	0	1.50291	1.1012	0.38164	2.20132	3.83616	0.35027	5.23548	2.78288	0.693862	1.09912	0.657402	1.70099	4.07101	1.20771	0.67502	4.43098	1.84452	2.68153	2.78614
Solyc01g080840.3.1	131.917	117.008	91.8831	130.572	114.919	75.0447	106	84.9157	79.3231	127.148	48.2374	55.387	96.1686	51.0486	89.1547	103.315	123.426	70.477	111.821	76.3123	72.7775	135.204	78.1712	78.9911	151.262	109.637	116.689	137.024	90.3764	131.64	96.5278	48.1296	118.741	42.9045	54.9629
Solyc01g080850.3.1	51.2084	63.3438	44.3201	62.2029	47.4094	34.5641	52.8017	39.6612	36.1968	43.8177	33.8965	28.5327	49.8652	39.6067	46.2284	59.4642	53.635	37.0004	63.7339	28.6171	41.6498	36.7784	29.2465	26.3304	53.1498	56.6046	57.8514	53.8646	35.8249	52.173	40.5012	36.059	43.1157	28.4242	19.2497
Solyc01g080860.3.1	24.3054	28.3604	26.3038	26.8116	33.2084	38.9236	41.2885	34.3222	25.7617	35.1116	33.1143	30.5467	29.3849	29.925	25.6824	23.9185	34.7548	40.9647	41.2171	36.9332	30.6893	31.8746	22.3862	31.0399	30.6687	23.9058	24.3239	39.8787	35.2142	30.4343	36.4511	28.5722	37.3515	25.2064	27.3548
Solyc01g080880.3.1	61.2274	68.2687	47.9233	60.5942	58.3332	65.0802	58.1612	64.8308	47.4471	66.3963	44.587	52.0302	70.123	50.1684	55.5841	61.7896	61.6192	60.1256	54.9562	63.1044	44.8283	78.8108	44.9529	51.1622	71.329	62.9246	60.8097	65.0155	51.0912	56.0377	56.7016	41.5595	64.3276	52.558	47.8709
Solyc01g080890.2.1	17.9971	11.7178	24.8625	13.942	14.6379	14.3239	11.9102	12.4577	20.9517	11.0979	28.1602	14.4342	23.8195	19.3633	30.0851	14.9491	15.7805	14.0954	17.9371	14.92	22.0305	9.10702	24.3721	19.9083	19.8444	12.3651	10.8471	14.5529	14.8592	16.4248	14.8504	26.7387	8.06977	37.5414	19.7562
Solyc01g080900.3.1	36.5509	36.1722	55.1298	12.6014	14.8564	16.815	13.8952	15.7628	25.1095	22.3872	19.0342	19.1337	24.4874	36.9662	59.4365	9.30166	13.1504	20.2621	11.8308	19.5673	17.6464	14.7113	23.6499	18.4098	22.8974	9.89207	20.0508	11.5289	15.2663	19.8064	14.8504	31.3224	17.7535	32.7147	22.5424
Solyc01g080910.2.1	4.63844	0.849113	5.04456	2.94927	9.39448	0.934166	9.52812	0.508477	7.58176	0.47836	6.7793	1.34271	4.00703	0.880148	9.90608	0.664404	7.32668	0.660721	8.01444	0.733772	7.12431	1.40108	5.77708	0.428136	4.57949	1.3739	0.986103	8.12694	0.407101	8.6955	0	9.77871	0.92226	7.50828	1.01314
Solyc01g080930.3.1	46.941	25.813	29.5467	26.8116	39.1073	30.2047	37.7155	28.4747	50.7081	35.7813	49.8018	33.2322	42.9642	33.4456	40.725	31.5592	43.4904	30.6134	41.5988	31.7968	51.5142	43.4335	57.9514	32.9665	48.9866	28.0275	25.6387	37.7997	36.6391	42.9944	43.8763	51.1855	43.3462	61.1389	36.4731
Solyc01g080940.3.1	28.0162	14.7746	23.7815	18.5	23.5954	11.8328	17.4682	17.5425	32.4467	16.6469	28.1602	21.8191	24.0422	7.04119	27.3334	18.2711	23.4829	14.9764	24.8066	24.4591	30.3605	17.8638	35.2041	18.1958	23.5913	13.1894	20.3795	21.7348	20.355	20.7726	13.5004	28.725	17.2924	24.6701	22.0358
Solyc01g081010.3.1	103.715	138.405	89.7211	133.522	215.418	144.796	210.81	154.323	213.431	153.936	175.219	125.208	94.3877	118.82	86.403	80.7251	222.994	142.496	204.941	135.014	195.316	160.073	186.672	117.737	99.2222	121.178	157.448	210.733	136.582	208.934	132.304	165.016	149.867	148.02	106.886
Solyc01g081020.1.1	2.04091	4.41539	2.88261	4.82608	1.96629	6.22777	3.37454	5.08477	0.815243	7.46241	1.8252	1.34271	1.11306	2.64044	2.01791	5.64743	3.47548	5.94649	4.19804	4.89181	1.31526	6.65513	1.0832	4.70949	3.33054	7.69383	9.20363	3.40197	5.69941	2.8985	6.07518	1.22234	8.30034	1.07261	3.29271
Solyc01g081030.3.1	45.0856	45.3426	23.7815	38.0724	40.8551	35.8097	43.4721	31.2714	26.5769	46.1139	29.2032	27.19	42.2964	51.9287	24.3983	43.8507	45.369	34.3575	50.3765	25.4374	25.7571	42.7329	25.9969	26.7585	49.6805	53.8568	47.9903	48.0056	27.0722	41.3036	41.8512	26.1275	40.1183	40.2229	20.5161
Solyc01g081040.3.1	2.9686	3.05681	3.60326	1.60869	3.49562	6.22777	5.35957	4.32206	5.05451	3.44419	6.51856	4.02814	2.22613	2.64044	3.66892	3.32202	5.35411	3.30361	4.96132	5.87018	4.93221	2.45189	6.49922	3.21102	3.74685	1.92346	3.61571	5.85895	7.73492	7.00471	4.05012	7.18124	3.9196	3.21783	4.30585
Solyc01g081050.4.1	8.53473	13.2462	6.12554	21.7174	6.77277	8.40749	9.92513	6.6102	4.23926	10.7153	4.95411	6.71357	10.6854	10.5618	7.33784	14.6169	10.8022	10.7918	9.15936	7.58231	5.26103	7.35567	3.43014	5.77983	14.1548	14.8381	10.8471	11.3399	7.73492	7.00471	9.45027	3.9726	8.06977	4.82675	4.55913
Solyc01g081060.3.1	21.8934	18.3408	25.5831	15.5507	58.9886	39.5464	68.8804	32.5425	176.011	52.5239	125.417	57.401	23.1517	19.3633	26.5997	10.6305	63.0282	17.399	40.8355	38.4007	180.957	42.7329	156.342	68.0736	31.7789	17.5859	15.4489	83.1593	31.9574	79.7088	28.3508	178.767	50.2632	117.987	68.387
Solyc01g081070.3.1	30.4282	39.0592	24.8625	42.0942	37.141	28.3364	35.929	34.068	26.0878	36.2597	25.0313	29.204	36.9537	37.8464	23.6645	39.1998	32.4065	27.5301	37.7824	22.2577	24.8803	37.1286	20.9419	23.3334	38.3012	35.4466	37.1432	37.2327	30.9397	32.8497	33.751	28.8778	37.8127	28.4242	19.503
Solyc01g081110.3.1	2.78306	2.37752	1.80163	3.75362	4.588	4.35944	1.98503	5.08477	0.57067	2.58314	0.521485	3.35679	0.89045	0	1.28412	0.996606	2.53616	3.74409	1.9082	5.62558	1.31526	2.10162	1.80534	3.21102	1.11018	3.84692	2.95831	2.26798	4.07101	2.8985	6.07518	1.68072	3.45847	1.60892	2.53285
Solyc01g081150.3.1	15.7707	19.0201	19.8179	17.4275	38.8888	36.1211	31.9589	33.3053	42.3111	20.0911	43.544	42.6312	15.5829	14.0824	17.0605	8.63725	34.2851	34.1373	26.7148	37.1778	43.0746	18.214	42.7865	63.5782	10.8242	16.7616	15.4489	28.5388	36.8426	33.5743	27.6758	39.8788	17.9841	32.1783	60.7884
Solyc01g081190.3.1	22.6356	19.6994	30.988	26.8116	13.764	42.9716	17.2697	25.4239	38.3979	29.3713	37.0254	71.8352	22.2613	29.0449	37.423	31.227	13.4322	37.8814	11.0676	44.5155	41.2114	26.9708	38.6342	92.4773	16.3751	31.8744	17.4211	10.7729	57.4012	15.9418	39.8262	41.7123	34.5847	31.1057	92.7024
Solyc01g081200.3.1	27.6451	12.3971	32.7896	8.5797	22.7215	14.9467	17.2697	13.2204	33.5065	10.4282	37.0254	21.4834	25.8231	15.8427	36.3223	8.63725	21.1346	13.6549	17.1738	13.6971	28.9356	5.95459	30.1492	23.9756	25.9504	12.6399	9.53233	16.8209	13.6379	22.2218	9.45027	40.6428	7.14751	52.558	23.049
Solyc01g081210.3.1	5.75166	17.6616	5.76521	15.8188	6.55429	27.7136	12.1087	26.9493	4.48384	12.1503	3.91114	18.798	4.00703	9.68163	5.31993	23.5863	9.86284	27.0896	5.7246	23.4807	3.94577	9.80756	2.70801	11.9878	2.63667	13.739	12.8193	2.26798	12.0095	4.83084	6.07518	3.9726	11.9894	2.68153	18.4898
Solyc01g081240.3.1	1.85538	1.86805	1.08098	1.34058	3.93257	2.17972	5.55807	5.08477	1.79353	2.29613	3.38965	1.67839	2.22613	1.7603	0.91723	1.99321	4.69659	2.42265	4.19804	1.95673	1.64407	2.45189	0.902669	1.92661	1.5265	1.64868	1.97221	2.83498	1.42485	3.38158	5.40016	3.51423	3.68904	3.21783	1.01314
Solyc01g081250.3.1	35.6232	0.339645	30.2674	0.268116	7.20972	0	9.13112	0	10.9243	0	9.90821	0	26.9361	0.880148	36.8726	0	9.95677	0.440481	12.5941	0	7.12431	0	12.4568	0	18.0404	0.549559	0.657402	7.93794	0	7.24625	0	5.80611	0	7.50828	0.253285
Solyc01g081270.2.1	12.2455	5.2645	14.413	3.75362	6.33581	1.86833	5.75657	1.52543	7.41871	0.861047	10.4297	1.67839	13.1341	4.40074	13.9419	2.65762	5.26018	1.76192	4.57968	1.71213	7.45312	1.40108	8.30456	0.856272	13.0446	2.7478	1.6435	4.15797	1.6284	8.45396	2.02506	11.3066	1.84452	8.58089	1.51971
Solyc01g081290.3.1	3.52521	0	1.08098	0.268116	3.49562	0	1.78652	0	1.05982	0.382688	0.782227	0.671357	2.44874	0	2.01791	0.332202	2.63009	0.22024	1.52656	0.489181	1.42486	0.35027	1.44427	0.642204	2.91422	0.27478	0	2.83498	0.20355	3.14004	0	0.458377	0.46113	0.536306	0
Solyc01g081297.1.1	8.53473	7.98166	5.40489	8.5797	8.08362	5.29361	6.94759	4.5763	6.68499	7.46241	5.73633	3.02111	8.9045	7.04119	8.62196	12.9559	6.66916	7.70842	7.6328	6.11477	7.45312	5.25405	4.69388	4.06729	8.60389	8.24339	9.86103	8.12694	4.88521	6.76317	8.10023	6.72287	8.5309	4.82675	8.86498
Solyc01g081300.3.1	10.7612	18.8503	19.8179	17.9638	23.8139	26.7794	25.4083	35.0849	27.6367	28.2232	35.7217	33.5679	9.34973	14.9625	12.4743	9.63386	23.7647	38.1016	20.6086	31.5522	28.278	28.7221	27.9827	40.0307	9.71407	10.7164	16.435	16.4429	29.1077	19.8064	40.5012	28.8778	25.5927	38.0777	42.5519
Solyc01g081310.3.1	5.9372	5.09468	4.68424	5.63043	4.588	7.78472	3.77155	5.33901	5.05451	3.63553	7.56153	4.36382	6.23315	9.68163	4.4027	6.31184	5.9177	7.26794	6.10624	8.07149	4.6034	4.20324	3.97174	5.56577	6.79985	5.22081	8.87492	4.34697	3.46036	5.31392	4.72514	6.57007	5.30299	8.58089	11.1445
Solyc01g081320.3.1	2.78306	0.169823	3.60326	1.34058	3.05867	0.311389	2.18353	0	1.30439	0.382688	2.08594	0	4.45225	0	1.46757	0.664404	2.63009	0	2.67148	0.244591	1.31526	0	0.722135	0	3.19176	0.824339	1.6435	1.51199	0	2.17388	0	1.52792	0.230565	2.14522	0.253285
Solyc01g081330.3.1	3.33968	5.09468	5.40489	6.43478	4.80648	6.22777	4.36706	5.59325	5.3806	6.21868	2.60742	4.36382	4.89748	5.28089	3.85236	4.65083	5.82377	5.72625	2.67148	5.62558	2.74012	5.25405	4.69388	4.92356	4.44072	6.31993	4.93051	4.72496	6.92072	5.55546	4.72514	3.05585	5.76412	1.60892	3.29271
Solyc01g081340.3.1	3.52521	0	3.24293	0.268116	7.4282	0.934166	8.1386	0	7.50023	0.574032	9.12599	0	4.89748	0.880148	6.05372	0	5.16625	0.660721	4.96132	1.71213	9.97403	0.35027	8.48509	1.28441	3.88563	0	0.328701	7.18194	0.814202	5.31392	0	7.48683	0.230565	8.58089	1.51971
Solyc01g081370.3.1	0.185538	0.67929	0	0.536231	0	1.55694	0	0.254239	0.163049	0.287016	0	0	0	0.880148	0.183446	0.996606	0.0939318	0.440481	0.76328	0.978363	0.219209	0	0.180534	0.214068	0	1.92346	0.657402	0	0.407101	0.241542	0	0	0.691695	0.536306	1.01314
Solyc01g081380.3.1	13.9153	13.7556	11.8908	13.942	12.0162	24.2883	13.6967	23.1357	15.0005	13.9681	13.5586	25.8472	13.5794	14.0824	15.5929	9.30166	14.6534	26.8693	13.739	19.3227	12.1661	12.6097	16.4286	24.4037	8.74266	14.5633	12.8193	13.0409	25.8509	12.5602	19.5756	14.0569	14.0645	9.1172	17.2234
Solyc01g081390.3.1	17.0695	50.6071	14.7734	51.7463	55.9299	53.2475	45.4571	80.3394	21.93	85.3394	23.2061	61.0935	12.9115	32.5655	8.98885	47.5049	48.5627	55.0601	40.4539	62.3706	22.9074	78.4605	23.6499	46.0246	19.5669	57.1542	58.8375	36.0987	47.4273	42.2698	67.502	18.9463	68.4778	25.2064	40.5256
Solyc01g081400.3.1	0.185538	1.18876	0	0.804347	0.218476	0.622777	0	0	0.0815243	1.05239	0.521485	0.335679	0.222613	0	0	0.332202	0.281795	0.22024	0.38164	0.978363	0	1.05081	0.361068	0.856272	0	0.549559	0.328701	0	0.407101	0.241542	2.02506	0.305585	0.691695	0	0.253285
Solyc01g081410.3.1	5.56613	9.0006	8.28749	9.38405	10.0499	6.85055	5.95508	3.55934	5.54365	5.16628	5.21485	5.37086	5.78793	13.2022	4.58615	6.31184	8.17206	6.60721	8.39608	6.35936	6.13786	3.85297	3.97174	2.14068	6.5223	9.61729	10.8471	7.74894	5.29231	7.72934	4.72514	6.41728	4.6113	5.36306	3.79928
Solyc01g081420.2.1	1.4843	4.24557	0.360326	4.55797	2.84019	1.55694	1.19102	2.03391	1.14134	3.25285	0.260742	2.01407	0.445225	0	0.366892	0.664404	3.47548	0.660721	4.57968	1.46754	0.438419	2.80216	0.180534	0.856272	2.77545	3.02258	3.61571	2.83498	1.2213	3.38158	0	0.61117	2.53621	0.536306	0.50657
Solyc01g081430.3.1	3.52521	3.39645	1.4413	2.68116	1.09238	1.55694	2.58053	1.27119	1.54896	2.58314	0.260742	2.01407	3.33919	1.7603	1.28412	1.32881	1.50291	1.54168	2.28984	0.978363	2.19209	1.75135	1.44427	1.07034	2.4979	3.29736	4.27311	1.88999	2.64616	1.93233	2.70008	1.06955	2.30565	1.07261	0.759856
Solyc01g081440.3.1	56.0323	50.0977	40.3565	52.5507	38.6703	35.1869	32.1574	26.4408	31.1423	39.5125	22.4239	26.1829	58.7697	29.0449	37.7899	51.8235	34.9426	32.1551	39.3089	28.8617	25.5379	40.2811	28.7049	25.4741	51.4845	36.8205	43.0598	41.5797	31.5503	28.2604	27.0008	20.3214	33.4319	22.5248	21.0227
Solyc01g081450.3.1	46.7555	46.0219	43.5994	52.2826	31.0236	34.2528	40.693	36.8646	44.4307	27.2665	48.2374	51.0231	51.4235	58.0898	66.7743	60.793	32.7822	47.7922	40.0722	48.9181	45.1571	20.6659	45.8556	59.725	38.5787	50.0099	36.8145	34.2087	57.8083	30.6758	33.076	62.4921	24.901	35.3962	56.9892
Solyc01g081460.3.1	7.23596	6.45326	13.3321	9.92028	11.3608	13.7011	9.52812	13.2204	11.4134	12.82	10.6904	14.0985	7.1236	8.80148	10.0895	7.97285	11.8354	14.5359	13.739	16.6322	11.8373	13.6605	11.5542	11.9878	5.96721	6.31993	7.88882	7.37094	13.0272	12.8017	9.45027	13.1401	11.9894	14.4803	12.1577
Solyc01g081470.3.1	22.45	13.9255	20.1782	19.0362	15.0749	19.9289	12.1087	15.5086	15.5711	10.7153	16.166	15.1055	24.2648	22.8839	16.6936	16.9423	16.6259	19.3812	19.082	20.7902	15.0158	12.6097	13.7206	11.1315	27.6157	10.1668	14.7915	19.0889	14.6556	18.1156	14.8504	15.1264	13.3728	12.335	11.3978
Solyc01g081480.3.1	95.5518	52.645	59.8141	95.7173	45.0061	37.678	40.8915	46.2714	47.6917	61.9954	55.5381	49.0091	105.073	84.4942	87.6872	123.247	46.0266	47.1315	35.1109	39.1345	53.4871	51.1394	41.3423	39.3885	66.3332	88.2043	63.4393	40.6347	86.5089	40.3375	49.9514	53.019	57.8718	48.2675	40.7789
Solyc01g081490.3.1	130.062	180.012	154.94	168.377	139.825	173.443	116.918	178.476	124.243	217.271	140.279	167.839	87.932	139.944	89.1547	102.65	146.627	180.157	106.096	193.471	121.223	217.518	122.402	149.205	82.9859	134.642	162.707	127.952	172.814	135.505	172.13	117.345	189.294	119.06	128.162
Solyc01g081500.3.1	73.1018	77.0995	77.47	80.4347	62.4842	88.7458	69.8729	81.3564	83.6439	69.6492	77.7013	86.9407	84.8154	70.4119	85.4858	91.6878	60.1163	91.62	75.1831	80.4703	82.8612	70.7546	81.6013	86.0553	75.4922	68.1454	79.2169	73.3314	87.3231	64.4917	75.6022	95.6481	75.3948	64.3567	89.9162
Solyc01g081510.3.1	2.41199	2.71716	1.4413	2.41304	3.05867	3.42528	2.58053	5.84749	0.978291	3.63553	1.30371	3.02111	1.11306	0	1.28412	2.32541	2.44223	3.52385	3.05312	3.42427	2.3017	2.45189	0.902669	3.21102	0.832634	3.02258	3.61571	4.15797	2.84971	5.07238	5.40016	1.68072	5.07243	1.07261	4.05256
Solyc01g081520.3.1	36.5509	49.5882	38.1945	45.5797	66.8538	68.1941	66.1014	68.8987	58.616	70.3189	68.836	58.4081	40.5155	64.2508	26.9666	38.2032	64.6251	64.3102	54.9562	66.0395	58.2001	81.9632	59.0346	53.7311	34.2768	50.2847	45.6894	54.0536	67.1717	57.0039	70.202	60.353	68.2472	63.8204	58.7622
Solyc01g081540.3.1	50.2807	93.0628	44.3201	79.6304	39.7627	48.2652	47.2436	39.407	33.588	37.9818	37.0254	32.5608	59.8828	119.7	53.1993	80.0607	48.2809	42.0659	58.3909	45.4939	37.3752	33.2757	27.2606	28.0429	67.4434	98.0964	58.8375	48.5726	43.9669	45.6514	60.0767	33.156	42.6545	46.1223	35.9665
Solyc01g081545.1.1	1.85538	2.54734	2.16195	5.89855	1.31086	1.24555	2.18353	1.52543	0.896767	2.77449	1.30371	1.34271	1.33568	1.7603	2.01791	0.664404	2.25436	0.880962	3.05312	0.733772	0.986442	1.05081	0.902669	0.642204	4.85703	4.67126	3.28701	2.45698	1.2213	3.38158	2.02506	0.458377	3.22791	1.07261	0.759856
Solyc01g081560.2.1	0.74215	1.86805	0	1.87681	3.05867	3.11389	1.58802	2.79662	1.14134	1.81777	2.08594	1.67839	0.89045	2.64044	0.91723	1.32881	3.00582	3.52385	4.96132	1.95673	0.767233	2.80216	1.44427	1.07034	1.11018	1.09912	1.97221	1.88999	1.2213	2.65696	2.70008	1.06955	1.38339	0.536306	1.01314
Solyc01g081570.3.1	323.763	250.828	297.269	228.971	192.259	261.878	201.282	208.221	231.04	229.326	204.422	209.463	316.555	194.513	335.523	245.497	198.854	222.663	198.453	244.346	214.496	207.01	208.517	196.728	353.592	237.959	220.887	191.833	266.244	208.934	233.557	219.563	188.372	227.394	177.046
Solyc01g081600.3.1	0	0.169823	1.08098	0.536231	0.218476	0	0.198503	1.77967	0.326097	0.382688	0.521485	2.34975	0.222613	1.7603	0	0	0.187864	0	0	0.733772	0.109605	0.70054	0.361068	2.14068	0	0	0	0	0	0.241542	0	0	1.61395	0	0.759856
Solyc01g081610.3.1	10.2046	7.81184	12.9717	4.55797	12.8901	10.8986	13.8952	10.4238	9.45682	9.37585	14.3408	6.71357	14.2472	1.7603	10.8233	4.31863	15.5927	8.36914	10.3043	6.35936	13.8102	12.96	9.20723	5.9939	11.1018	3.57214	8.87492	9.07193	8.34557	11.8355	4.72514	10.8483	11.7588	17.1618	8.10513
Solyc01g081620.3.1	3.71075	3.05681	1.08098	0.536231	0.436953	1.24555	0	1.52543	0.652194	0.765375	0.521485	2.68543	2.67135	0.880148	2.3848	0.996606	1.40898	0.440481	0	0	0.876838	0.70054	1.0832	0.214068	3.33054	2.7478	1.6435	0.566996	0.610651	0.241542	1.35004	0.152792	0.230565	1.07261	0.50657
Solyc01g086640.2.1	34.3244	18.3408	32.069	15.5507	7.64667	15.258	9.13112	9.40683	14.9189	13.7768	10.6904	14.4342	35.1728	14.0824	26.0493	9.30166	9.29925	7.26794	15.2656	7.58231	12.4949	17.1632	11.7347	9.63306	30.9462	9.89207	11.1758	13.4189	8.34557	8.93705	7.42522	10.8483	16.8312	14.4803	13.9307
Solyc01g086650.3.1	54.177	159.803	35.6723	101.884	55.2745	109.92	45.0601	95.848	30.8162	114.998	33.1143	47.3307	84.8154	91.5354	51.7318	100.657	61.4314	98.007	67.1687	148.956	47.7876	78.1102	49.2857	73.6394	50.7907	95.0738	180.128	41.2017	57.4012	42.2698	72.2271	36.5174	109.288	28.9605	85.6104
Solyc01g086660.2.1	0.556613	0.339645	0.720652	0	1.52933	0.934166	1.78652	2.03391	7.66328	0.191344	10.169	1.34271	0.222613	0	0.550338	0.332202	0.939318	0.880962	1.14492	1.46754	8.65877	0	9.20723	2.14068	0.832634	1.3739	0.657402	1.70099	1.2213	1.93233	0.67502	11.9178	0	12.8713	1.26643
Solyc01g086690.2.1	5.00951	9.84971	2.16195	9.65217	13.5455	13.0783	8.93261	10.1695	8.64157	14.8291	8.6045	5.37086	4.89748	7.04119	2.93513	6.64404	11.3657	8.1489	10.3043	8.31608	9.97403	11.5589	11.9152	5.9939	2.63667	9.89207	11.5045	8.31593	8.75267	9.17859	12.1504	7.79241	12.4505	10.7261	6.58541
Solyc01g086710.3.1	6.49381	41.7764	9.36847	29.2246	32.116	45.1514	34.3409	39.6612	18.2614	38.7471	16.4268	28.8684	11.3532	28.1647	7.52128	15.9457	35.1305	41.6254	29.3863	39.3791	19.9481	39.5805	18.2339	20.7646	11.3793	25.5545	38.1293	25.8928	31.9574	25.3619	34.426	21.0854	35.9681	16.6255	22.5424
Solyc01g086720.3.1	6.67935	9.84971	3.96358	12.0652	3.49562	2.8025	4.76406	4.06782	3.09792	4.7836	2.08594	4.36382	8.23667	5.28089	5.50338	10.6305	4.22693	2.64289	3.8164	3.91345	1.86328	4.55351	2.16641	4.92356	10.2692	12.3651	7.88882	4.91396	4.68166	5.55546	2.02506	1.68072	4.15017	3.75414	4.05256
Solyc01g086740.3.1	22.45	31.9267	30.988	36.4637	38.4518	47.3311	37.517	47.2884	45.409	39.5125	36.5039	48.002	28.0492	42.2471	25.1321	33.5524	40.3907	47.1315	29.3863	50.3857	37.704	45.5351	43.6892	47.5231	25.5341	34.6222	41.0876	35.9097	51.7018	45.1683	55.3516	42.4763	40.5794	39.6866	43.8183
Solyc01g086750.3.1	66.2369	139.594	77.47	113.681	117.103	112.1	110.566	109.323	79.9753	118.825	60.4923	76.5347	68.5647	78.3332	51.9152	82.3861	143.528	103.733	120.98	93.189	79.025	136.255	76.1853	74.7097	90.0633	109.912	121.619	124.55	89.9693	124.152	93.8277	66.3119	119.663	74.0102	61.0417
Solyc01g086800.3.1	0	4.58521	0	8.5797	0	10.2758	0.198503	14.2374	0.0815243	10.6196	0	23.8332	0	7.92133	0	4.65083	0	14.7561	0	14.92	0	10.8584	0	25.0459	0.138772	4.1217	6.24532	0	13.0272	0	12.1504	0	6.91695	0	27.6081
Solyc01g086810.2.1	8.34919	1.69823	6.84619	0.804347	9.39448	0.622777	12.5057	0.508477	5.7067	0.669704	2.86817	0.335679	8.45928	0.880148	4.4027	1.66101	8.35993	0.440481	11.0676	0.244591	4.6034	0.70054	3.06908	0	11.5181	1.64868	0.657402	9.26093	0.610651	10.8694	0	4.73656	0.691695	4.82675	1.01314
Solyc01g086820.3.1	35.6232	48.7391	56.2108	42.6304	103.339	106.495	82.5771	163.475	177.723	140.733	140.279	248.402	35.8406	40.4868	50.2642	43.8507	84.1629	129.061	86.6323	117.893	143.911	126.447	216.099	254.741	29.0034	41.217	46.3468	79.7574	125.591	100.723	97.2028	143.778	119.202	141.048	221.118
Solyc01g086830.3.1	0.185538	0.169823	0.360326	0.536231	0.436953	0	0.198503	0.254239	0.0815243	0	0	0	0	0.880148	0.733784	0.664404	0.0939318	1.32144	0	0.978363	0.219209	0	0.541602	1.71254	0.277545	0.824339	0.657402	0.188999	0.610651	0	0	0.305585	0	0	1.26643
Solyc01g086840.3.1	3.71075	2.03787	6.48586	3.4855	2.40324	3.11389	2.77904	3.05086	3.0164	3.63553	3.65039	9.06332	2.67135	14.0824	6.42061	4.98303	1.7847	3.08337	1.14492	4.15804	1.64407	4.55351	1.80534	7.27831	3.88563	6.31993	4.60181	2.07898	3.46036	3.62313	4.05012	3.20864	3.9196	2.68153	8.86498
Solyc01g086850.3.1	6.30828	3.90592	2.52228	2.41304	2.84019	2.8025	3.97005	3.05086	2.77183	3.25285	2.86817	2.34975	4.67486	4.40074	4.76959	3.98642	2.81795	3.52385	2.28984	4.89181	3.39775	1.75135	1.98587	3.63915	3.19176	2.7478	1.6435	3.21297	4.68166	2.8985	2.70008	5.50053	1.38339	4.29045	5.0657
Solyc01g086860.3.1	5.56613	4.41539	6.48586	4.82608	7.4282	11.5214	9.52812	8.13564	6.68499	7.46241	10.9512	8.05628	8.9045	11.4419	5.31993	5.97964	7.23275	11.012	9.541	11.2512	9.09719	8.40648	7.58242	7.70645	6.79985	9.89207	9.20363	7.74894	11.3988	7.72934	10.8003	9.32034	9.2226	10.1898	8.35841
Solyc01g086870.3.1	85.7183	26.1527	79.9923	30.2971	59.8625	31.7616	59.5508	34.3222	75.0839	48.0273	73.7901	53.7086	90.1581	34.3258	112.269	30.8948	54.4804	39.423	43.507	41.0912	84.1764	49.0378	95.1413	93.1196	96.5856	41.4917	25.6387	58.2115	44.374	52.8977	45.9013	84.4942	56.9496	69.7198	106.38
Solyc01g086890.3.1	105.942	99.3462	74.5874	100.275	69.0385	67.5713	84.1651	65.3393	71.1707	81.8952	66.2286	50.6875	123.773	107.378	83.8348	170.752	81.5328	70.477	90.4487	63.349	70.4758	81.6129	58.854	41.7432	124.756	133.818	94.9946	85.0493	65.3397	69.081	72.9021	77.9241	86.2313	64.3567	40.7789
Solyc01g086893.1.1	1.11323	3.05681	0.720652	2.41304	0.873905	1.24555	2.18353	1.77967	0.896767	2.87016	0.260742	0	1.55829	0	0.733784	2.98982	2.0665	1.54168	2.67148	0.733772	1.09605	3.15243	0	0.428136	3.88563	3.57214	3.94441	2.07898	1.01775	2.41542	0.67502	0	2.30565	0	1.01314
Solyc01g086895.1.1	1.29876	1.01894	1.4413	1.07246	0.655429	0.311389	0.198503	0.508477	0.244573	0.956719	0	0	0.222613	1.7603	0.91723	0.332202	1.50291	0.22024	0.38164	1.22295	0.109605	0.70054	0.180534	0	2.91422	1.09912	1.97221	1.32299	0.610651	0.483084	0	0.152792	0.46113	0	0.50657
Solyc01g086900.3.1	47.4976	39.7385	69.9032	41.0217	42.1659	63.8347	31.3634	57.2037	56.0887	45.3485	54.2344	61.7648	36.7311	33.4456	55.4007	45.8439	35.788	67.6138	36.2558	62.126	54.8023	39.9308	54.1602	60.7953	29.281	37.9196	43.3885	34.5867	46.6131	35.7482	54.6766	51.9494	44.499	41.2955	49.1373
Solyc01g086920.3.1	9.83349	11.2083	16.2147	14.4782	12.6716	14.6353	10.5206	15.2543	9.04919	11.959	12.5156	18.4623	15.3603	25.5243	19.4453	14.6169	11.5536	14.5359	7.25116	19.3227	12.6045	10.1578	7.22135	16.2692	8.74266	10.1668	13.148	6.42595	12.0095	10.6278	16.2005	9.01475	11.0671	5.89936	15.7037
Solyc01g086930.3.1	8.53473	16.4728	10.8098	15.8188	22.5031	17.4378	15.4832	18.0509	22.4192	19.4214	19.2949	13.4271	9.12712	15.8427	7.70473	9.30166	21.0407	16.7383	23.6617	16.3876	14.4678	20.3157	18.9561	13.9144	11.1018	12.9146	20.7082	17.3879	13.8414	23.6711	16.8755	13.7513	22.1342	16.0892	11.1445
Solyc01g086950.3.1	11.8744	8.83078	5.76521	8.5797	7.64667	5.605	4.36706	6.6102	6.19585	15.1162	2.86817	7.04925	5.3427	9.68163	5.87027	3.65422	7.04488	6.16673	8.39608	8.31608	3.28814	12.96	4.87441	7.06424	17.4853	6.86949	12.1619	10.0169	5.29231	7.24625	9.45027	2.13909	13.6033	3.75414	7.09198
Solyc01g086957.1.1	21.7079	24.7941	16.575	19.5724	16.6042	34.5641	19.4533	25.6781	15.6527	19.4214	21.3809	15.7769	28.9396	41.367	21.4632	29.566	13.808	24.8872	16.4105	25.1928	16.2215	17.1632	13.54	16.6973	25.8117	22.2572	24.3239	19.2778	22.187	17.1495	18.2255	18.4879	16.6007	19.8433	23.3022
Solyc01g086960.3.1	94.9952	65.2119	46.1217	66.2246	65.106	63.2119	80.3935	68.3902	54.2952	53.8633	44.0655	65.793	105.518	19.3633	71.5439	66.4404	56.453	66.0721	70.6034	78.7582	61.269	58.1448	70.4082	102.11	70.6351	65.1228	60.8097	77.3004	89.1551	75.361	51.3015	73.6459	74.2419	58.4573	97.5148
Solyc01g086970.3.1	30.9848	17.1521	27.7451	22.5217	26.4356	28.025	30.5694	26.4408	43.3709	27.1708	28.6817	23.1618	29.3849	15.8427	37.423	27.2406	29.8703	29.9527	29.7679	27.3942	41.4306	23.8184	39.7174	32.1102	29.6973	18.4102	24.3239	32.3187	26.258	27.7773	37.1261	42.7819	30.4346	33.7873	36.7264
Solyc01g086980.3.1	23.1922	27.5113	23.0609	25.7391	27.7465	18.3719	28.9814	23.1357	21.4409	22.3872	15.3838	16.4482	24.9326	23.764	26.0493	27.905	30.9975	19.3812	29.7679	16.143	21.3729	23.4681	16.9702	16.6973	31.2238	25.2797	29.5831	31.9407	17.0982	29.4681	22.9507	23.0717	21.9037	20.3796	11.6511
Solyc01g086990.3.1	23.7488	39.5687	21.2592	39.6811	36.2671	27.4022	33.1499	23.8984	25.3541	33.8679	19.5557	21.4834	26.4909	36.9662	15.9598	22.2575	41.4239	23.5657	33.2027	28.1279	23.2362	36.4281	20.0393	19.4802	24.5627	39.8431	33.1988	39.5007	27.4793	35.2651	33.751	20.3214	37.8127	14.4803	19.7562
Solyc01g087003.1.1	0.927688	0	1.08098	0	0.655429	0	1.19102	0	0.57067	0.191344	0.521485	0	1.11306	0	0.550338	0	0.563591	0	0.76328	0	0.986442	0	2.16641	0	0.971407	0.27478	0	0.755994	0	0.724625	0.67502	0.763962	0	1.07261	0
Solyc01g087020.2.1	6.49381	7.81184	9.00815	4.55797	3.49562	6.53916	3.97005	2.54239	4.23926	4.11389	7.56153	8.05628	7.56883	14.9625	11.1902	3.32202	3.38154	4.40481	3.8164	7.58231	7.89154	5.60432	4.69388	7.06424	4.44072	6.86949	3.94441	4.34697	8.75267	5.31392	4.72514	7.63962	5.99469	6.43567	9.37155
Solyc01g087030.3.1	23.7488	20.0391	21.6195	21.1811	14.8564	30.5161	15.0862	27.2035	26.4139	24.492	21.3809	32.8965	23.5969	14.9625	31.0024	15.2813	19.7257	25.9884	12.5941	22.2577	26.1955	23.1178	25.0942	31.0399	21.5097	20.6085	18.736	20.4118	28.9042	18.3572	24.9757	28.2666	28.1289	28.4242	41.0322
Solyc01g087040.2.1	58.2588	50.777	74.5874	42.0942	45.2246	45.4627	56.7717	51.6104	63.0998	70.8929	73.5294	84.9267	42.7416	28.1647	62.5551	31.8914	47.7173	51.316	35.8742	58.2126	72.5583	71.1048	69.8666	64.2204	26.3667	38.4692	44.3746	39.6897	60.8616	49.2745	54.6766	68.9094	60.8692	90.0994	69.9067
Solyc01g087050.3.1	6.30828	7.30237	7.56684	8.31159	4.80648	6.22777	3.17604	6.86444	3.26097	5.16628	1.30371	9.06332	7.1236	11.4419	7.15439	4.98303	2.91188	5.94649	3.43476	8.80526	3.17854	4.55351	3.43014	5.77983	4.99581	6.86949	6.24532	2.26798	7.53137	2.8985	4.05012	1.9863	3.68904	1.07261	7.09198
Solyc01g087060.3.1	7.4215	6.11361	6.12554	5.89855	5.24343	12.4555	7.9401	15.7628	6.44042	11.0979	11.2119	12.4201	7.56883	14.0824	3.30203	8.30505	5.63591	10.3513	4.96132	12.4741	8.43956	10.8584	8.12402	12.2019	4.30194	7.41905	9.86103	6.42595	10.1775	5.07238	15.5254	7.79241	15.2173	3.21783	8.35841
Solyc01g087080.3.1	11.8744	8.49113	7.92717	7.77536	19.2259	11.5214	14.2922	14.2374	17.3647	21.0478	15.9053	18.798	12.6889	8.80148	6.42061	7.64065	16.3441	14.9764	17.5554	12.4741	15.0158	18.214	17.3312	13.4863	6.93862	6.59471	10.1897	15.4979	14.045	14.251	11.4753	14.5153	16.6007	18.7707	12.1577
Solyc01g087095.1.1	0.185538	6.62308	0.720652	4.82608	0.436953	1.86833	0.595508	1.77967	0.244573	3.73121	0.521485	1.67839	0.445225	7.92133	0.366892	8.63725	0.751454	1.98216	0.38164	2.44591	0.328814	2.80216	0	2.35475	0.277545	4.67126	6.57402	0.755994	2.64616	0.724625	2.70008	0.61117	3.22791	0.536306	1.773
Solyc01g087120.3.1	191.289	126.518	339.787	153.362	229.4	230.116	241.776	232.883	545.724	186.56	517.574	335.343	160.058	94.1759	310.757	141.186	207.12	232.133	205.322	265.625	496.4	207.71	565.432	364.772	123.646	106.34	137.726	204.685	261.359	228.982	216.006	556.928	171.31	378.632	337.376
Solyc01g087130.3.1	1.29876	0.339645	1.08098	0.536231	1.31086	1.55694	0.198503	0.508477	0.896767	0.861047	0	0.671357	0.89045	0	0.733784	0.664404	0.657522	0.440481	0	0	0.328814	1.75135	0.541602	0.428136	1.38772	0.27478	0.328701	0.377997	1.2213	0.483084	1.35004	0.61117	1.15282	0	0.253285
Solyc01g087140.3.1	4.63844	5.2645	4.32391	4.28985	5.68039	5.91638	10.3221	6.10173	7.25566	9.66287	6.51856	7.38493	5.3427	5.28089	5.68682	6.31184	8.45386	7.92866	10.6859	4.15804	4.93221	8.05621	7.76296	9.41899	6.24476	3.84692	4.27311	6.04795	6.71717	9.90321	10.1253	7.48683	8.5309	7.50828	6.33213
Solyc01g087170.3.1	12.8021	27.3414	9.00815	20.6449	19.4444	12.1442	16.0787	13.2204	8.23395	24.3963	3.38965	7.72061	6.45577	9.68163	11.924	18.9355	23.6708	9.47034	17.5554	8.80526	7.34351	20.3157	6.67975	8.13458	17.3465	18.9598	24.6526	19.8448	9.77042	20.048	11.4753	5.65332	19.8286	4.29045	7.34527
Solyc01g087190.3.1	115.219	53.4941	121.79	80.1666	53.7452	91.5483	52.6032	95.5937	131.662	86.2004	140.019	131.922	115.091	52.8089	155.746	92.3522	56.5469	89.6379	38.5456	88.2972	144.678	86.5167	151.648	163.762	132.944	89.5782	67.055	57.8335	128.44	63.5255	139.729	181.67	91.7649	144.803	142.6
Solyc01g087200.3.1	8.16365	14.2651	3.96358	16.0869	9.61296	8.40749	7.9401	10.9323	5.95127	11.672	4.43262	8.05628	10.2402	16.7228	8.25507	11.2949	9.86284	10.1311	12.5941	6.35936	6.35707	10.8584	3.97174	5.56577	11.7957	14.0138	11.1758	8.69393	8.75267	8.45396	14.1754	5.9589	10.8366	3.75414	4.30585
Solyc01g087210.3.1	272.369	342.193	171.155	357.935	232.459	131.406	211.802	156.357	102.721	238.893	60.4923	92.6473	223.503	243.801	176.842	245.165	262.915	105.055	252.264	109.577	98.7538	207.36	87.1978	101.468	331.388	262.964	235.679	266.488	133.936	239.609	136.354	72.7292	209.584	75.6191	90.9294
Solyc01g087230.3.1	24.862	16.6426	23.0609	19.5724	26.6541	11.8328	24.4158	10.678	22.9083	13.9681	20.0772	12.7558	25.8231	12.3221	21.0963	22.2575	23.0133	11.6727	24.0433	11.0066	24.2226	17.1632	20.7614	11.1315	22.3424	17.3111	15.4489	23.6248	13.6379	22.7049	9.45027	22.0021	14.9867	27.8879	6.8387
Solyc01g087240.3.1	13.3587	15.9633	10.0891	13.6739	7.20972	16.1922	9.72663	11.1865	8.15243	9.56719	7.82227	8.39196	12.0211	9.68163	14.1253	21.5931	10.8022	14.0954	8.77772	13.2079	9.09719	9.45729	7.22135	11.1315	12.9058	17.5859	15.7776	9.63892	14.2485	6.76317	12.1504	8.70917	9.45316	3.21783	9.62484
Solyc01g087250.3.1	51.9505	65.3817	44.6804	65.6884	34.7377	47.9539	37.7155	41.9494	35.3815	55.9681	35.461	42.2955	55.8758	44.8876	52.649	78.3997	35.2244	56.1613	30.1496	43.048	36.608	60.947	31.4129	45.1683	59.6721	65.3976	62.7819	34.7757	58.0119	24.8788	45.2263	37.8925	77.7004	39.1503	61.8016
Solyc01g087260.3.1	425.994	260.338	436.355	343.188	197.94	200.846	224.109	212.543	405.013	280.51	374.165	318.223	431.423	309.812	526.673	374.059	231.166	230.372	185.095	201.787	413.977	202.106	350.958	324.099	393.558	316.271	278.41	277.072	346.85	291.782	236.932	462.044	222.956	326.074	288.998
Solyc01g087270.3.1	17.255	6.7929	9.00815	10.9927	7.4282	4.67083	6.74909	5.59325	11.1688	11.5763	3.12891	12.0844	7.34622	0.880148	16.5101	6.97624	10.8022	4.18457	8.77772	4.89181	10.4124	5.60432	12.8179	9.84713	16.9302	9.34251	5.58792	11.3399	7.32782	15.9418	2.02506	7.48683	9.68373	3.21783	8.35841
Solyc01g087290.3.1	54.7336	56.3811	59.4538	60.326	45.0061	53.8702	42.678	53.8986	47.6917	61.8041	63.3604	42.6312	56.7662	54.5692	57.602	49.4981	48.2809	64.7507	49.6132	62.8598	54.3639	58.4951	48.2025	37.2478	49.9581	55.5055	64.7541	44.7926	54.348	43.7191	50.6265	53.3246	58.3329	58.4573	39.5125
Solyc01g087300.3.1	17.0695	20.0391	13.6924	24.6666	17.0412	23.9769	22.2323	19.8306	16.4679	22.7699	18.7735	21.1477	15.5829	7.92133	13.575	17.2745	20.1953	25.7681	20.2269	23.9699	19.6192	21.7167	16.248	21.1927	15.4037	20.3337	27.6109	24.0028	25.4438	20.2895	21.6006	17.2655	27.8984	15.0166	16.7168
Solyc01g087320.3.1	6.49381	14.7746	5.04456	10.1884	9.39448	9.65305	9.13112	5.08477	6.0328	8.03644	7.82227	3.69246	9.12712	16.7228	5.50338	12.9559	9.11138	11.2323	7.6328	7.58231	7.45312	8.75675	5.95762	4.49543	6.79985	15.3877	9.53233	7.74894	7.73492	6.03854	11.4753	5.04215	7.60864	5.36306	3.29271
Solyc01g087332.1.1	4.63844	4.41539	5.40489	6.70289	4.80648	9.96444	3.37454	8.89835	4.40231	5.54897	6.51856	6.71357	4.22964	5.28089	4.95304	6.64404	4.32086	11.893	5.34296	6.84854	6.68589	1.05081	4.15228	5.77983	5.55089	8.79295	8.21752	3.40197	7.12427	3.14004	6.7502	5.80611	3.45847	4.82675	4.55913
Solyc01g087340.3.1	1.11323	1.35858	1.08098	0.268116	1.09238	2.49111	0.992513	2.54239	1.79353	1.05239	1.30371	0.335679	0.89045	0	1.46757	1.66101	1.31504	1.54168	0	0.978363	1.75368	1.40108	0.722135	0.428136	0.416317	0.549559	0.986103	0.944993	1.01775	1.69079	2.02506	1.06955	2.07508	2.14522	1.26643
Solyc01g087360.2.1	0.74215	12.2272	1.08098	11.7971	0.655429	12.7669	0.198503	10.4238	0.57067	5.93166	0.521485	7.72061	1.33568	12.3221	1.46757	11.9593	1.03325	8.58938	0.38164	7.09313	0.657628	6.30486	0.180534	5.9939	1.38772	13.739	13.8054	0.755994	8.95622	0.241542	8.10023	0.152792	4.84186	2.14522	5.31899
Solyc01g087380.3.1	2.78306	3.90592	3.60326	4.55797	3.93257	3.11389	5.55807	2.54239	4.72841	2.87016	8.86524	1.34271	6.01054	1.7603	3.66892	2.65762	4.22693	2.86313	6.48788	1.71213	4.6034	2.80216	3.97174	2.14068	6.79985	3.84692	2.30091	4.53596	1.83195	2.65696	1.35004	6.72287	2.99734	8.58089	2.27957
Solyc01g087385.1.1	2.59753	0.849113	1.4413	0.268116	1.52933	0.311389	2.77904	0	1.71201	0.287016	1.56445	0	2.44874	0	1.65101	0.332202	2.63009	0.660721	3.05312	0	1.42486	0	1.80534	0	1.38772	0.549559	0.328701	0.944993	0.20355	1.93233	0	2.13909	0.46113	0.536306	0
Solyc01g087400.3.1	4.63844	9.34024	4.68424	5.36231	5.24343	7.47333	6.74909	6.86444	2.93487	4.59225	3.38965	4.36382	4.89748	8.80148	5.31993	12.6237	5.72984	5.94649	10.3043	5.38099	4.27458	3.85297	2.88854	1.71254	9.57529	7.96861	8.21752	5.29196	3.86746	3.86467	1.35004	2.59747	3.9196	2.14522	3.29271
Solyc01g087410.3.1	1.66984	5.09468	0.720652	3.21739	1.31086	1.55694	2.18353	2.28815	0.896767	2.48747	0.782227	2.01407	0.89045	1.7603	0.550338	0.332202	2.91188	2.86313	1.52656	2.6905	1.20565	4.20324	1.0832	1.71254	3.60808	4.39648	3.94441	2.45698	3.05326	2.41542	1.35004	0.458377	2.30565	0.536306	1.51971
Solyc01g087420.3.1	9.83349	37.7006	3.24293	27.3478	8.08362	29.2705	8.53561	21.1018	5.13603	24.0137	2.60742	11.7487	9.12712	18.4831	7.52128	20.2643	9.67497	23.1252	9.541	17.8551	4.93221	23.4681	4.33281	7.06424	17.4853	32.424	28.597	11.9069	21.5763	8.21242	21.6006	6.26449	26.7455	3.75414	9.37155
Solyc01g087430.3.1	25.4186	30.3982	23.7815	27.3478	23.8139	19.3061	20.6443	20.5933	20.9517	23.631	16.166	13.7628	24.9326	34.3258	22.7473	29.2338	21.8861	23.5657	20.2269	21.0348	23.4554	22.7676	18.2339	12.2019	24.8403	34.6222	29.2544	24.0028	17.5053	24.6373	23.6257	20.4742	21.212	14.4803	14.6905
Solyc01g087440.3.1	0.371075	0.67929	0	0	0.218476	0.622777	0.397005	0.254239	0.0815243	1.05239	0	0.671357	0.222613	0.880148	0.183446	0.332202	0.845386	0	0.76328	0.733772	0.328814	1.05081	0.180534	0.428136	0.971407	0.549559	0	0.377997	0.407101	0.724625	0.67502	0.152792	0.92226	0	0.253285
Solyc01g087450.3.1	3.15414	4.58521	2.88261	4.28985	2.18476	3.11389	2.97754	1.77967	2.03811	5.64464	3.91114	1.34271	4.45225	1.7603	4.03581	3.32202	4.133	1.98216	5.34296	1.46754	2.52091	3.85297	1.80534	2.99695	5.13458	7.96861	6.24532	5.66996	4.68166	1.93233	5.40016	2.44468	5.30299	4.29045	1.26643
Solyc01g087470.3.1	3.15414	3.22663	5.04456	3.21739	2.84019	6.22777	4.16855	5.84749	5.86975	3.63553	11.2119	8.72764	2.89396	9.68163	6.42061	7.64065	2.25436	8.36914	3.05312	7.58231	8.00114	2.80216	7.40189	6.42204	3.19176	2.7478	4.27311	3.40197	7.32782	2.8985	4.05012	8.55638	2.30565	3.75414	8.6117
Solyc01g087480.1.1	1.85538	4.07574	9.7288	1.87681	2.18476	8.09611	0.79401	6.6102	2.11963	1.24374	7.82227	13.7628	2.89396	2.64044	12.6578	5.64743	1.97257	13.8751	0.76328	13.6971	5.15142	0.35027	6.86029	4.06729	0	3.02258	6.57402	1.32299	10.7882	1.93233	0	4.73656	0.92226	2.14522	8.86498
Solyc01g087490.3.1	3.33968	6.62308	2.88261	3.75362	4.15105	3.42528	3.57305	5.59325	4.15774	4.11389	4.43262	7.04925	2.89396	2.64044	5.68682	4.31863	3.56941	3.52385	3.8164	3.17968	3.94577	4.20324	4.69388	6.85017	4.0244	4.1217	5.58792	5.66996	5.69941	5.07238	4.05012	4.27819	5.53356	1.60892	7.34527
Solyc01g087500.3.1	41.5604	62.1551	42.8788	68.3695	95.0372	63.2119	95.6782	103.221	106.552	108.109	102.733	87.6121	39.8477	39.6067	35.5885	38.5354	93.2742	79.0663	109.149	65.5503	94.0408	113.488	99.2936	78.3489	39.8277	50.5595	63.4393	96.3892	75.1101	103.38	90.4526	90.9115	98.6818	65.4293	64.841
Solyc01g087520.3.1	97.5927	57.2302	124.673	67.5652	83.6764	75.9788	77.813	97.6276	108.753	89.9316	106.904	144.342	89.9355	46.6479	132.631	68.7658	67.8187	73.5603	56.8644	97.8363	114.537	69.0032	109.945	182.6	63.0027	59.6272	58.1801	67.0945	107.068	77.5349	72.9021	110.316	80.0061	92.2446	158.05
Solyc01g087530.3.1	19.8525	30.3982	16.2147	31.6377	25.5617	23.3542	24.2173	24.4069	17.4462	26.2141	19.5557	20.1407	23.3743	31.6853	15.5929	26.5762	26.5827	21.3633	26.3332	19.8118	18.5232	21.0162	13.54	20.1224	19.0118	31.0501	30.8979	27.5938	22.7977	21.7388	23.6257	16.96	22.1342	11.7987	19.2497
Solyc01g087540.3.1	40.6327	30.9077	27.3848	36.7319	57.6778	55.7386	65.3073	71.6953	38.6425	70.2232	39.3721	61.0935	30.7205	38.7265	23.2976	32.5558	55.3258	50.6553	58.3909	57.7234	42.6362	89.6691	39.7174	52.2326	30.3911	37.37	37.1432	48.7616	42.3385	49.033	73.5771	32.5448	78.3921	37.0051	42.5519
Solyc01g087550.3.1	16.8839	11.0385	13.6924	11.7971	15.0749	20.5517	17.0712	23.6442	23.9681	18.7517	22.6846	25.5116	15.5829	10.5618	25.499	15.2813	18.4106	22.6848	18.7004	26.1712	22.5786	15.0616	19.3171	31.8961	19.8444	16.212	16.1063	17.5769	27.6829	19.3233	30.3759	22.9189	14.5256	20.3796	40.2723
Solyc01g087560.3.1	172.179	165.747	233.131	197.333	120.38	193.372	119.102	145.17	197.859	184.934	164.529	139.642	133.568	137.303	202.157	155.471	123.708	154.829	121.743	184.666	169.339	156.921	214.474	161.621	122.814	143.71	142.985	129.653	184.213	115.215	142.429	194.81	162.779	171.082	131.708
Solyc01g087570.2.1	2.04091	4.24557	8.64782	1.34058	3.7141	12.1442	4.56556	6.35597	6.27737	4.20957	9.90821	11.7487	3.11658	1.7603	4.58615	1.99321	4.133	10.1311	6.48788	10.0282	6.13786	3.15243	7.22135	13.4863	1.24895	3.02258	5.58792	3.96897	8.14202	5.797	5.40016	6.1117	1.84452	4.82675	5.57227
Solyc01g087580.3.1	0.371075	1.35858	1.4413	1.34058	2.18476	3.73666	3.17604	0.762716	7.25566	0.861047	6.7793	6.71357	0.89045	1.7603	6.23716	0	1.7847	2.42265	2.67148	3.17968	11.7277	1.05081	7.76296	6.20797	1.24895	1.92346	0	2.07898	2.23906	3.62313	2.02506	19.2518	0	4.29045	2.53285
Solyc01g087590.3.1	30.4282	20.7184	21.6195	21.1811	10.4869	20.863	9.72663	11.4407	12.2286	7.07972	14.3408	8.05628	32.7241	22.8839	39.6243	25.5796	10.8022	21.8038	11.8308	14.92	18.7424	10.1578	12.2763	8.34865	24.0076	22.8067	21.6943	13.9859	20.1515	14.0094	16.2005	15.5848	9.45316	15.0166	7.09198
Solyc01g087600.3.1	15.5852	13.7556	9.00815	15.0145	16.8227	8.09611	13.8952	9.91531	9.53834	16.4556	4.95411	8.72764	9.79495	9.68163	12.2909	7.97285	18.2228	8.36914	15.6472	6.84854	8.00114	18.9146	6.49922	9.20492	19.2894	13.1894	13.148	17.0099	9.36332	15.2171	14.8504	5.65332	20.7508	15.0166	7.34527
Solyc01g087610.3.1	20.9657	31.2474	16.2147	24.3985	23.377	28.6478	22.8278	31.0171	21.6855	35.3986	11.7334	26.8543	14.2472	30.8052	20.9128	19.5999	25.1737	23.3455	24.0433	22.2577	16.5503	41.6821	14.8038	23.5475	21.5097	26.1041	24.3239	24.5698	23.6119	25.845	22.9507	15.7376	38.5044	17.6981	26.0884
Solyc01g087620.3.1	44.9001	16.4728	87.5592	20.1087	45.6616	34.5641	56.7717	39.6612	118.618	13.0114	98.8214	53.7086	42.9642	39.6067	82.0003	23.2541	48.7506	38.7623	43.1253	38.8899	111.687	12.6097	120.055	62.7219	30.5299	19.7841	24.3239	52.7306	39.6923	41.0621	27.0008	108.941	12.4505	98.144	64.0811
Solyc01g087630.2.1	0	0.339645	0	1.87681	0	0.311389	0	0.762716	0	0.0956719	0	0	0	0	0	0.996606	0.375727	0.880962	0.38164	0.244591	0.328814	0.70054	0.361068	0	0	1.09912	0.328701	0.188999	0.20355	0	0.67502	0.305585	0.230565	0	0.253285
Solyc01g087640.3.1	15.2141	13.0763	24.1418	13.6739	24.0324	9.65305	22.4308	8.38987	28.5335	7.94077	26.8565	5.37086	15.8055	6.16104	22.0135	8.96945	20.4771	11.2323	20.9902	8.07149	30.0317	7.0054	29.427	8.13458	14.9874	13.4642	9.20363	23.4358	13.0272	24.1542	9.45027	29.6417	6.91695	19.8433	7.34527
Solyc01g087650.3.1	18.3682	29.5491	15.8543	31.3695	28.4019	22.42	21.6368	28.729	14.8374	33.7722	8.86524	19.4694	12.4663	18.4831	13.3916	23.5863	25.8312	20.2621	20.6086	25.682	12.3853	37.8292	13.7206	23.9756	22.0648	27.478	27.9396	20.4118	26.0545	19.8064	23.6257	12.2234	31.5874	12.335	19.2497
Solyc01g087670.3.1	13.9153	43.3048	11.8908	33.2464	29.9313	46.0855	33.5469	40.4239	25.1095	44.7745	22.6846	37.596	14.915	30.8052	10.6399	26.244	32.0307	45.3695	41.9804	38.8899	28.9356	50.4389	22.0251	32.3243	13.8772	36.5457	39.7728	31.5628	39.8959	28.7435	36.4511	24.9052	41.5017	19.307	31.1541
Solyc01g087680.3.1	66.4224	72.6841	42.8788	92.4999	65.3244	80.6497	64.9103	86.1869	48.833	90.2186	71.1827	88.6191	71.6813	88.0148	59.6199	130.555	56.453	91.8403	54.9562	101.016	59.0769	85.4659	45.314	78.777	76.0473	110.461	81.1891	67.2835	136.989	60.627	116.103	69.6733	103.985	73.4739	96.5017
Solyc01g087690.2.1	25.7897	41.4367	33.15	49.3333	19.8813	81.2724	23.0263	70.4241	24.7834	53.0979	29.9854	66.4643	30.9432	69.5317	30.6355	61.4574	23.4829	87.4355	18.7004	91.2323	24.8803	50.0886	25.8163	69.5721	31.085	52.4829	54.5644	23.8138	78.9776	20.2895	80.3273	31.3224	57.4107	26.279	80.798
Solyc01g087710.2.1	1.4843	9.0006	1.08098	12.6014	2.84019	18.0605	3.97005	12.9662	5.7067	14.6378	8.86524	24.1689	1.11306	16.7228	2.75169	24.2507	3.75727	13.4347	2.28984	18.3443	8.43956	13.3103	5.05495	22.2631	1.24895	12.6399	9.53233	4.15797	23.8154	2.8985	19.5756	5.50053	15.2173	9.1172	19.2497
Solyc01g087720.3.1	23.5633	36.0024	14.0527	43.4347	31.8975	30.2047	26.9963	33.3053	26.0062	47.0706	20.3379	24.8402	24.0422	18.4831	15.4095	37.871	32.7822	36.5599	34.3476	34.4873	23.565	43.7838	29.6076	31.2539	24.2852	44.7891	43.0598	34.9647	31.7539	37.9221	38.4761	24.5996	50.7243	20.9159	25.5818
Solyc01g087730.3.1	704.3	680.309	894.329	633.289	545.098	708.098	467.275	672.97	733.311	814.742	758.239	868.736	563.655	605.542	721.86	565.076	500.656	734.502	423.621	841.636	764.274	774.097	797.599	883.887	415.207	564.947	583.444	482.891	761.279	551.681	697.97	753.267	703.454	655.902	784.424
Solyc01g087750.3.1	520.062	473.975	479.954	553.391	321.379	422.866	299.342	374.239	358.055	411.198	381.727	393.415	470.158	277.247	523.555	513.584	317.959	354.367	276.689	426.077	362.572	369.885	348.972	452.326	340.547	475.918	410.547	315.439	511.115	324.874	378.686	347.45	352.995	293.359	397.658
Solyc01g087780.2.1	28.2017	0	31.7087	0.804347	41.292	0.622777	39.7005	0	17.2831	0.191344	25.292	0.335679	30.0527	0.880148	27.7003	0	33.4397	0	43.8886	0.244591	27.6204	0.70054	17.5118	0.856272	26.7831	0.824339	0	34.2087	0	39.8544	0	23.3772	0.230565	20.3796	0.50657
Solyc01g087790.2.1	6.49381	0	6.48586	0	13.3271	0	10.5206	0	3.83164	0	4.17188	0	7.1236	0	3.66892	0	8.45386	0	12.5941	0	3.94577	0	2.70801	0	4.99581	0	0	11.3399	0	8.6955	0	4.1254	0	4.29045	0
Solyc01g087850.2.1	34.3244	23.945	37.4739	11.529	19.0074	5.29361	28.5844	6.10173	18.5875	10.6196	31.8106	8.72764	42.7416	7.92133	40.1747	14.6169	26.3948	8.1489	17.9371	7.33772	22.469	8.40648	17.8729	10.9175	27.8932	12.9146	12.4906	18.5219	5.08876	25.6034	9.45027	15.7376	8.30034	27.8879	11.3978
Solyc01g087860.2.1	6.86489	3.56627	6.84619	1.60869	2.62172	3.11389	2.38203	1.01695	1.71201	1.53075	1.04297	1.67839	4.67486	3.52059	4.95304	1.99321	2.44223	1.1012	2.28984	1.22295	2.63051	1.75135	1.44427	2.78288	3.19176	2.19824	2.62961	1.88999	1.6284	2.41542	0	2.90306	0.230565	3.21783	2.02628
Solyc01g087870.3.1	13.5442	19.19	15.8543	18.7681	11.1423	20.2403	15.0862	18.5594	15.5711	16.8383	11.2119	13.4271	11.1306	22.0037	12.6578	17.6067	13.4322	13.4347	11.8308	21.2794	16.1119	17.8638	12.9984	17.3395	12.9058	12.9146	15.7776	13.2299	16.284	13.5263	21.6006	11.1538	19.3675	13.944	18.2365
Solyc01g087880.3.1	7.79258	8.66095	15.494	5.0942	11.7977	12.7669	8.73411	15.2543	22.2561	8.03644	26.335	27.5256	7.1236	7.04119	10.0895	4.98303	11.8354	17.399	10.6859	13.6971	24.8803	8.75675	29.2465	25.0459	4.0244	3.57214	8.54622	7.93794	16.4876	14.251	16.8755	25.058	8.99203	17.1618	22.7957
Solyc01g087890.3.1	52.6927	22.2468	46.1217	25.471	39.1073	20.863	36.5245	15.2543	33.9956	20.2824	44.587	15.1055	51.2009	19.3633	48.2463	21.9253	36.5395	18.7204	33.966	13.4525	41.7594	19.2649	36.6484	22.4771	54.8151	15.3877	15.4489	32.6967	22.5941	31.642	12.1504	34.2255	15.4479	46.1223	13.9307
Solyc01g087900.3.1	69.9477	56.3811	64.4983	61.3985	71.6602	104.004	71.4609	103.729	103.699	68.4054	95.171	132.929	55.8758	31.6853	66.4074	62.1218	73.2668	90.0784	67.1687	101.994	99.6307	64.0994	101.279	157.126	49.1254	44.7891	60.481	72.5754	100.147	67.6317	76.2772	107.26	75.6253	67.5745	158.05
Solyc01g087910.3.1	10.9467	9.67989	10.8098	9.38405	8.73905	9.65305	10.1236	9.91531	7.09261	10.3326	8.08302	7.38493	14.2472	14.0824	11.7405	11.9593	7.60847	8.58938	9.15936	11.9849	8.32996	10.8584	8.30456	8.99085	10.2692	10.7164	8.21752	10.5839	12.0095	7.4878	14.8504	7.94521	8.30034	6.43567	10.3847
Solyc01g087960.2.1	0.185538	1.35858	0	2.68116	0	2.17972	0.198503	1.52543	0	0.765375	0	0.671357	0.89045	0	0.550338	2.65762	0.187864	0.660721	0	1.46754	0.109605	1.75135	0	1.28441	0.693862	1.92346	1.97221	0.377997	1.01775	0.241542	2.02506	0	1.38339	0	2.02628
Solyc01g087970.3.1	81.6365	61.4758	83.2353	69.9782	48.9387	71.9308	40.0975	69.9156	53.5615	77.9726	54.4952	70.1568	69.4551	58.0898	91.9064	62.454	42.739	55.2804	48.0867	74.6001	47.0204	60.947	47.1193	77.0645	71.4678	54.9559	55.2218	44.0367	67.3752	52.4146	55.3516	57.2972	63.8665	67.0382	73.706
Solyc01g087990.3.1	2.78306	2.37752	1.4413	1.60869	1.31086	2.49111	1.98503	1.52543	2.77183	0.765375	2.34668	2.68543	1.33568	0	2.3848	1.32881	1.59684	1.1012	1.52656	1.71213	2.63051	1.75135	3.43014	0.856272	1.11018	0.824339	1.3148	2.83498	1.01775	0.724625	1.35004	2.13909	1.15282	2.14522	1.773
Solyc01g087995.1.1	1.85538	0.849113	0.360326	0.536231	0.873905	2.8025	2.38203	0.254239	1.87506	1.05239	1.30371	1.00704	2.89396	1.7603	1.10068	1.66101	0.845386	1.32144	1.52656	1.95673	1.53447	0.35027	1.6248	0.856272	1.94281	0.27478	0.657402	1.88999	0.610651	1.69079	0.67502	2.13909	0.691695	0	1.26643
Solyc01g088000.3.1	9.64795	5.09468	5.76521	5.36231	8.52058	5.29361	6.35208	7.62716	5.86975	8.70615	4.43262	3.69246	8.68189	8.80148	4.76959	11.2949	8.266	3.30361	6.86952	6.35936	5.26103	7.0054	6.31868	4.92356	11.2406	5.49559	6.57402	6.23695	5.29231	8.21242	7.42522	3.81981	8.06977	8.58089	6.07884
Solyc01g088005.1.1	8.53473	4.58521	3.60326	4.55797	7.20972	2.17972	4.76406	3.55934	5.62518	6.41002	3.12891	3.69246	5.3427	3.52059	5.31993	1.99321	6.76309	3.74409	3.8164	3.17968	4.6034	6.30486	4.69388	4.49543	9.0202	3.57214	3.61571	8.69393	3.25681	7.72934	1.35004	3.81981	4.6113	3.75414	3.54599
Solyc01g088020.3.1	92.9543	116.328	75.6684	116.094	121.254	76.2902	120.094	74.2377	74.6762	115.38	75.0938	65.1216	87.2641	95.056	74.1122	104.311	126.902	80.8283	117.927	80.7149	76.6137	113.488	79.0738	62.0797	111.573	97.8216	92.0363	121.148	80.606	113.525	75.6022	65.3952	109.749	61.1389	57.4957
Solyc01g088030.3.1	3.33968	2.03787	1.4413	2.41304	1.96629	4.67083	3.17604	3.3051	4.23926	4.97494	5.47559	3.02111	3.11658	0	5.13649	2.98982	2.0665	3.08337	3.05312	4.89181	4.49379	4.90378	4.51335	7.27831	2.35913	1.92346	1.3148	2.83498	2.23906	2.41542	6.7502	5.34773	3.9196	7.50828	5.57227
Solyc01g088040.3.1	14.843	9.34024	21.9799	9.11594	21.4107	14.3239	18.2622	25.6781	30.2455	14.1594	37.5469	28.8684	12.9115	6.16104	25.6824	9.63386	20.0075	25.1074	14.5023	23.9699	34.5255	10.8584	45.314	30.6117	8.88143	6.59471	10.5184	16.0649	21.3728	19.5649	10.1253	33.6143	11.5282	23.5975	30.9008
Solyc01g088050.3.1	36.922	34.3042	22.3402	30.2971	25.9987	33.0072	26.9963	28.4747	31.7945	35.877	16.9483	27.19	17.5864	14.0824	31.1858	20.2643	25.9252	21.1431	25.5699	26.905	23.8938	39.5805	27.6217	30.1836	33.1666	23.3563	28.9257	25.8928	24.4261	27.0527	24.3007	20.9326	34.3542	11.2624	28.1147
Solyc01g088060.3.1	7.97811	12.0574	3.96358	13.942	6.11734	12.4555	5.75657	13.9831	4.40231	11.8633	2.08594	6.37789	5.78793	12.3221	4.03581	14.6169	6.95095	10.3513	3.43476	10.0282	5.69944	17.5135	4.69388	7.70645	10.963	16.7616	16.1063	7.93794	12.0095	6.76317	14.8504	2.44468	13.6033	2.68153	8.35841
Solyc01g088080.3.1	49.1674	82.8734	73.5065	66.7608	136.548	103.381	109.375	109.323	128.808	99.7858	101.95	98.0181	52.0913	60.7302	55.4007	49.1659	136.201	103.733	111.057	88.5418	114.098	96.6745	122.041	91.1929	45.3786	61.2759	71.9855	110.186	92.819	117.631	78.9773	96.1064	89.6898	85.2726	77.5053
Solyc01g088090.3.1	50.2807	11.7178	39.2755	17.6956	39.7627	24.5997	32.5544	27.9662	48.3439	15.5945	46.4122	22.4905	42.7416	20.2434	45.8615	15.2813	34.7548	14.5359	28.623	22.2577	48.2261	19.6151	47.8415	21.1927	53.1498	15.1129	10.1897	39.8787	20.5586	43.7191	22.9507	62.0337	22.8259	60.0663	26.8482
Solyc01g088100.3.1	194.072	153.689	228.447	158.188	167.571	111.166	173.888	103.221	163.049	121.408	176.523	96.3397	251.775	182.191	252.972	168.426	169.265	107.037	188.912	94.6566	154.543	119.442	150.746	85.6272	252.704	157.724	125.892	162.917	113.378	152.896	117.453	159.21	110.441	183.953	78.5184
Solyc01g088140.3.1	21.3368	20.7184	29.907	23.8623	22.0661	42.6602	23.2248	37.3731	41.4959	21.7175	46.1514	51.0231	23.1517	25.5243	35.9554	22.2575	21.3225	41.185	18.7004	42.5588	47.5684	20.6659	39.898	70.2143	17.6241	18.1355	18.4073	20.6008	39.6923	21.4972	23.6257	54.0885	24.4399	43.9771	64.3344
Solyc01g088150.3.1	13.5442	16.1331	6.48586	17.4275	12.2347	12.1442	16.6742	16.5255	11.9841	21.8132	13.8194	10.406	12.4663	7.04119	10.6399	18.2711	13.9958	15.4168	14.5023	15.6538	10.3028	16.4627	10.1099	13.7003	11.3793	12.3651	18.736	14.7419	13.0272	13.2848	12.8254	12.3762	14.9867	10.7261	9.62484
Solyc01g088160.3.1	6.30828	2.71716	10.4494	5.0942	10.0499	5.605	9.72663	2.03391	6.35889	3.25285	4.69336	2.34975	12.9115	9.68163	9.53919	4.65083	7.13881	4.18457	8.39608	3.42427	6.13786	3.5027	8.66562	3.85322	12.3507	6.31993	2.95831	7.37094	3.25681	5.31392	6.07518	10.2371	3.22791	10.7261	3.54599
Solyc01g088170.4.1	91.0989	40.4178	80.713	33.2464	67.9461	16.1922	70.8654	19.5764	59.7573	23.5353	68.0538	13.0915	92.6068	38.7265	69.7095	36.5422	80.6874	22.024	76.7097	18.3443	66.8589	25.92	53.6186	8.13458	108.242	40.1178	35.171	82.7814	19.3373	79.9503	20.9256	69.8261	31.818	68.1108	10.1314
Solyc01g088200.3.1	0.556613	3.7361	1.08098	3.4855	0.655429	2.8025	1.38952	2.28815	0.978291	1.33941	0.782227	1.00704	2.67135	1.7603	1.65101	1.32881	0.469659	1.1012	1.14492	0.733772	0.767233	1.75135	0.361068	0.856272	1.66527	3.02258	1.3148	1.51199	0.814202	1.20771	1.35004	1.37513	1.84452	1.60892	0.253285
Solyc01g088240.3.1	1.85538	3.39645	1.08098	5.63043	2.62172	4.35944	2.18353	6.35597	2.03811	4.97494	1.30371	8.39196	1.33568	0.880148	1.83446	6.97624	1.69077	5.72625	2.67148	4.40263	2.4113	3.85297	1.98587	8.77679	2.22036	4.39648	2.95831	3.02398	4.07101	1.44925	0.67502	1.06955	2.76678	0.536306	7.34527
Solyc01g088245.1.1	10.5756	15.9633	10.0891	13.4058	13.5455	25.5339	12.9027	22.1188	9.45682	20.2824	15.1231	22.8261	20.2577	22.0037	11.924	17.9389	10.7082	24.8872	9.541	18.5889	12.2757	13.3103	9.38776	26.3304	12.4895	12.9146	14.7915	11.5289	22.5941	6.76317	12.1504	14.0569	15.909	12.8713	24.3154
Solyc01g088250.3.1	59.5575	12.0574	74.5874	7.77536	29.4943	8.40749	37.914	8.89835	59.3497	8.32346	54.7559	11.4131	55.2079	7.92133	69.526	14.6169	40.2967	10.3513	37.0191	10.5174	49.4317	10.5081	55.4239	14.7707	52.5947	7.69383	9.53233	41.9577	14.8592	38.6467	10.8003	62.4921	9.68373	52.0217	11.9044
Solyc01g088310.3.1	5.56613	5.43432	7.92717	4.28985	10.9238	4.98222	9.32962	6.10173	6.27737	2.67881	6.51856	5.70653	4.67486	0.880148	9.1723	3.65422	9.67497	4.40481	16.0289	5.1364	6.57628	3.5027	7.76296	1.07034	6.38353	4.67126	3.61571	11.7179	3.05326	9.66167	3.3751	6.72287	2.99734	2.68153	3.54599
Solyc01g088350.3.1	21.7079	21.7373	24.1418	21.1811	17.6966	35.4983	15.2847	27.9662	29.0226	21.0478	23.9883	41.6241	17.3638	33.4456	33.2037	22.2575	17.4713	36.1194	16.7922	33.9981	28.3876	18.5643	28.3438	37.4619	13.4609	22.8067	22.3517	20.6008	30.1255	17.8741	25.6507	25.6691	16.1395	16.6255	29.8877
Solyc01g088370.3.1	95.7374	208.712	130.438	181.782	225.031	208.008	190.562	229.069	173.402	244.729	156.445	194.694	77.6918	125.861	98.1436	124.576	231.73	203.722	191.202	218.419	170.545	263.403	179.631	177.248	98.1121	163.494	208.068	192.589	174.85	204.103	210.606	151.264	247.396	126.568	180.846
Solyc01g088380.2.1	4.4529	12.9065	4.32391	17.6956	15.2933	9.96444	11.5131	13.2204	10.8427	20.0911	6.25782	13.4271	5.78793	20.2434	3.30203	10.6305	15.123	12.5537	14.5023	12.4741	10.4124	21.0162	6.86029	8.99085	4.85703	18.9598	15.4489	13.4189	13.2308	14.4925	19.5756	7.63962	20.7508	3.21783	7.34527
Solyc01g088390.3.1	6.49381	13.2462	7.92717	8.31159	11.3608	15.5694	12.1087	15.5086	11.4134	19.8041	9.38673	15.1055	6.90099	10.5618	4.76959	10.9627	14.4655	18.9407	12.9758	11.9849	9.3164	20.6659	14.0816	11.9878	6.10598	14.5633	15.7776	9.26093	11.3988	10.6278	13.5004	9.01475	18.9063	8.58089	14.4373
Solyc01g088400.3.1	70.6898	70.6462	59.0934	65.6884	45.4431	76.2902	45.4571	87.7123	53.0723	110.597	51.3663	112.117	74.3526	66.8913	53.0159	58.4676	41.33	82.3699	42.3621	56.9896	49.2125	131.001	38.9953	105.535	70.3576	49.1856	51.9347	33.6417	66.1539	41.3036	60.7518	47.0601	147.562	50.9491	121.83
Solyc01g088430.3.1	14.4719	10.0195	12.9717	16.8913	46.7539	43.9058	59.5508	32.5425	17.2016	26.9795	15.3838	19.1337	18.0316	16.7228	15.0426	24.9152	29.8703	26.8693	28.623	31.063	24.5515	23.4681	18.2339	14.5566	18.1792	25.005	20.3795	46.3046	31.9574	36.9559	39.1511	18.7935	28.8206	19.307	16.9701
Solyc01g088440.2.1	4.82398	5.2645	6.84619	4.28985	3.05867	5.605	2.18353	5.84749	7.17414	4.20957	7.56153	6.04221	4.00703	3.52059	10.6399	2.98982	2.63009	5.06553	3.05312	8.31608	6.79549	5.60432	7.94349	16.0551	2.08159	4.39648	1.3148	2.07898	9.77042	1.93233	2.70008	8.40358	2.76678	5.89936	14.9438
Solyc01g088450.2.1	1.29876	1.69823	2.16195	1.07246	1.09238	3.11389	1.58802	3.55934	4.07621	1.14806	4.69336	3.69246	3.11658	2.64044	3.30203	1.66101	1.87864	1.54168	0.76328	2.44591	5.58984	1.05081	4.69388	3.42509	1.5265	0.824339	2.30091	1.13399	2.0355	3.14004	0.67502	5.04215	2.99734	2.14522	3.54599
Solyc01g088480.3.1	89.058	67.7592	105.215	66.4927	80.1808	73.7991	82.5771	80.0852	98.5629	60.7517	105.861	95.3327	94.1651	51.0486	119.24	70.759	76.6483	67.3936	87.7772	69.9529	91.0815	52.1902	94.7803	126.942	82.8471	57.9785	60.8097	75.5994	81.0131	74.3949	66.8269	87.8556	46.8047	106.725	103.594
Solyc01g088500.3.1	1.11323	0.849113	2.16195	0.536231	4.36953	0.311389	1.19102	1.01695	2.6903	1.14806	2.86817	0.335679	1.11306	0.880148	2.20135	1.66101	3.19368	0.660721	2.67148	0.733772	1.86328	1.75135	3.24961	1.07034	1.24895	0	0.657402	3.40197	0.814202	2.41542	0.67502	1.83351	1.15282	1.60892	1.773
Solyc01g088505.1.1	105.756	84.9113	89.0005	114.754	95.9111	99.9558	91.3112	106.526	145.765	129.731	104.297	96.3397	89.9355	49.2883	99.7946	85.3759	94.0257	92.7212	107.241	111.044	130.32	122.244	132.331	119.664	109.908	88.7538	88.7492	119.069	100.147	123.186	115.428	121.776	123.813	109.406	109.926
Solyc01g088520.3.1	1.85538	1.5284	1.80163	1.60869	3.7141	0.934166	1.19102	1.77967	2.03811	3.63553	2.08594	1.34271	0.89045	1.7603	0.91723	0.664404	4.41479	1.54168	2.67148	1.22295	1.09605	3.5027	0.902669	1.92661	3.33054	0.824339	1.3148	4.53596	1.42485	2.41542	0	0.763962	4.38073	1.07261	1.01314
Solyc01g088530.2.1	12.8021	13.9255	11.8908	21.1811	7.64667	13.7011	11.5131	9.15259	8.0709	11.0023	8.34376	9.06332	10.2402	8.80148	7.70473	26.244	8.35993	12.3335	8.39608	10.2728	7.12431	11.2086	4.51335	7.27831	13.7385	11.266	17.4211	6.80395	10.9917	7.00471	11.4753	5.34773	9.91429	2.14522	5.31899
Solyc01g088550.3.1	42.6736	42.6255	24.1418	49.6014	25.7802	24.2883	26.5993	22.6272	16.5494	42.574	25.292	21.1477	44.9677	46.6479	27.8838	67.437	25.0798	23.5657	23.6617	28.3725	18.6328	28.0216	14.2622	19.052	41.4929	51.3838	41.4163	25.5148	33.1787	26.3281	16.2005	15.8904	31.1263	21.4522	17.73
Solyc01g088560.3.1	64.196	52.4752	55.8505	55.5	81.2732	65.703	50.0226	84.153	83.8885	68.8838	71.7042	92.3116	48.7522	23.764	59.6199	55.4777	66.2219	66.2924	53.8113	78.7582	81.2171	64.8	96.7661	133.15	52.456	47.8117	49.6338	56.8886	88.5445	67.3902	49.2764	70.5901	60.8692	55.7758	135.254
Solyc01g088570.3.1	61.9695	64.8722	81.0733	56.8405	67.2907	81.8952	59.7493	96.6107	105.574	75.6765	113.684	123.194	50.7557	58.0898	81.45	61.1252	69.8852	97.5665	64.1155	103.951	107.193	57.4443	116.083	154.771	42.4643	57.9785	57.5227	58.7785	104.625	57.2454	85.7275	105.885	71.4751	84.2	133.988
Solyc01g088600.3.1	33.7678	134.839	37.1136	112.34	51.3419	108.675	39.7005	142.374	47.4471	208.182	45.6299	136.285	23.1517	48.4082	24.0314	102.65	45.8387	119.37	45.0335	127.432	42.3074	167.779	40.8006	136.789	19.9832	107.714	147.258	42.9027	105.439	44.4437	99.9029	41.254	164.393	33.251	126.643
Solyc01g088610.3.1	141.936	136.877	297.989	121.188	227.652	182.162	158.008	223.222	292.02	250.565	311.327	310.838	98.84	88.0148	142.171	71.0912	211.44	204.163	161.815	240.433	258.667	244.839	313.587	344.221	65.9169	89.3034	148.244	152.9	182.585	220.045	219.381	244.009	209.353	369.515	300.65
Solyc01g088620.3.1	4.4529	3.39645	3.96358	5.0942	3.93257	3.42528	4.56556	5.33901	4.80993	4.01822	5.21485	5.03518	8.01405	7.92133	4.21926	4.98303	5.9177	4.40481	4.57968	4.15804	5.26103	3.5027	5.41602	4.49543	2.77545	3.29736	3.28701	4.91396	3.05326	6.52163	2.02506	4.88936	3.9196	4.29045	4.55913
Solyc01g088640.3.1	13.1732	21.3976	7.56684	23.8623	11.1423	15.8808	9.32962	15.0001	6.92956	14.8291	5.73633	9.399	17.5864	26.4044	10.4564	21.5931	8.45386	11.893	9.15936	13.4525	6.02826	13.6605	6.49922	9.63306	18.0404	25.005	14.4628	10.0169	15.4698	10.6278	18.2255	8.70917	16.6007	9.1172	7.59856
Solyc01g088650.3.1	11.6889	5.43432	9.00815	3.4855	10.7053	2.17972	10.3221	3.05086	9.13072	4.01822	8.08302	5.03518	11.3532	1.7603	8.07162	3.32202	8.54779	2.64289	9.15936	1.71213	8.32996	2.10162	5.41602	1.71254	11.7957	6.31993	0.986103	13.4189	2.23906	9.17859	3.3751	7.02845	6.45582	10.1898	4.81242
Solyc01g088660.3.1	35.0666	11.5479	57.6521	14.7464	32.7715	14.9467	41.09	12.9662	50.9527	9.75854	68.0538	14.7699	36.7311	14.9625	57.7855	9.96606	29.0249	13.2144	30.9128	14.4308	47.4588	6.65513	51.4521	17.3395	26.0892	10.7164	11.8332	21.9238	11.1953	29.9512	14.1754	44.0042	6.45582	33.7873	14.184
Solyc01g088690.3.1	3.71075	6.11361	3.60326	7.23912	5.24343	10.5872	4.56556	9.15259	4.40231	8.03644	3.91114	3.02111	3.5618	11.4419	4.4027	8.30505	3.00582	5.50601	6.10624	5.87018	4.38419	7.70594	3.61068	5.56577	6.79985	6.59471	4.93051	4.72496	5.69941	1.93233	6.7502	3.81981	3.68904	3.21783	4.30585
Solyc01g088700.3.1	85.7183	134.16	69.5429	131.645	99.6252	66.9486	108.978	80.3394	50.1374	86.9658	37.5469	49.6804	81.6988	71.292	58.8861	88.6979	117.79	72.2389	122.506	57.7234	50.8566	102.979	39.3564	46.6668	118.789	123.376	113.073	119.825	63.7113	107.003	95.8528	33.156	95.4539	31.642	43.0585
Solyc01g088710.3.1	10.9467	12.5669	9.00815	13.942	11.5792	7.47333	12.5057	9.66107	10.8427	11.672	11.9942	16.4482	8.9045	13.2022	7.15439	14.2847	12.1172	11.012	10.6859	13.2079	14.2486	9.80756	13.54	10.7034	8.0488	11.266	11.5045	11.3399	13.4343	12.3186	8.77525	16.196	10.1449	12.335	11.3978
Solyc01g088720.3.1	18.9248	23.2657	21.2592	20.3768	21.8476	22.1086	20.8428	20.5933	18.1799	24.8747	11.9942	13.0915	15.8055	14.9625	14.4922	19.5999	18.4106	20.0419	14.1207	16.8768	12.6045	24.5189	18.595	11.5597	24.2852	23.3563	20.7082	21.9238	17.5053	18.5987	18.2255	12.8346	19.8286	9.1172	12.6643
Solyc01g088730.3.1	17.6261	12.5669	23.0609	12.8696	19.8813	14.9467	16.0787	12.4577	23.479	13.7768	17.209	18.798	14.6924	8.80148	22.0135	14.6169	15.8745	15.4168	14.1207	12.2295	24.6611	12.2595	25.6358	20.1224	16.5139	12.0903	9.20363	14.7419	13.8414	18.3572	26.3258	20.627	14.7562	20.3796	14.6905
Solyc01g088740.3.1	13.5442	13.2462	13.3321	15.2826	12.6716	20.863	12.5057	19.8306	12.1471	19.3257	8.08302	17.1196	11.3532	16.7228	11.3736	16.2779	16.0623	14.3156	11.8308	18.5889	10.5221	19.9654	13.179	21.4068	12.212	15.9372	12.8193	18.1439	19.9479	13.5263	16.8755	11.1538	24.2093	8.04459	20.0095
Solyc01g088750.3.1	3.15414	4.58521	1.4413	2.94927	1.52933	2.8025	1.58802	1.52543	1.38591	4.49658	1.04297	4.36382	1.55829	7.04119	0.91723	2.32541	2.0665	2.86313	3.8164	1.95673	1.97288	5.60432	1.26374	1.71254	2.91422	4.1217	3.61571	2.26798	3.05326	3.86467	0.67502	0.916755	4.6113	0.536306	1.51971
Solyc01g088760.3.1	31.9125	27.1716	24.8625	19.5724	13.9825	16.5036	16.4757	15.2543	25.028	13.0114	26.0742	14.0985	39.8477	57.2096	39.6243	35.8778	17.4713	21.3633	16.4105	20.7902	25.2091	12.2595	23.6499	12.63	38.8563	26.3789	27.2822	21.3568	22.3906	18.3572	18.9005	27.0443	10.8366	27.8879	12.6643
Solyc01g088770.3.1	1.85538	1.5284	7.92717	2.41304	1.09238	3.42528	0.397005	4.06782	7.50023	2.10478	4.69336	5.37086	2.00351	5.28089	3.48547	0.664404	3.00582	3.52385	1.14492	3.17968	8.00114	2.80216	9.38776	8.13458	2.91422	1.64868	1.97221	1.88999	5.29231	1.69079	4.05012	8.40358	1.84452	9.6535	7.85184
Solyc01g088780.3.1	5.9372	6.11361	5.76521	6.43478	3.27715	6.22777	5.16107	6.35597	6.11432	4.20957	5.47559	7.04925	8.23667	24.6442	8.25507	9.96606	4.41479	6.16673	4.57968	5.38099	6.02826	4.55351	4.87441	6.20797	6.24476	7.69383	4.93051	4.34697	5.90296	4.10621	8.10023	8.25079	2.76678	5.89936	5.0657
Solyc01g088800.3.1	21.1513	15.6237	16.9353	15.8188	26.8726	13.0783	28.5844	11.9492	18.0984	11.0023	9.64747	4.6995	19.1447	11.4419	19.9956	11.9593	25.7373	10.5715	25.1882	7.58231	17.3175	13.3103	14.0816	6.20797	26.9218	12.9146	11.8332	21.5458	8.95622	25.6034	8.10023	10.6955	10.1449	11.7987	6.07884
Solyc01g088810.3.1	1.66984	1.35858	1.08098	1.34058	1.96629	0.622777	1.78652	0.254239	1.22286	0.765375	1.30371	0.335679	3.11658	0.880148	2.20135	0.664404	3.38154	1.76192	3.43476	0.733772	0.986442	0.70054	2.70801	0	2.4979	0.27478	1.3148	1.70099	1.2213	0.966167	1.35004	1.22234	0.230565	2.14522	0.50657
Solyc01g088820.2.1	6.30828	5.43432	5.76521	11.2609	4.80648	6.53916	5.75657	6.35597	3.17945	6.02733	2.60742	7.04925	3.33919	7.92133	5.13649	12.6237	5.35411	7.48818	3.8164	6.35936	5.15142	4.90378	6.86029	7.49238	4.57949	3.29736	6.90272	4.72496	8.75267	4.34775	6.7502	3.51423	8.30034	5.36306	8.6117
Solyc01g089840.2.1	1.66984	0	0.360326	0.536231	0.436953	0	0.79401	0.254239	0.489146	0.0956719	0	0	5.3427	0.880148	1.65101	0.332202	1.03325	0.660721	0.38164	0.244591	0.328814	0	0.902669	0	2.63667	0.27478	0.328701	0.566996	0.20355	0.724625	0	0.61117	0.230565	0.536306	0
Solyc01g089850.3.1	119.115	68.7782	144.851	87.4057	80.3993	96.2191	85.9516	87.4581	96.6878	64.0045	125.156	124.872	103.07	102.097	180.144	86.3725	69.5095	85.2331	60.2991	92.2107	89.547	56.0432	86.1146	98.0431	116.569	76.114	53.5783	64.0705	103.2	66.9071	74.2522	98.0927	45.1907	102.434	83.5841
Solyc01g089860.2.1	7.97811	5.94379	10.4494	5.63043	7.64667	10.8986	5.75657	6.35597	8.96767	5.64464	9.38673	7.04925	3.78441	7.04119	9.35574	9.63386	6.48129	9.02986	4.96132	6.60395	10.8509	5.95459	8.30456	11.5597	4.44072	4.94603	7.88882	6.61495	7.12427	5.797	6.07518	9.01475	3.68904	4.29045	8.6117
Solyc01g089870.3.1	20.5947	65.5515	34.9516	53.8913	69.4755	70.6852	57.5657	111.102	60.9802	92.5148	50.0626	92.3116	14.0246	37.8464	13.3916	23.9185	64.3433	79.0663	55.7195	84.873	50.0893	105.431	63.5479	83.9146	17.4853	44.2395	65.0828	54.2426	74.2959	78.9842	76.2772	42.9347	83.6951	50.9491	81.8111
Solyc01g089903.1.1	0.927688	2.20769	1.4413	1.60869	1.52933	1.55694	1.19102	1.27119	1.05982	2.3918	0.521485	2.01407	1.33568	0	1.46757	2.32541	1.7847	0.440481	1.52656	1.95673	1.20565	2.45189	0.722135	3.21102	2.4979	2.47302	4.60181	0.944993	1.83195	2.65696	0	0.61117	1.61395	2.14522	2.27957
Solyc01g089907.1.1	0.185538	1.18876	0	2.41304	0.218476	0.622777	0.198503	1.01695	0	1.14806	0.782227	1.00704	0.445225	0	0.366892	0.664404	0.469659	0	0.76328	0.978363	0.109605	1.75135	0.180534	0.428136	0.555089	1.3739	0.657402	0.377997	0.20355	0	0.67502	0	0.92226	0	0
Solyc01g089950.3.1	1.85538	4.58521	1.08098	7.23912	2.18476	13.3897	4.76406	11.695	2.20116	6.50569	3.12891	10.7417	2.22613	14.9625	2.56824	5.31523	3.56941	12.5537	4.96132	13.9417	2.63051	8.05621	2.16641	16.0551	3.74685	5.49559	8.54622	2.64598	14.6556	2.8985	8.10023	2.75026	4.6113	1.07261	12.9175
Solyc01g089970.3.1	130.99	244.884	273.487	189.29	354.587	474.868	296.563	448.985	539.609	314.091	446.13	529.365	108.19	153.146	225.088	125.572	351.868	512.279	285.848	562.558	513.388	277.064	649.741	586.332	73.6881	145.908	224.503	277.261	388.781	292.507	369.236	458.377	278.292	287.46	536.711
Solyc01g089980.3.1	121.898	65.7214	74.2271	67.8333	62.9212	47.9539	75.828	48.0511	59.5942	61.3257	55.2774	41.6241	150.486	106.498	85.3024	67.437	78.433	50.6553	70.9851	43.7817	59.1865	54.2919	54.8823	34.679	143.074	78.8618	77.5734	79.1904	50.277	71.0133	62.1018	68.9094	62.022	74.0102	34.7001
Solyc01g090040.3.1	3.33968	1.18876	1.80163	3.21739	3.05867	6.85055	5.16107	3.05086	5.46213	2.3918	5.73633	4.02814	5.3427	5.28089	4.21926	5.64743	3.47548	4.40481	3.43476	3.91345	4.82261	1.40108	5.41602	4.28136	6.93862	1.3739	2.62961	5.85895	5.69941	3.62313	6.07518	6.1117	2.99734	5.89936	4.55913
Solyc01g090120.3.1	3.33968	7.13255	2.16195	1.07246	1.31086	0.934166	1.38952	0.254239	0.815243	0.765375	1.30371	2.68543	4.00703	1.7603	2.75169	1.66101	1.59684	1.1012	1.14492	0.978363	0.876838	0.70054	0.902669	1.28441	4.57949	3.84692	0.986103	1.32299	0.407101	0.724625	2.70008	0.763962	0.691695	0.536306	2.02628
Solyc01g090170.3.1	84.0485	49.5882	78.551	42.0942	60.7364	52.3133	69.0789	62.2885	79.2416	59.3166	85.7843	86.9407	96.6139	58.9699	86.7699	67.7692	62.4646	61.4471	58.7726	58.9463	84.834	50.7892	90.2669	78.9911	81.5982	49.4603	56.2079	65.5825	66.1539	55.5546	61.4268	89.6891	59.9469	91.172	75.7323
Solyc01g090180.3.1	17.9971	17.6616	13.6924	16.3551	21.1922	14.0125	12.9027	13.4746	10.0275	12.9157	14.8623	14.0985	19.1447	10.5618	14.8591	18.2711	13.9958	9.47034	13.3574	13.6971	11.9469	15.7622	10.832	13.7003	17.2078	16.212	15.1202	14.9309	12.8237	16.9079	5.40016	13.5985	11.0671	5.89936	15.957
Solyc01g090190.3.1	209.657	170.332	181.965	178.297	172.159	163.79	186.989	176.187	189.707	189.909	175.219	167.168	195.676	159.307	188.582	189.355	160.248	169.805	173.265	159.718	192.575	184.592	181.798	163.548	198.167	167.066	187.031	168.398	187.266	158.934	166.055	187.476	198.055	189.316	163.369
Solyc01g090200.3.1	84.234	106.139	105.936	105.906	87.3905	113.968	104.015	107.797	92.9377	121.886	110.294	82.2412	68.1195	80.9736	78.148	77.7353	110.933	114.085	98.0815	117.893	111.797	126.798	94.4192	94.404	61.1986	102.493	145.286	104.327	106.864	111.834	108.003	106.955	110.902	90.0994	74.7191
Solyc01g090225.1.1	9.27688	9.0006	5.40489	14.2101	6.55429	12.7669	6.55058	11.4407	7.66328	13.6811	5.47559	7.72061	6.90099	10.5618	7.33784	11.9593	8.73565	14.7561	10.3043	13.4525	7.12431	12.96	7.04082	12.63	9.71407	12.3651	13.4767	7.93794	14.6556	6.52163	8.10023	5.65332	11.2977	3.75414	10.3847
Solyc01g090230.3.1	35.4377	25.1337	24.1418	26.2753	24.9063	26.1566	27.1949	24.4069	21.6039	22.1002	23.9883	23.8332	33.8371	28.1647	26.4162	34.2168	24.8919	26.2086	22.8984	18.0997	25.2091	22.4173	22.0251	24.6178	33.0278	33.7979	28.2683	28.1608	26.0545	25.6034	27.0008	20.0158	25.8233	23.5975	25.8351
Solyc01g090240.3.1	11.8744	26.832	8.28749	30.029	17.6966	16.5036	16.8727	18.5594	11.821	22.7699	12.7764	15.7769	16.6959	36.9662	9.1723	30.8948	21.5104	23.5657	17.5554	12.9633	10.6317	28.3719	10.471	12.8441	15.6813	27.2032	28.597	20.9788	11.3988	22.7049	23.6257	10.2371	20.9814	10.7261	9.37155
Solyc01g090250.3.1	1.66984	5.09468	2.52228	4.28985	1.74781	2.17972	2.18353	1.52543	1.54896	4.49658	0.260742	0.671357	0.667838	1.7603	1.83446	2.32541	4.41479	1.98216	1.9082	1.46754	0.767233	4.90378	0.722135	2.35475	3.60808	6.31993	4.93051	3.21297	1.83195	2.17388	0.67502	0.763962	2.07508	1.60892	1.01314
Solyc01g090260.4.1	8.53473	9.0006	5.40489	11.2609	7.64667	5.29361	8.73411	7.8814	6.35889	8.41913	5.99708	6.04221	10.2402	9.68163	6.97095	8.96945	8.64172	7.0477	10.3043	8.31608	6.24747	4.90378	6.31868	5.56577	12.212	9.06773	12.1619	10.0169	6.10651	9.42013	8.10023	8.55638	4.84186	5.36306	3.03942
Solyc01g090270.3.1	54.7336	108.347	43.5994	112.072	55.2745	77.8472	64.9103	81.3564	33.6695	69.4578	40.1543	57.7367	55.4305	96.8163	45.678	108.63	64.719	81.489	62.9706	73.3772	41.321	62.6983	33.0377	47.0949	57.0354	89.853	83.1613	64.0705	65.3397	59.6608	57.3767	36.5174	63.4054	45.586	43.0585
Solyc01g090280.3.1	24.3054	24.4545	32.069	27.0797	28.4019	32.073	22.2323	32.5425	37.4196	32.4328	33.1143	36.589	25.6004	27.2846	31.7361	31.8914	25.5494	45.81	23.6617	39.8683	33.8679	31.174	39.7174	48.1653	26.228	23.9058	28.2683	24.0028	42.542	30.4343	37.8011	36.059	29.9734	33.7873	52.1767
Solyc01g090290.3.1	24.6765	26.1527	27.3848	21.4493	34.0823	44.5286	28.1874	43.2206	43.2079	35.4943	40.1543	56.7297	23.3743	23.764	27.3334	25.9118	32.2186	42.0659	34.3476	39.3791	40.8826	32.5751	49.4663	58.0124	25.2566	26.6536	23.3378	30.4288	41.5243	27.5358	34.426	42.7819	37.121	30.5694	52.1767
Solyc01g090340.2.1	178.116	50.6071	139.446	54.9637	50.0311	12.4555	60.5433	19.0679	101.172	29.6583	112.119	53.7086	164.956	41.367	145.289	76.7387	67.8187	15.8573	54.1929	13.2079	108.399	26.6205	96.7661	38.5322	117.957	42.3161	33.1988	66.1495	26.4616	65.9409	36.4511	96.2592	26.0538	77.7643	27.8614
Solyc01g090380.3.1	8.16365	18.8503	6.84619	17.4275	5.68039	14.0125	8.33711	13.4746	6.27737	12.0547	8.34376	11.0774	9.34973	14.9625	8.25507	18.9355	6.57522	13.6549	4.57968	12.4741	9.97403	7.0054	7.94349	14.1285	7.63248	11.5407	13.148	6.61495	15.4698	6.28009	12.8254	10.0843	14.0645	8.58089	14.4373
Solyc01g090390.1.1	0.556613	3.56627	1.08098	3.75362	1.52933	1.55694	1.98503	3.05086	0.978291	3.44419	0.521485	1.67839	0.445225	3.52059	0.366892	1.99321	1.87864	2.42265	2.67148	2.20132	0.438419	2.80216	0.722135	2.14068	0.555089	2.47302	3.28701	1.13399	1.83195	0.483084	1.35004	0.916755	4.84186	0	1.01314
Solyc01g090400.3.1	7.05043	10.1894	9.36847	6.43478	2.18476	9.65305	2.58053	9.66107	7.82633	3.53986	7.30079	10.0704	13.5794	17.603	19.2618	11.2949	2.44223	7.92866	4.19804	6.35936	5.69944	3.5027	6.13815	7.49238	8.0488	8.51817	6.57402	1.70099	7.53137	4.83084	10.8003	6.41728	5.53356	5.89936	10.638
Solyc01g090410.3.1	2.04091	3.56627	0.360326	4.02174	1.31086	0.622777	0.595508	1.77967	1.14134	3.25285	1.56445	2.01407	0.89045	6.16104	1.65101	4.98303	0.657522	1.32144	1.14492	1.71213	1.97288	1.75135	1.98587	1.07034	0.971407	6.31993	4.93051	0.755994	1.2213	1.69079	1.35004	1.37513	2.07508	0.536306	2.78614
Solyc01g090420.3.1	3.33968	8.32131	3.96358	7.50724	5.68039	4.67083	4.76406	4.06782	3.0164	6.60136	2.60742	2.68543	3.78441	4.40074	2.56824	7.30844	5.26018	3.08337	4.57968	5.1364	3.83616	4.90378	2.70801	2.14068	3.88563	6.04515	7.23142	5.29196	2.64616	4.34775	2.02506	3.9726	8.30034	3.75414	1.773
Solyc01g090430.3.1	9.09134	10.1894	5.76521	7.77536	11.5792	10.8986	14.8877	12.2035	9.45682	11.385	8.86524	12.4201	14.2472	8.80148	9.90608	11.9593	13.3383	6.38697	10.3043	8.07149	10.7413	8.05621	10.2904	11.1315	11.2406	9.06773	10.5184	13.6079	6.92072	15.4587	8.77525	11.4594	14.0645	13.4076	12.1577
Solyc01g090440.2.1	36.922	29.8888	20.8989	28.9565	12.2347	11.8328	17.4682	11.695	15.9788	13.8724	14.3408	13.4271	36.7311	38.7265	31.9196	35.8778	13.5262	10.7918	19.082	9.78363	15.6735	15.4119	14.0816	8.77679	49.9581	31.0501	23.9952	23.4358	10.5846	17.1495	12.1504	20.1686	17.7535	21.9885	8.86498
Solyc01g090450.3.1	11.5033	6.62308	9.00815	8.5797	12.2347	8.09611	12.3072	6.6102	12.8808	8.80182	14.6016	14.7699	8.9045	16.7228	15.0426	6.97624	11.2718	10.1311	7.6328	10.5174	13.9198	8.75675	15.7064	8.77679	10.963	7.41905	4.93051	11.5289	10.7882	5.31392	12.8254	15.432	7.14751	14.4803	15.1971
Solyc01g090460.3.1	11.8744	8.15149	11.8908	8.31159	9.17601	9.96444	6.55058	8.64411	9.70139	10.3326	11.2119	13.4271	9.34973	10.5618	13.0247	10.2983	9.29925	10.7918	10.3043	10.2728	12.1661	9.80756	13.9011	14.5566	11.1018	7.69383	7.23142	11.1509	10.1775	9.17859	12.1504	10.2371	5.76412	8.04459	13.6774
Solyc01g090470.3.1	16.6984	25.9829	22.7005	19.3043	27.965	36.7439	30.7679	33.3053	47.6917	32.2414	40.4151	33.2322	15.1377	17.603	18.8949	14.2847	38.512	31.4944	32.0578	29.1063	43.8419	32.2248	55.2434	35.9634	15.5425	19.7841	24.6526	29.8618	32.3645	33.3328	27.0008	48.2824	30.4346	37.5414	41.5388
Solyc01g090480.3.1	24.3054	33.9645	18.0163	32.9782	29.0574	32.3844	30.3709	34.8307	23.7236	36.5467	30.5069	23.4975	27.1587	29.925	20.5459	38.5354	28.7431	34.1373	29.0046	36.1994	28.4972	40.2811	23.6499	24.4037	24.7015	34.0727	39.4441	27.7828	31.5503	26.8111	38.4761	28.2666	36.8904	25.7427	23.8088
Solyc01g090500.3.1	19.667	13.9255	36.7532	19.5724	14.201	33.3186	18.2622	30.7629	52.094	13.7768	46.9336	53.7086	16.9186	21.1236	42.1926	16.2779	16.6259	32.1551	14.884	32.7751	60.6114	16.813	52.1743	60.5812	16.9302	17.5859	17.4211	17.0099	32.9752	20.048	24.9757	59.8946	11.9894	39.1503	49.8972
Solyc01g090550.3.1	9.09134	24.1148	5.76521	20.1087	10.4869	23.9769	9.52812	19.5764	7.90785	16.7426	4.43262	18.1266	12.9115	20.2434	10.4564	23.2541	9.11138	17.8395	8.39608	21.7686	6.02826	17.1632	3.61068	16.9114	10.6855	19.5094	23.6665	10.5839	23.2048	7.72934	20.2506	5.50053	21.212	2.14522	15.1971
Solyc01g090560.3.1	3.89629	6.45326	5.40489	7.50724	5.24343	2.49111	3.77155	3.05086	2.52725	3.34852	3.12891	2.68543	8.45928	7.92133	5.87027	10.6305	3.00582	5.06553	3.43476	3.91345	3.06893	3.15243	1.80534	3.63915	5.55089	6.31993	3.94441	3.59097	5.69941	4.34775	0	2.59747	3.45847	1.07261	3.03942
Solyc01g090590.3.1	10.019	13.2462	8.64782	13.4058	10.0499	10.5872	8.53561	11.4407	5.95127	12.0547	5.47559	10.406	10.908	9.68163	7.33784	20.5965	9.39318	12.5537	14.1207	11.7404	5.69944	11.2086	6.31868	8.13458	11.5181	10.4416	12.4906	12.2849	12.6201	7.72934	9.45027	8.25079	10.606	4.82675	8.86498
Solyc01g090640.3.1	2.78306	3.39645	1.4413	5.36231	1.96629	5.605	2.58053	4.06782	2.20116	4.49658	1.04297	3.02111	1.7809	2.64044	2.01791	5.31523	3.09975	4.18457	2.28984	5.1364	2.08249	3.5027	3.61068	5.3517	1.24895	4.94603	4.60181	2.26798	3.05326	3.62313	5.40016	2.29189	6.22525	2.14522	3.79928
Solyc01g090660.3.1	0.556613	1.5284	0.720652	4.02174	0.873905	1.86833	0.79401	0	0.163049	0.574032	0.521485	0	1.11306	8.80148	0.550338	6.31184	0.281795	0.880962	0.38164	1.71213	0.109605	1.40108	0.180534	0.642204	0.693862	1.09912	0.986103	0.377997	1.01775	0.483084	0.67502	0.305585	0.92226	0	1.01314
Solyc01g090670.3.1	9.64795	29.719	15.494	26.5435	30.5867	23.6655	30.9664	29.7459	20.2995	18.5604	28.9424	18.798	15.5829	14.9625	10.4564	16.9423	30.9036	20.0419	29.3863	21.2794	24.7707	22.7676	22.3862	13.7003	13.5997	22.5319	27.2822	25.1368	20.5586	30.4343	16.8755	20.9326	21.4425	25.2064	13.9307
Solyc01g090680.3.1	1.29876	2.03787	1.08098	0.804347	3.05867	1.86833	2.97754	1.77967	4.07621	2.20045	5.47559	1.34271	1.11306	1.7603	1.65101	0.332202	2.72402	0.660721	4.96132	2.6905	5.48023	3.15243	4.87441	2.35475	1.80404	1.64868	1.97221	4.34697	1.83195	1.93233	3.3751	4.27819	1.38339	2.68153	3.29271
Solyc01g090690.3.1	36.922	42.4557	37.4739	34.855	69.694	51.6905	65.1088	57.7122	64.3227	52.8109	56.8419	39.2744	34.7276	23.764	30.2686	29.8982	76.5544	44.0481	70.9851	43.048	65.3244	51.1394	61.201	44.7402	34.5543	41.4917	40.1015	67.8505	44.5776	70.5302	54.6766	59.589	53.2605	55.2395	47.8709
Solyc01g090700.3.1	32.6546	7.30237	24.5022	11.529	30.8052	8.09611	24.0188	9.15259	25.4356	11.7676	28.1602	8.05628	35.3954	8.80148	31.0024	11.2949	24.5162	11.2323	22.8984	11.9849	30.9085	12.96	29.427	11.1315	34.8319	9.34251	8.87492	26.2708	15.8769	26.8111	9.45027	31.0169	9.91429	30.0331	13.6774
Solyc01g090710.3.1	12.6166	9.51007	11.1701	9.65217	5.02496	5.605	2.18353	5.59325	6.11432	4.97494	5.99708	6.04221	11.7985	11.4419	16.877	11.2949	3.8512	5.50601	4.57968	4.89181	6.02826	5.25405	6.49922	7.49238	12.212	8.51817	11.5045	3.96897	5.49586	4.34775	4.05012	8.55638	3.68904	9.6535	6.8387
Solyc01g090720.3.1	11.1323	8.32131	11.1701	9.38405	15.0749	18.3719	11.7117	12.4577	16.794	9.85421	14.8623	12.7558	18.9221	15.8427	12.1074	11.6271	17.7531	12.3335	8.39608	14.1863	12.8237	10.8584	11.7347	18.1958	16.2364	6.04515	7.56012	11.5289	18.9302	9.90321	22.2756	15.2792	12.2199	15.5529	18.9964
Solyc01g090740.3.1	1.29876	1.5284	1.4413	4.02174	3.05867	7.16194	3.17604	6.10173	3.58707	8.61047	4.69336	9.06332	3.33919	7.04119	3.11858	5.64743	3.56941	7.48818	4.57968	4.15804	3.72656	7.35567	5.05495	12.2019	2.08159	3.02258	2.62961	3.40197	5.69941	3.62313	4.72514	5.50053	9.68373	3.75414	13.9307
Solyc01g090750.3.1	54.3625	90.5155	63.057	80.1666	130.212	111.477	129.424	116.187	97.0139	119.59	110.555	104.06	55.4305	73.0523	48.2463	55.1455	135.637	114.745	128.994	103.462	92.5064	128.199	102.904	86.0553	56.4804	74.4653	86.1196	110.753	84.677	107.728	107.328	90.1475	124.044	93.3172	87.1301
Solyc01g090760.3.1	6.12274	7.4722	6.84619	4.02174	3.05867	0.934166	2.18353	1.77967	3.0164	2.67881	3.38965	3.35679	5.78793	0	7.33784	3.65422	1.7847	1.98216	3.05312	0.733772	3.28814	2.45189	3.61068	3.42509	3.46931	3.02258	3.94441	3.40197	3.46036	2.65696	2.02506	2.90306	3.9196	3.21783	5.82556
Solyc01g090770.3.1	20.9657	25.3036	19.4576	21.1811	24.2509	22.1086	20.6443	22.1188	22.5007	22.6742	23.4668	18.798	23.5969	26.4044	23.6645	24.2507	19.0681	22.905	18.7004	23.7253	21.1537	22.4173	20.4003	19.6943	16.9302	21.7076	20.0508	23.8138	20.1515	22.7049	27.6758	26.1275	23.2871	23.0611	17.9832
Solyc01g090780.3.1	48.9819	86.7794	56.5712	68.1014	60.7364	37.678	69.2774	44.4918	46.8765	58.4556	50.8448	33.9035	50.7557	71.292	47.6959	56.8065	82.1903	51.5363	93.5018	52.0978	45.9244	61.9978	39.898	32.1102	74.1044	73.641	60.481	73.3314	47.2237	69.081	42.5262	47.5184	52.3383	48.8038	28.8745
Solyc01g090790.3.1	105.2	52.1355	58.3728	54.9637	76.0298	36.4325	97.6633	32.0341	90.655	28.7016	94.128	20.4764	121.546	32.5655	78.8817	74.081	83.2235	32.5956	86.6323	31.5522	95.5753	25.5697	79.9765	22.9053	113.516	58.8029	52.9208	120.203	42.9491	78.7426	22.2756	117.497	26.7455	56.8484	23.049
Solyc01g090800.3.1	33.0257	32.2663	43.9597	27.6159	19.6629	19.9289	15.8802	24.9154	26.3323	18.656	26.0742	35.5819	28.717	66.0111	44.3939	20.5965	20.3832	24.0062	22.1351	17.8551	26.0859	15.4119	20.5809	27.6148	33.3054	22.8067	15.4489	20.2228	24.8332	17.391	30.3759	26.2803	11.0671	19.307	21.5292
Solyc01g090840.3.1	1.66984	0.849113	1.4413	2.41304	3.27715	0.934166	4.36706	0.762716	1.79353	1.14806	2.86817	2.01407	1.55829	0	2.56824	2.65762	2.81795	0.660721	1.9082	1.71213	1.53447	0.70054	2.88854	0.428136	2.08159	0.549559	0.657402	2.45698	0.814202	3.38158	2.70008	3.36143	1.61395	2.14522	1.01314
Solyc01g090850.3.1	12.0599	16.4728	12.9717	16.3551	14.6379	16.815	13.8952	15.5086	10.109	13.1071	10.9512	13.0915	17.3638	18.4831	14.4922	21.2609	13.6201	13.6549	13.739	11.4958	11.3989	14.3611	11.5542	12.4159	12.4895	15.6624	14.4628	13.0409	16.284	8.45396	10.1253	8.86196	12.6811	6.43567	11.1445
Solyc01g090860.3.1	13.3587	26.1527	12.2511	26.2753	21.1922	11.8328	15.4832	13.9831	7.41871	17.795	3.65039	7.38493	12.2437	22.0037	12.6578	26.5762	20.665	10.1311	21.3718	11.0066	7.67233	19.9654	7.40189	6.63611	28.032	30.5005	33.5275	19.2778	12.6201	21.4972	14.8504	7.48683	15.6784	6.97198	5.82556
Solyc01g090880.3.1	51.765	13.9255	42.5184	15.5507	33.6454	14.6353	32.1574	19.0679	39.3762	26.0228	38.0684	20.4764	43.8547	10.5618	36.1388	17.2745	31.5611	21.5836	26.7148	20.5456	40.6633	21.7167	44.2308	13.9144	37.8849	16.7616	13.148	28.9168	16.4876	35.5066	23.6257	36.6702	19.8286	52.0217	15.4504
Solyc01g090910.3.1	28.5728	25.1337	41.7978	25.471	32.9899	17.4378	35.3335	19.8306	54.1321	21.9089	49.8018	27.8613	30.7205	24.6442	45.8615	27.905	30.4339	27.9705	30.5312	28.3725	53.4871	24.1686	54.3407	29.9695	26.3667	28.0275	26.6248	31.1848	24.6296	31.642	21.6006	55.0053	25.8233	48.2675	37.7395
Solyc01g090920.3.1	3.52521	5.60415	4.32391	5.36231	5.02496	5.29361	4.16855	8.13564	7.58176	7.1754	4.95411	7.72061	3.78441	3.52059	4.76959	5.64743	5.54197	5.28577	7.6328	5.87018	4.93221	8.75675	6.86029	8.99085	3.46931	5.77037	2.30091	5.10296	5.29231	4.34775	12.8254	5.9589	8.06977	3.21783	10.3847
Solyc01g090940.3.1	42.6736	23.4355	33.8706	28.4203	31.8975	33.63	39.3035	29.2374	30.5716	30.8064	35.2002	27.5256	37.8441	14.0824	33.2037	24.5829	34.473	32.3753	27.4781	27.3942	38.3616	26.6205	27.6217	21.8349	44.9622	29.1266	29.5831	36.0987	26.8687	37.6805	35.776	36.823	28.1289	40.2229	19.503
Solyc01g090950.3.1	34.3244	51.4563	15.1337	55.7681	36.2671	30.5161	42.281	30.2544	21.0333	33.7722	14.3408	19.4694	37.1763	37.8464	25.499	52.1557	41.0482	25.9884	48.0867	24.9482	18.852	30.1232	17.6923	17.5536	36.4971	59.902	59.8236	48.7616	29.5148	36.7144	23.6257	15.432	35.2764	10.7261	14.6905
Solyc01g090970.3.1	450.3	287.68	356.362	311.014	323.563	500.09	262.619	510.003	298.542	451.285	319.67	752.591	340.82	385.505	412.937	247.823	332.049	492.678	198.071	544.948	308.208	385.998	325.503	767.219	382.595	316.271	257.373	283.876	717.515	329.946	507.615	271.512	416.631	319.102	762.388
Solyc01g090990.3.1	30.6137	21.9071	33.5103	19.8406	31.8975	18.0605	28.7829	26.1866	38.724	19.0387	34.9395	35.2462	29.3849	17.603	37.6064	14.6169	29.0249	19.6014	22.1351	26.905	35.2927	16.813	38.9953	35.1071	25.2566	21.9824	16.7637	28.7278	25.6474	30.4343	22.2756	33.156	13.8339	23.5975	23.5555
Solyc01g091000.3.1	0.927688	3.56627	0.720652	2.68116	7.20972	11.21	4.36706	8.13564	11.1688	5.07061	6.25782	8.05628	0.667838	3.52059	4.4027	3.65422	5.35411	9.91082	7.6328	9.53904	9.3164	4.55351	12.4568	9.20492	0.971407	4.67126	3.28701	3.96897	8.54912	7.24625	4.05012	10.0843	1.84452	2.14522	6.58541
Solyc01g091010.3.1	51.0228	38.8894	65.5793	36.4637	32.9899	30.2047	27.7904	45.763	40.1099	38.4601	41.7188	52.3658	42.2964	32.5655	54.4834	42.1897	26.5827	37.6611	26.7148	24.9482	36.608	37.4789	37.551	49.2356	30.9462	21.7076	22.023	27.7828	47.0202	30.1927	35.101	35.1423	36.4293	22.5248	45.0848
Solyc01g091020.3.1	34.3244	18.6805	57.2918	17.9638	45.6616	23.9769	44.4646	22.6272	55.6811	23.5353	64.9249	31.5538	43.6321	17.603	61.4544	17.6067	39.8271	31.9349	46.1785	27.3942	44.1707	20.3157	52.1743	29.9695	36.0808	17.5859	24.6526	35.5317	25.2403	41.0621	20.9256	55.6164	22.5954	51.4854	32.9271
Solyc01g091030.3.1	1.85538	0.339645	1.08098	2.68116	1.09238	1.24555	1.78652	1.77967	3.26097	1.91344	3.12891	2.68543	1.33568	0.880148	0.733784	2.65762	2.25436	1.54168	1.52656	1.22295	5.48023	1.05081	3.97174	2.14068	2.35913	1.64868	1.6435	1.13399	0.610651	1.44925	0	5.65332	2.07508	6.43567	1.773
Solyc01g091040.3.1	29.5005	25.813	28.4657	28.1522	32.3345	25.8453	27.7904	25.9323	29.2672	27.5535	18.7735	24.1689	27.8266	32.5655	29.3513	32.2236	31.0914	30.6134	29.7679	28.3725	19.2904	24.5189	30.8713	30.3976	32.4727	26.9284	21.6943	30.9958	28.7006	25.1203	31.0509	26.4331	24.901	19.307	23.049
Solyc01g091050.3.1	8.53473	23.6053	4.68424	7.77536	6.33581	2.8025	13.1012	2.03391	6.60347	1.33941	6.7793	0.671357	6.45577	3.52059	5.50338	5.64743	9.20531	3.08337	5.7246	4.15804	6.02826	2.10162	7.58242	2.78288	8.32634	6.59471	14.7915	14.9309	1.01775	9.42013	2.70008	7.18124	0.691695	6.97198	1.26643
Solyc01g091070.3.1	22.45	38.2101	34.5913	31.6377	43.2583	61.9663	44.0676	53.1359	65.3825	42	72.7471	57.0653	19.5899	33.4456	34.1209	27.5728	45.369	60.7864	38.9273	61.3923	66.4204	38.1794	75.1021	73.4253	17.069	33.5231	32.8701	43.2807	61.8793	39.3713	51.3015	63.8672	44.9602	42.3682	59.522
Solyc01g091080.3.1	16.3273	31.7568	9.7288	27.3478	18.5705	24.2883	21.0413	26.9493	19.7289	26.0228	17.209	15.7769	14.915	35.2059	13.7584	23.9185	23.9526	28.411	29.0046	27.1496	18.9616	31.5243	17.8729	13.9144	19.7057	26.9284	31.884	19.8448	26.258	22.2218	24.3007	18.4879	26.0538	13.944	14.6905
Solyc01g091090.3.1	2.59753	6.62308	2.88261	4.82608	4.36953	1.55694	3.37454	4.5763	1.71201	6.41002	1.30371	2.34975	0.89045	0	2.01791	2.65762	5.44804	2.86313	6.86952	1.71213	1.64407	5.25405	3.06908	2.78288	4.30194	6.59471	5.25921	4.15797	5.69941	4.10621	3.3751	1.68072	3.68904	1.60892	1.01314
Solyc01g091120.3.1	51.765	55.0225	56.2108	64.0797	64.4505	64.4575	72.8504	57.7122	65.0564	60.082	51.3663	51.6945	52.0913	50.1684	53.5662	59.7964	62.9343	55.9411	64.1155	46.4722	55.5696	49.0378	54.8823	57.7983	46.2112	56.8794	65.7402	65.5825	56.7906	54.3469	47.9264	53.7829	43.3462	43.4408	48.1242
Solyc01g091130.3.1	23.0067	13.7556	15.8543	15.5507	13.5455	9.65305	12.5057	7.8814	12.6363	13.9681	12.7764	8.72764	30.9432	24.6442	22.0135	16.2779	12.5869	11.893	16.4105	10.0282	15.4543	8.40648	11.1931	9.20492	25.9504	12.6399	11.1758	14.7419	10.9917	12.5602	8.10023	17.2655	8.99203	19.8433	7.85184
Solyc01g091140.3.1	1.29876	1.18876	1.08098	0.804347	1.09238	0	1.78652	1.01695	1.05982	1.33941	0.260742	0.335679	1.55829	0	0.733784	0.664404	1.22111	0.22024	0.38164	0.489181	0.767233	1.75135	0.722135	0.856272	3.19176	0.549559	0.328701	2.45698	0.610651	1.93233	2.02506	0.152792	1.84452	0	0.759856
Solyc01g091160.4.1	4.82398	9.51007	4.68424	7.50724	5.68039	11.8328	4.56556	15.0001	5.05451	14.0638	6.51856	17.1196	4.89748	7.92133	4.21926	8.96945	4.50873	17.399	4.57968	14.1863	7.0147	11.2086	6.13815	16.6973	3.46931	7.96861	9.86103	5.10296	17.5053	4.58929	11.4753	8.098	16.3701	9.6535	24.5687
Solyc01g091170.3.1	0.185538	0.169823	1.08098	0.268116	3.93257	0.622777	0	0.508477	2.28268	0.47836	1.8252	0.671357	0.445225	0	12.8412	0	0.281795	0.660721	0.76328	0.244591	3.94577	0.70054	1.44427	0.428136	0.693862	0.27478	0.328701	0.755994	1.2213	0.483084	0.67502	2.59747	0.691695	7.50828	0.50657
Solyc01g091180.3.1	2.04091	3.90592	2.16195	2.68116	1.96629	1.24555	2.18353	2.03391	0.733719	2.48747	1.04297	1.00704	2.22613	1.7603	2.01791	1.99321	2.25436	1.98216	4.19804	2.44591	1.09605	1.40108	2.52747	0.642204	1.5265	1.92346	2.95831	0.944993	1.6284	2.41542	2.02506	1.52792	1.84452	4.82675	2.53285
Solyc01g091190.3.1	88.5014	78.6279	90.4418	74.2681	76.6852	62.9005	76.622	69.4071	88.1277	71.8496	75.3546	60.7578	70.5682	58.0898	78.3314	52.1557	77.7755	65.4114	78.9995	67.9962	82.3131	66.5513	87.92	74.0675	58.7007	64.2985	80.5317	77.3004	58.419	88.1628	62.1018	76.7018	64.0971	56.3121	60.7884
Solyc01g091200.3.1	25.0476	30.7379	26.6641	36.4637	20.0998	24.5997	20.4458	27.712	22.9083	40.7562	16.6875	31.2181	27.3813	19.3633	27.5169	25.5796	23.9526	24.0062	26.3332	27.8833	18.6328	33.9762	17.6923	29.1132	25.2566	28.3023	30.5692	26.6488	22.5941	28.985	20.2506	18.4879	35.7376	20.9159	24.3154
Solyc01g091210.3.1	16.1418	14.7746	20.1782	7.77536	13.764	15.258	14.8877	17.5425	27.3106	13.7768	27.6387	13.0915	13.802	16.7228	22.197	14.9491	14.1837	19.1609	11.4492	20.0564	28.826	15.4119	27.2606	17.5536	17.3465	13.739	17.0924	15.1199	15.2663	12.8017	16.8755	30.1001	15.6784	27.8879	14.6905
Solyc01g091220.3.1	45.4567	108.177	94.4054	69.7101	103.558	172.821	84.7606	186.611	128.238	115.763	136.629	258.137	32.7241	57.2096	62.1882	51.4913	98.0648	185.883	84.7241	183.932	138.979	129.25	167.896	288.564	26.228	65.1228	79.5456	74.4654	175.664	86.955	151.879	132.318	100.526	92.7809	250.499
Solyc01g091230.3.1	30.9848	52.9847	20.5386	60.326	45.6616	42.9716	52.4047	38.8985	27.1476	49.6537	29.9854	34.9106	33.6145	39.6067	19.8122	67.1048	41.236	38.1016	49.6132	29.3509	28.1684	52.5405	24.011	26.7585	34.2768	46.7126	47.0042	46.1156	39.0817	40.3375	41.1762	28.2666	50.7243	31.1057	15.4504
Solyc01g091240.3.1	21.5224	17.8314	15.8543	15.2826	10.4869	11.5214	12.7042	10.9323	7.25566	15.3075	8.34376	11.7487	17.1412	14.9625	13.3916	14.2847	12.8687	9.02986	11.8308	7.58231	8.11075	17.5135	7.76296	12.4159	21.3709	13.1894	15.7776	14.5529	13.0272	14.0094	16.2005	6.87566	15.4479	10.1898	12.1577
Solyc01g091260.3.1	12.9876	10.8686	14.7734	6.70289	6.77277	5.605	5.75657	7.11868	6.76652	6.69704	4.95411	8.05628	14.2472	2.64044	13.2081	5.97964	6.01163	8.58938	4.96132	10.5174	7.34351	5.25405	8.30456	12.8441	7.35494	6.04515	7.88882	6.61495	6.92072	4.58929	9.45027	8.40358	8.76147	6.97198	9.62484
Solyc01g091270.3.1	5.56613	2.71716	8.28749	3.21739	5.68039	3.42528	7.7416	5.08477	9.37529	2.77449	9.38673	3.35679	6.23315	4.40074	9.90608	1.99321	4.133	3.30361	8.77772	3.91345	7.78193	3.15243	6.31868	3.21102	7.21616	4.67126	1.6435	8.50493	6.10651	7.97088	4.72514	8.25079	4.15017	7.50828	6.07884
Solyc01g091280.3.1	22.2645	12.5669	20.5386	12.0652	21.4107	14.9467	20.2473	8.89835	21.4409	13.6811	22.1631	17.1196	18.6995	7.92133	17.9777	8.63725	25.7373	13.6549	19.4636	10.0282	26.5243	14.7113	24.3721	18.1958	17.6241	13.1894	11.8332	20.0338	15.4698	21.4972	7.42522	20.627	15.2173	33.251	17.9832
Solyc01g091310.3.1	16.1418	17.1521	17.656	12.8696	24.6878	18.3719	16.2772	19.5764	21.4409	20.4738	16.9483	12.7558	10.2402	11.4419	15.226	10.9627	21.98	19.6014	21.3718	26.4158	16.5503	21.7167	18.0534	14.3426	13.4609	17.8607	18.4073	16.8209	18.3195	22.9465	16.8755	14.5153	24.901	15.5529	14.4373
Solyc01g091320.3.1	293.706	183.069	224.843	183.123	116.885	50.1336	112.352	46.2714	117.232	100.169	160.357	69.4855	385.565	144.344	373.863	214.27	114.221	57.2625	145.787	46.2276	160.79	64.8	124.027	100.826	290.451	143.16	130.823	110.375	107.068	109.902	80.3273	121.47	78.3921	204.333	116.005
Solyc01g091330.3.1	8.16365	12.3971	5.04456	14.7464	7.20972	8.71888	5.75657	12.4577	5.95127	10.8109	8.6045	9.06332	8.01405	13.2022	7.52128	11.2949	6.1995	6.60721	4.19804	7.8269	6.9051	11.5589	5.59655	11.1315	8.46511	12.6399	10.8471	6.04795	10.5846	5.55546	12.8254	5.50053	10.606	5.36306	14.4373
Solyc01g091340.3.1	4.08183	9.17042	3.60326	5.89855	9.17601	8.09611	10.1236	8.64411	7.25566	8.13211	6.25782	6.37789	4.89748	1.7603	4.21926	5.64743	10.7082	6.60721	11.8308	6.35936	8.11075	10.1578	8.12402	6.63611	5.82844	7.69383	10.1897	8.31593	6.51361	11.1109	3.3751	5.9589	8.5309	4.29045	4.81242
Solyc01g091350.3.1	10.3901	11.8876	9.00815	17.9638	10.7053	12.4555	14.2922	10.4238	13.1254	16.4556	19.5557	10.7417	13.802	27.2846	6.42061	15.2813	12.2111	15.1966	16.7922	11.4958	12.8237	14.3611	12.6374	12.4159	10.5467	14.5633	14.1341	11.9069	12.6201	13.2848	16.2005	12.8346	12.2199	11.7987	8.86498
Solyc01g091360.3.1	20.2236	3.90592	32.4293	7.77536	24.4694	13.7011	23.8203	11.9492	32.7728	11.4806	39.3721	13.7628	20.9256	11.4419	18.8949	6.31184	22.5436	12.3335	14.5023	9.53904	35.6215	16.1124	39.7174	12.4159	14.5711	6.86949	5.58792	19.2778	13.2308	22.4634	10.8003	38.9621	11.5282	43.4408	12.411
Solyc01g091370.3.1	8.72026	4.75503	4.68424	3.4855	16.1672	8.09611	14.6892	11.9492	14.0222	8.22779	9.90821	4.6995	8.68189	1.7603	6.7875	5.64743	13.714	8.36914	18.7004	7.33772	11.0701	6.65513	15.7064	6.20797	8.0488	3.29736	2.95831	11.5289	3.86746	10.6278	10.8003	8.86196	6.22525	15.0166	5.57227
Solyc01g091380.3.1	6.49381	11.3781	5.76521	6.70289	9.83144	8.71888	7.34459	8.38987	6.68499	12.246	5.47559	10.0704	8.45928	7.92133	4.76959	9.63386	6.66916	10.7918	8.77772	5.62558	6.24747	12.2595	4.87441	7.06424	5.41212	8.51817	11.5045	6.61495	8.75267	4.58929	8.10023	5.34773	15.2173	4.29045	7.85184
Solyc01g091385.1.1	6.67935	6.96273	4.32391	5.0942	5.02496	3.11389	6.15358	2.79662	3.17945	2.87016	3.91114	2.68543	6.67838	6.16104	4.76959	6.64404	5.54197	4.40481	8.01444	3.42427	3.06893	4.20324	2.52747	1.71254	7.35494	3.84692	6.57402	6.80395	4.47811	4.83084	2.70008	4.27819	1.84452	3.21783	3.29271
Solyc01g091420.2.1	2.04091	2.37752	2.52228	2.68116	0.873905	1.86833	0.992513	2.54239	1.30439	1.05239	1.04297	1.67839	2.67135	0	2.56824	3.32202	1.12718	1.76192	0.38164	1.22295	1.09605	1.05081	0.902669	1.07034	0.971407	1.92346	0.657402	0.377997	1.6284	1.44925	0.67502	1.06955	0.691695	0	0.50657
Solyc01g091430.2.1	2.04091	2.54734	5.76521	1.87681	2.40324	9.34166	3.17604	3.05086	2.93487	1.72209	4.69336	5.37086	6.01054	8.80148	3.85236	3.65422	3.66334	5.28577	5.7246	4.89181	3.06893	1.75135	2.34694	2.56882	4.57949	4.39648	4.27311	3.59097	4.88521	2.17388	5.40016	3.36143	2.53621	1.60892	2.02628
Solyc01g091450.3.1	12.6166	34.1343	16.2147	35.1232	19.4444	34.5641	17.2697	37.3731	18.5875	39.3212	20.5987	47.3307	9.34973	15.8427	10.6399	22.9219	17.7531	37.2206	17.1738	38.4007	16.5503	37.8292	19.6782	33.3946	12.7671	23.9058	37.8006	20.2228	35.4178	18.1156	24.9757	20.4742	29.0512	12.8713	25.8351
Solyc01g091460.3.1	50.2807	137.726	51.8869	131.913	83.8949	59.1638	88.9291	86.1869	41.0882	90.0273	39.3721	55.387	58.1019	112.659	45.4946	104.976	98.3466	72.8996	100.371	73.3772	40.0057	89.3189	33.7598	39.6026	75.0759	130.795	112.416	96.9562	69.8178	97.8244	75.6022	32.392	80.0061	45.586	45.8446
Solyc01g091465.1.1	0.185538	0.169823	0	0.536231	0.655429	0.622777	0.79401	1.52543	1.05982	0.669704	0.782227	0.671357	0.445225	2.64044	1.46757	0	0.469659	0.660721	0.76328	1.22295	0.548023	0.70054	0.361068	1.07034	0	0.549559	0.328701	0.566996	1.42485	0.724625	0	0.916755	0.691695	0.536306	1.01314
Solyc01g091470.3.1	0.371075	3.05681	1.4413	2.68116	0.655429	1.55694	1.38952	0.508477	0.407621	0.669704	0.521485	1.00704	0.89045	0.880148	1.46757	2.65762	0.469659	0.440481	1.14492	0.489181	0.328814	0.70054	0.361068	0.214068	1.80404	4.39648	0.986103	0.755994	0.610651	0.483084	0.67502	0.152792	0.691695	0.536306	1.26643
Solyc01g091480.3.1	20.0381	42.9651	16.2147	42.6304	19.2259	30.5161	21.8353	26.4408	15.245	34.2506	16.9483	16.4482	26.0457	55.4493	13.9419	39.532	24.1405	27.0896	19.8453	26.6604	16.6599	36.7784	14.8038	18.1958	24.2852	45.0639	40.4302	21.1678	23.6119	16.9079	29.7009	14.3625	36.4293	21.9885	18.9964
Solyc01g091490.3.1	2.59753	2.20769	11.5304	3.4855	8.08362	8.09611	6.35208	5.59325	12.5547	4.87927	15.9053	7.04925	4.22964	9.68163	6.7875	3.98642	6.66916	8.58938	5.34296	5.1364	14.2486	4.55351	18.595	5.9939	3.60808	4.1217	2.95831	4.53596	9.77042	8.6955	4.05012	15.2792	7.14751	24.1338	8.10513
Solyc01g091500.3.1	18.3682	26.832	16.9353	19.3043	15.5118	23.6655	15.6817	21.1018	13.9407	17.3166	11.9942	18.1266	13.802	29.0449	13.575	16.9423	20.3832	21.1431	17.9371	17.6105	11.0701	15.4119	11.0126	11.9878	19.0118	22.8067	17.4211	16.0649	12.8237	17.1495	14.8504	12.8346	19.8286	11.7987	11.9044
Solyc01g091510.3.1	23.7488	15.1142	18.3766	11.2609	22.5031	18.3719	22.0338	15.5086	17.0386	18.369	16.9483	11.0774	20.4804	14.9625	16.877	15.9457	22.2618	14.3156	30.5312	15.1646	16.4407	18.9146	19.6782	13.4863	27.7545	19.2346	15.1202	28.7278	15.6734	24.3957	18.9005	17.5711	20.9814	16.6255	11.1445
Solyc01g091520.3.1	29.1294	20.5485	20.8989	26.8116	23.8139	43.283	18.4607	51.8647	25.3541	39.2255	20.5987	56.7297	21.5934	10.5618	32.4699	33.5524	23.7647	47.5719	17.9371	43.5371	23.7842	37.1286	21.8446	55.6577	22.0648	25.5545	33.1988	24.1918	49.4628	21.7388	29.0258	29.7945	51.6466	16.0892	61.8016
Solyc01g091530.3.1	131.917	111.234	114.944	121.725	115.356	74.7333	108.978	83.136	90.2474	112.415	76.1368	81.9056	105.296	51.9287	92.4567	80.0607	120.327	62.3281	130.903	68.2408	77.7097	126.798	83.9482	67.6455	93.5326	85.7313	90.7215	108.296	72.6675	115.699	87.0775	80.0632	109.057	98.144	58.2556
Solyc01g091540.2.1	4.82398	4.24557	4.68424	4.55797	14.6379	10.8986	10.7191	11.1865	12.9624	13.4897	9.90821	11.7487	6.01054	5.28089	2.3848	2.32541	7.04488	11.6727	10.3043	5.62558	10.0836	10.8584	12.4568	8.99085	4.0244	1.92346	2.62961	11.7179	10.1775	8.93705	6.07518	9.77871	11.0671	12.8713	9.87812
Solyc01g091550.3.1	33.3968	14.6047	30.988	12.0652	22.94	14.3239	25.2098	21.356	35.9522	13.1071	42.7618	19.1337	31.8336	15.8427	41.2753	16.2779	23.6708	17.399	19.082	20.5456	38.252	10.5081	33.3988	29.1132	24.8403	10.9912	14.4628	20.7898	23.0012	27.5358	10.8003	40.3372	14.5256	28.9605	26.0884
Solyc01g091560.2.1	0	4.24557	0	7.23912	0.436953	4.98222	0.397005	4.83053	0.489146	3.73121	0.521485	11.4131	0	4.40074	0	4.31863	0.0939318	6.82745	0	7.8269	0.328814	3.15243	0.722135	7.92051	0	2.7478	2.95831	0.188999	6.51361	0	4.05012	0.152792	5.99469	0.536306	5.82556
Solyc01g091570.3.1	2.9686	2.88698	5.76521	2.14493	2.18476	1.55694	0.992513	1.77967	1.95658	1.43508	0.521485	3.35679	4.89748	5.28089	3.48547	1.66101	0.939318	1.1012	1.52656	1.71213	1.53447	0.70054	1.0832	2.35475	3.46931	1.3739	2.62961	1.13399	2.23906	1.44925	1.35004	1.9863	1.84452	1.60892	2.27957
Solyc01g091580.3.1	81.8221	81.5149	113.142	87.6738	75.5928	100.579	60.5433	106.272	97.6661	123.799	86.045	114.131	55.8758	32.5655	87.1368	71.0912	77.6816	95.1439	59.5359	98.3254	88.1222	113.838	98.2104	140	46.9051	67.321	71.9855	74.0874	122.741	82.8488	100.578	79.4521	111.132	59.5299	114.232
Solyc01g091600.3.1	21.5224	19.8692	17.656	17.4275	20.7553	15.8808	20.4458	17.5425	17.9353	17.795	18.7735	18.798	19.3673	15.8427	22.9307	17.2745	20.8529	13.8751	19.8453	17.3659	21.0441	15.0616	17.1507	22.049	22.0648	22.8067	11.5045	18.7109	15.4698	20.2895	19.5756	20.627	15.4479	22.5248	20.7694
Solyc01g091610.1.1	0.556613	0.849113	2.16195	1.07246	0	1.24555	0.397005	0.508477	0.57067	0.956719	1.04297	1.34271	0	0	0.733784	0.664404	1.22111	0.660721	0	1.46754	0.548023	1.05081	0.361068	1.07034	0.555089	0.549559	1.3148	0.566996	0.407101	0.241542	0.67502	0.61117	1.15282	0	0.759856
Solyc01g091620.3.1	56.7745	58.419	48.2837	68.6376	57.4593	60.7208	51.6107	49.3223	52.8277	67.9271	41.1973	53.3729	59.8828	79.2133	54.4834	55.8099	57.1105	59.9054	57.246	59.4355	51.843	64.4497	54.7018	49.0216	55.7865	63.7489	64.0967	54.6206	48.8521	58.2116	62.7768	46.2961	71.9363	41.2955	44.0716
Solyc01g091630.3.1	81.2654	102.743	68.4619	110.732	76.9037	86.2547	84.1651	66.6105	57.067	67.7357	46.9336	52.0302	75.6883	115.299	73.5618	108.962	77.7755	75.3222	84.7241	72.1542	54.2543	64.0994	45.4945	41.3151	102.136	104.691	117.346	77.8674	65.3397	79.4672	56.7016	49.0464	62.7137	49.3401	46.3512
Solyc01g091640.3.1	58.2588	62.3249	58.3728	71.0507	87.609	76.913	71.0639	77.5428	72.9642	78.9293	78.7442	70.8282	57.6567	69.5317	58.7027	50.4947	84.8204	72.4591	75.5647	85.8513	69.599	80.2118	69.1445	67.8595	62.8639	58.5281	61.1384	81.2694	73.4817	82.3657	75.6022	78.0769	85.0785	70.7924	71.6797
Solyc01g091650.3.1	34.51	44.4935	39.9962	47.1884	49.1572	53.8702	43.6706	50.5935	45.4905	52.7152	47.7159	52.0302	43.1868	58.9699	38.8905	49.1659	53.2593	60.3459	54.1929	47.6952	44.0611	46.2357	44.0503	42.1714	33.4441	37.37	41.4163	49.3286	49.8699	45.6514	41.1762	49.6575	43.3462	39.1503	45.8446
Solyc01g091690.3.1	8.16365	5.09468	7.20652	4.02174	6.77277	1.86833	9.92513	2.03391	7.41871	4.11389	6.7793	7.04925	8.23667	5.28089	8.43851	4.31863	7.70241	2.42265	8.39608	2.6905	5.04182	5.25405	6.86029	4.28136	8.32634	5.22081	8.21752	10.2059	1.42485	9.66167	2.70008	9.47313	3.22791	6.43567	5.31899
Solyc01g091700.3.1	9.09134	7.13255	1.80163	4.82608	5.68039	7.16194	5.55807	4.5763	7.82633	8.5148	4.95411	2.68543	11.7985	12.3221	7.33784	3.98642	6.66916	9.47034	8.01444	14.1863	8.76838	9.80756	12.8179	10.2753	3.74685	6.04515	13.8054	5.66996	7.93847	5.55546	8.10023	12.529	11.7588	17.6981	10.638
Solyc01g091710.3.1	15.2141	15.284	14.0527	14.2101	13.764	9.96444	12.9027	16.5255	14.5113	18.943	12.7764	16.1126	13.1341	15.8427	12.1074	9.63386	13.3383	15.6371	9.92264	16.8768	13.591	22.7676	12.6374	18.6239	14.5711	13.1894	14.1341	13.6079	16.6911	13.7679	17.5505	15.5848	17.5229	16.0892	11.6511
Solyc01g091715.1.1	7.97811	16.9823	11.8908	19.5724	7.64667	26.7794	7.5431	24.9154	12.3102	22.2916	8.6045	30.5467	6.23315	12.3221	11.7405	22.5897	6.76309	24.2265	5.7246	23.4807	11.8373	23.8184	9.74883	38.5322	8.18757	21.9824	27.6109	6.80395	27.8864	7.24625	25.6507	11.6122	23.7482	6.97198	35.7132
Solyc01g091720.3.1	3.71075	1.35858	7.20652	2.14493	7.86515	4.98222	5.95508	2.54239	6.27737	2.77449	5.73633	2.01407	6.23315	0.880148	4.95304	1.66101	5.72984	3.30361	6.86952	2.6905	5.80905	3.85297	3.97174	1.92661	4.99581	3.02258	1.6435	6.80395	3.86746	6.28009	0.67502	7.48683	1.84452	3.75414	1.51971
Solyc01g091730.3.1	96.294	60.4569	94.4054	68.6376	90.2307	79.4041	94.2887	102.458	139.162	81.3211	139.236	100.032	109.971	47.528	106.215	80.7251	93.0864	85.6735	87.0139	98.57	131.635	71.4551	132.512	128.013	87.4266	62.6498	60.8097	97.3342	105.439	101.206	72.9021	171.891	84.3868	107.797	119.297
Solyc01g091740.3.1	31.1703	42.116	26.3038	37.8043	25.5617	17.4378	20.0488	16.5255	19.8919	17.4123	15.3838	14.0985	41.6286	29.0449	32.4699	40.8608	21.7922	19.6014	25.5699	13.4525	14.7966	14.0108	14.2622	15.627	44.5459	28.5771	29.2544	21.1678	14.8592	20.5311	6.7502	16.5016	13.3728	18.7707	12.9175
Solyc01g091750.3.1	25.4186	21.9071	36.0326	24.3985	33.4269	38.6122	35.532	35.3392	53.643	29.3713	36.5039	42.2955	28.717	16.7228	28.2507	31.227	27.6159	42.0659	34.3476	45.4939	49.3221	27.6713	51.9937	50.306	18.873	21.7076	23.6665	32.5077	36.8426	31.4004	29.7009	39.726	22.8259	26.8153	45.0848
Solyc01g091770.3.1	26.7174	20.7184	26.6641	22.2536	23.5954	37.678	20.2473	27.712	23.3159	20.9522	17.209	21.4834	32.5014	19.3633	26.5997	18.6033	27.4281	21.3633	19.8453	26.905	25.6475	20.6659	24.9137	19.9083	28.4483	29.4014	19.0647	23.2468	24.8332	22.7049	24.9757	29.6417	23.2871	30.5694	24.5687
Solyc01g091780.3.1	54.3625	61.8154	46.8424	69.442	55.2745	84.3863	64.9103	74.7462	61.0617	79.2164	62.5782	83.584	54.0949	79.2133	48.9801	83.0505	59.5527	77.3044	50.3765	87.808	56.9944	64.4497	54.3407	73.8534	44.5459	74.1905	68.0411	58.5895	90.9871	53.6223	88.4276	65.5479	73.7808	64.3567	69.4001
Solyc01g091800.3.1	54.7336	15.4539	41.7978	21.1811	49.1572	19.3061	48.6331	22.373	46.7134	24.5877	45.6299	17.791	48.3069	6.16104	42.5595	18.9355	49.2202	17.1788	53.4296	23.7253	44.0611	24.5189	40.259	17.1254	37.6073	19.7841	19.7221	61.4245	19.7444	54.83	27.6758	41.7123	20.5203	38.0777	16.9701
Solyc01g091820.3.1	8.16365	8.32131	11.5304	8.84782	8.3021	6.85055	9.92513	14.2374	10.5166	10.9066	10.6904	6.37789	8.68189	5.28089	10.4564	6.97624	8.82959	7.48818	12.2125	11.2512	12.3853	12.6097	9.56829	9.63306	7.63248	9.06773	9.53233	9.63892	12.213	11.3525	8.77525	12.8346	9.91429	11.7987	10.1314
Solyc01g091830.3.1	8.72026	4.92486	8.64782	7.23912	6.77277	3.11389	6.55058	1.77967	9.21224	4.20957	9.90821	6.37789	7.34622	10.5618	12.1074	6.31184	5.35411	3.52385	4.57968	1.46754	15.0158	4.90378	12.4568	13.2722	8.32634	7.69383	2.95831	6.04795	3.05326	10.8694	6.07518	13.4457	6.68638	9.1172	15.957
Solyc01g091840.3.1	5.19505	4.07574	5.04456	5.36231	1.74781	2.17972	2.58053	3.55934	4.07621	3.0615	2.86817	4.02814	7.1236	2.64044	4.76959	7.97285	1.7847	3.30361	2.67148	3.66886	3.72656	2.10162	3.79121	2.99695	4.30194	9.06773	5.58792	2.45698	2.64616	2.41542	4.72514	4.73656	5.30299	4.29045	4.30585
Solyc01g091850.3.1	2.41199	4.58521	2.52228	4.02174	1.96629	4.04805	1.38952	2.28815	0.733719	2.96583	0.521485	2.01407	1.55829	7.04119	2.3848	6.64404	1.69077	2.2024	3.8164	2.6905	0.876838	2.45189	1.0832	1.92661	5.13458	3.57214	6.57402	1.70099	2.64616	2.41542	3.3751	2.90306	3.68904	0.536306	1.26643
Solyc01g091860.3.1	13.1732	12.2272	8.64782	15.5507	9.61296	9.96444	7.7416	11.1865	9.61986	18.656	7.30079	9.73468	10.0176	7.04119	8.98885	17.2745	9.7689	9.91082	11.4492	10.762	9.86442	15.7622	10.471	8.99085	10.963	15.9372	16.1063	8.88293	14.045	9.90321	12.1504	10.6955	14.0645	8.58089	12.9175
Solyc01g091870.3.1	4.08183	8.49113	1.08098	10.4565	1.96629	6.22777	1.78652	6.6102	3.58707	11.0023	3.65039	5.70653	7.79144	14.0824	4.95304	14.6169	2.25436	5.94649	2.28984	7.8269	2.63051	12.2595	2.34694	4.70949	10.5467	6.31993	9.86103	3.21297	9.56687	2.17388	7.42522	1.68072	10.3754	3.75414	7.59856
Solyc01g091880.3.1	33.2112	32.2663	37.8342	32.1739	40.6366	30.2047	35.532	28.2205	45.8166	32.1458	41.4581	29.204	27.3813	30.8052	38.8905	21.5931	40.5785	32.5956	33.5843	30.3292	37.3752	27.3211	45.1335	30.8258	33.1666	26.3789	36.8145	37.6107	27.4793	42.9944	27.0008	42.6291	30.6651	34.8599	30.1409
Solyc01g091890.3.1	14.4719	15.284	21.9799	15.2826	22.5031	37.3666	20.8428	43.9833	41.7404	17.2209	47.9766	49.3447	14.4698	17.603	22.197	15.6135	22.7315	40.304	24.8066	39.1345	42.965	17.1632	50.5495	83.0584	10.963	14.2885	12.8193	18.1439	42.3385	26.8111	36.4511	53.1718	15.2173	43.4408	68.6403
[truncated: 21,460 more rows]

## Sheet: CPM_Total_Roots
	R3_D06_amb_M82_root_total	R3_D06_amb_penn_root_total	R3_D06_ele_M82_root_total	R3_D06_ele_penn_root_total	R3_D09_amb_M82_root_total	R3_D09_amb_penn_root_total	R3_D09_ele_M82_root_total	R3_D09_ele_penn_root_total	R3_D12_amb_M82_root_total	R3_D12_amb_penn_root_total	R3_D12_ele_M82_root_total	R3_D12_ele_penn_root_total	R4_D06_amb_M82_root_total	R4_D06_amb_penn_root_total	R4_D06_ele_M82_root_total	R4_D06_ele_penn_root_total	R4_D09_amb_M82_root_total	R4_D09_amb_penn_root_total	R4_D09_ele_M82_root_total	R4_D09_ele_penn_root_total	R4_D12_amb_M82_root_total	R4_D12_amb_penn_root_total	R4_D12_ele_M82_root_total	R4_D12_ele_penn_root_total	R5_D06_amb_M82_root_total	R5_D06_amb_penn_root_total	R5_D06_ele_M82_root_total	R5_D06_ele_penn_root_total	R5_D09_amb_M82_root_total	R5_D09_amb_penn_root_total	R5_D09_ele_M82_root_total	R5_D09_ele_penn_root_total	R5_D12_amb_M82_root_total	R5_D12_amb_penn_root_total	R5_D12_ele_M82_root_total	R5_D12_ele_penn_root_total
[truncated: 22,320 more rows]

[truncated: 2 more sheets: CPM_Total_TRAP_Shoots, Correlation_Total_TRAP_RNAseq]
